# Supplementary material for: Weak inter­actions in the crystal structures of two indole derivatives
Source: Acta Crystallogr E Crystallogr Commun. 2016 Jun 17;72(Pt 7):964–8. doi: 10.1107/S2056989016008616 (PMC4992916; doi:10.1107/S2056989016008616)
Supplement: Supplementary file 1 [file e-72-00964-sup1.cif]

##############################################################################
#                                                                            #
# This CIF contains the data in a paper accepted for publication in          #
# Acta Crystallographica Section E. It conforms to the requirements of       #
# Notes for Authors for Acta Crystallographica Section E, and has been       #
# peer reviewed under the auspices of the IUCr Commission on Journals.       #
#                                                                            #
# Full details of the Crystallographic Information File format               #
# are given in the paper "The Crystallographic Information File (CIF):       #
# a New Standard Archive File for Crystallography" by S. R. Hall, F. H.      #
# Allen and I. D. Brown [Acta Cryst. (1991), A47, 655-685].                  #
#                                                                            #
# The current version of the core CIF dictionary is obtainable from          #
# ftp://ftp.iucr.org/pub/cif_core.dic.                                       #
#                                                                            #
# Software is freely available for graphical display of the structure(s)     #
# in this CIF. For information consult the CIF software page                 #
# http://www.iucr.org/resources/cif/software.                                #
#                                                                            #
# This file may be used for bona fide research purposes within the           #
# scientific community so long as proper attribution is given to the journal # 
# article from which it was obtained.                                        #
#                                                                            #
##############################################################################
data_I
_database_code_depnum_ccdc_archive 'CCDC 1482359'
_audit_creation_method     'SHELXL-2014/7'
_chemical_name_systematic
;
Ethyl 5-chloro-1<i>H</i>-indole-2-carboxylate
;
_chemical_name_common     ?
_chemical_formula_moiety     'C11 H10 Cl N O2'
_chemical_formula_sum     'C11 H10 Cl N O2'
_chemical_formula_iupac     'C11 H10 Cl N O2'
_chemical_formula_weight     223.65
_chemical_melting_point     ?
_shelx_space_group_comment
;
The symmetry employed for this shelxl refinement is uniquely defined
by the following loop, which should always be used as a source of
symmetry information in preference to the above space-group names.
They are only intended as comments.
;
_space_group_crystal_system     monoclinic
_space_group_name_H-M_alt     'P 21/n'
_space_group_name_Hall     '-P 2yn'
loop_
    _space_group_symop_operation_xyz
    'x, y, z'
    '-x+1/2, y+1/2, -z+1/2'
    '-x, -y, -z'
    'x-1/2, -y-1/2, z-1/2'
_cell_length_a     13.7168(6)
_cell_length_b     4.57830(10)
_cell_length_c     16.5929(11)
_cell_angle_alpha     90
_cell_angle_beta     97.464(7)
_cell_angle_gamma     90
_cell_volume     1033.20(9)
_cell_formula_units_Z     4
_cell_measurement_reflns_used     6396
_cell_measurement_theta_min     3.0
_cell_measurement_theta_max     27.5
_cell_measurement_temperature     100(2)
_exptl_crystal_description     rod
_exptl_crystal_colour     colourless
_exptl_crystal_size_max     0.70
_exptl_crystal_size_mid     0.04
_exptl_crystal_size_min     0.03
_exptl_crystal_density_diffrn     1.438
_exptl_crystal_density_meas     ?
_exptl_crystal_density_method     ?
_exptl_crystal_F_000     464
_exptl_absorpt_coefficient_mu     0.347
_exptl_absorpt_correction_type     multi-scan
_exptl_absorpt_process_details
;
(CrystalClear; Rigaku, 2012)
;
_exptl_absorpt_correction_T_min     0.793
_exptl_absorpt_correction_T_max     0.990
_diffrn_ambient_temperature     100(2)
_diffrn_radiation_type     MoK\a
_diffrn_radiation_wavelength     0.71073
_diffrn_measurement_device_type     'Rigaku Mercury CCD'
_diffrn_measurement_method     \w
_diffrn_detector_area_resol_mean     ?
_diffrn_reflns_number     7035
_diffrn_reflns_av_R_equivalents     0.0219
_diffrn_reflns_theta_min     2.995
_diffrn_reflns_theta_max     27.455
_diffrn_reflns_theta_full     25.242
_diffrn_measured_fraction_theta_max     0.996
_diffrn_measured_fraction_theta_full     0.997
_diffrn_reflns_limit_h_min     -17
_diffrn_reflns_limit_h_max     17
_diffrn_reflns_limit_k_min     -4
_diffrn_reflns_limit_k_max     5
_diffrn_reflns_limit_l_min     -19
_diffrn_reflns_limit_l_max     21
_refine_special_details     ?
_reflns_number_total     2340
_reflns_number_gt     2051
_reflns_threshold_expression     'I > 2\s(I)'
_refine_ls_structure_factor_coef     Fsqd
_refine_ls_matrix_type     full
_refine_ls_R_factor_all     0.0358
_refine_ls_R_factor_gt     0.0309
_refine_ls_wR_factor_gt     0.0803
_refine_ls_wR_factor_ref     0.0821
_refine_ls_goodness_of_fit_ref     1.089
_refine_ls_restrained_S_all     1.089
_refine_ls_number_reflns     2340
_refine_ls_number_parameters     139
_refine_ls_number_restraints     0
_refine_ls_hydrogen_treatment     mixed
_refine_ls_weighting_scheme     calc
_refine_ls_weighting_details
              'w=1/[\s^2^(Fo^2^)+(0.0408P)^2^+0.4177P] where P=(Fo^2^+2Fc^2^)/3'
_atom_sites_solution_hydrogens     mixed
_atom_sites_solution_primary     direct
_atom_sites_solution_secondary     .
_refine_ls_shift/su_max     0.000
_refine_ls_shift/su_mean     0.000
_refine_diff_density_max     0.325
_refine_diff_density_min     -0.229
_refine_ls_extinction_method     none
_refine_ls_extinction_coef     .
loop_
    _atom_type_symbol
    _atom_type_description
    _atom_type_scat_dispersion_real
    _atom_type_scat_dispersion_imag
    _atom_type_scat_source
    'C' 'C' 0.0033 0.0016
                         'International Tables Vol C Tables 4.2.6.8 and 6.1.1.4'
    'H' 'H' 0.0000 0.0000
                         'International Tables Vol C Tables 4.2.6.8 and 6.1.1.4'
    'N' 'N' 0.0061 0.0033
                         'International Tables Vol C Tables 4.2.6.8 and 6.1.1.4'
    'O' 'O' 0.0106 0.0060
                         'International Tables Vol C Tables 4.2.6.8 and 6.1.1.4'
    'Cl' 'Cl' 0.1484 0.1585
                         'International Tables Vol C Tables 4.2.6.8 and 6.1.1.4'
_computing_data_collection
;
CrystalClear (Rigaku, 2012)
;
_computing_cell_refinement
;
CrystalClear (Rigaku, 2012)
;
_computing_data_reduction
;
CrystalClear (Rigaku, 2012)
;
_computing_structure_solution
;
SHELXS97 (Sheldrick, 2008)
;
_computing_structure_refinement
;
SHELXL2014 (Sheldrick, 2015)
;
_computing_molecular_graphics
;
ORTEP-3 for Windows (Farrugia, 2012) and ATOMS (Dowty, 2006)
;
_computing_publication_material
;
publCIF (Westrip, 2010)
;
loop_
    _atom_site_type_symbol
    _atom_site_label
    _atom_site_fract_x
    _atom_site_fract_y
    _atom_site_fract_z
    _atom_site_U_iso_or_equiv
    _atom_site_adp_type
    _atom_site_calc_flag
    _atom_site_occupancy
    _atom_site_disorder_assembly
    _atom_site_disorder_group
    C C1 0.52594(9) 0.5040(3) 0.35005(8) 0.0142(3) Uani d 1 . .
    C C2 0.62255(10) 0.4033(3) 0.35004(8) 0.0176(3) Uani d 1 . .
    H H2 0.6742 0.4669 0.3899 0.021 Uiso calc 1 . .
    C C3 0.63988(9) 0.2090(3) 0.29013(8) 0.0171(3) Uani d 1 . .
    H H3 0.7044 0.1360 0.2883 0.021 Uiso calc 1 . .
    C C4 0.56188(10) 0.1181(3) 0.23127(8) 0.0153(3) Uani d 1 . .
    C C5 0.46670(9) 0.2127(3) 0.23045(8) 0.0146(3) Uani d 1 . .
    H H5 0.4157 0.1459 0.1905 0.017 Uiso calc 1 . .
    C C6 0.44761(9) 0.4121(3) 0.29091(8) 0.0134(3) Uani d 1 . .
    C C7 0.36151(9) 0.5605(3) 0.30827(8) 0.0136(3) Uani d 1 . .
    H H7 0.2972 0.5434 0.2795 0.016 Uiso calc 1 . .
    C C8 0.38999(9) 0.7341(3) 0.37519(7) 0.0135(3) Uani d 1 . .
    C C9 0.33337(9) 0.9388(3) 0.41806(7) 0.0133(3) Uani d 1 . .
    C C10 0.17639(10) 1.1516(3) 0.42258(8) 0.0174(3) Uani d 1 . .
    H H10A 0.1186 1.2025 0.3829 0.021 Uiso calc 1 . .
    H H10B 0.2134 1.3334 0.4376 0.021 Uiso calc 1 . .
    C C11 0.14202(11) 1.0204(4) 0.49746(9) 0.0271(3) Uani d 1 . .
    H H11A 0.1002 1.1610 0.5214 0.041 Uiso calc 1 . .
    H H11B 0.1044 0.8421 0.4825 0.041 Uiso calc 1 . .
    H H11C 0.1991 0.9728 0.5371 0.041 Uiso calc 1 . .
    N N1 0.48871(8) 0.6981(3) 0.40047(7) 0.0147(2) Uani d 1 . .
    H H1 0.5235(12) 0.789(4) 0.4411(10) 0.018 Uiso d 1 . .
    O O1 0.23886(6) 0.9493(2) 0.38517(5) 0.0152(2) Uani d 1 . .
    O O2 0.36753(7) 1.0841(2) 0.47654(6) 0.0184(2) Uani d 1 . .
    Cl Cl1 0.58935(2) -0.12275(8) 0.15557(2) 0.01929(11) Uani d 1 . .
loop_
    _atom_site_aniso_label
    _atom_site_aniso_U_11
    _atom_site_aniso_U_22
    _atom_site_aniso_U_33
    _atom_site_aniso_U_12
    _atom_site_aniso_U_13
    _atom_site_aniso_U_23
    C1 0.0137(6) 0.0138(6) 0.0147(6) -0.0016(5) -0.0002(5) 0.0003(5)
    C2 0.0128(6) 0.0196(7) 0.0193(6) -0.0010(5) -0.0026(5) -0.0010(5)
    C3 0.0123(6) 0.0175(7) 0.0213(7) 0.0013(5) 0.0012(5) 0.0009(6)
    C4 0.0175(6) 0.0126(6) 0.0164(6) -0.0001(5) 0.0040(5) -0.0007(5)
    C5 0.0144(6) 0.0146(6) 0.0140(6) -0.0017(5) -0.0008(5) 0.0004(5)
    C6 0.0134(6) 0.0126(6) 0.0135(6) -0.0014(5) -0.0007(5) 0.0020(5)
    C7 0.0130(6) 0.0140(6) 0.0134(6) -0.0011(5) -0.0004(4) 0.0008(5)
    C8 0.0122(6) 0.0149(6) 0.0129(6) -0.0012(5) -0.0007(4) 0.0014(5)
    C9 0.0142(6) 0.0132(6) 0.0122(6) -0.0014(5) 0.0007(4) 0.0025(5)
    C10 0.0149(6) 0.0169(7) 0.0203(7) 0.0043(5) 0.0013(5) -0.0010(5)
    C11 0.0248(7) 0.0318(9) 0.0265(8) 0.0035(7) 0.0106(6) 0.0017(7)
    N1 0.0125(5) 0.0175(6) 0.0130(5) -0.0004(5) -0.0023(4) -0.0027(4)
    O1 0.0126(4) 0.0171(5) 0.0154(4) 0.0015(4) -0.0005(3) -0.0023(4)
    O2 0.0164(5) 0.0218(5) 0.0158(5) -0.0001(4) -0.0018(4) -0.0050(4)
    Cl1 0.01786(17) 0.01983(19) 0.02054(18) 0.00168(13) 0.00388(12) -0.00493(13)
_geom_special_details
;
 All esds (except the esd in the dihedral angle between two l.s. planes)
 are estimated using the full covariance matrix.  The cell esds are taken
 into account individually in the estimation of esds in distances, angles
 and torsion angles; correlations between esds in cell parameters are only
 used when they are defined by crystal symmetry.  An approximate (isotropic)
 treatment of cell esds is used for estimating esds involving l.s. planes.
;
loop_
    _geom_bond_atom_site_label_1
    _geom_bond_atom_site_label_2
    _geom_bond_site_symmetry_2
    _geom_bond_distance
    _geom_bond_publ_flag
    C1 N1 . 1.3644(18) ?
    C1 C2 . 1.4032(18) ?
    C1 C6 . 1.4215(17) ?
    C2 C3 . 1.3774(19) ?
    C2 H2 . 0.9500 ?
    C3 C4 . 1.4145(19) ?
    C3 H3 . 0.9500 ?
    C4 C5 . 1.3739(18) ?
    C4 Cl1 . 1.7488(14) ?
    C5 C6 . 1.4059(18) ?
    C5 H5 . 0.9500 ?
    C6 C7 . 1.4240(18) ?
    C7 C8 . 1.3800(18) ?
    C7 H7 . 0.9500 ?
    C8 N1 . 1.3744(16) ?
    C8 C9 . 1.4599(19) ?
    C9 O2 . 1.2187(16) ?
    C9 O1 . 1.3405(15) ?
    C10 O1 . 1.4543(16) ?
    C10 C11 . 1.5098(19) ?
    C10 H10A . 0.9900 ?
    C10 H10B . 0.9900 ?
    C11 H11A . 0.9800 ?
    C11 H11B . 0.9800 ?
    C11 H11C . 0.9800 ?
    N1 H1 . 0.878(17) ?
loop_
    _geom_angle_atom_site_label_1
    _geom_angle_atom_site_label_2
    _geom_angle_atom_site_label_3
    _geom_angle_site_symmetry_1
    _geom_angle_site_symmetry_3
    _geom_angle
    _geom_angle_publ_flag
    N1 C1 C2 . . 130.00(12) ?
    N1 C1 C6 . . 107.86(11) ?
    C2 C1 C6 . . 122.13(13) ?
    C3 C2 C1 . . 117.63(12) ?
    C3 C2 H2 . . 121.2 ?
    C1 C2 H2 . . 121.2 ?
    C2 C3 C4 . . 120.17(12) ?
    C2 C3 H3 . . 119.9 ?
    C4 C3 H3 . . 119.9 ?
    C5 C4 C3 . . 123.13(12) ?
    C5 C4 Cl1 . . 119.00(10) ?
    C3 C4 Cl1 . . 117.87(10) ?
    C4 C5 C6 . . 117.55(12) ?
    C4 C5 H5 . . 121.2 ?
    C6 C5 H5 . . 121.2 ?
    C5 C6 C1 . . 119.38(12) ?
    C5 C6 C7 . . 133.66(12) ?
    C1 C6 C7 . . 106.95(11) ?
    C8 C7 C6 . . 106.38(11) ?
    C8 C7 H7 . . 126.8 ?
    C6 C7 H7 . . 126.8 ?
    N1 C8 C7 . . 109.96(12) ?
    N1 C8 C9 . . 119.57(11) ?
    C7 C8 C9 . . 130.46(12) ?
    O2 C9 O1 . . 123.78(12) ?
    O2 C9 C8 . . 124.37(12) ?
    O1 C9 C8 . . 111.85(11) ?
    O1 C10 C11 . . 111.24(12) ?
    O1 C10 H10A . . 109.4 ?
    C11 C10 H10A . . 109.4 ?
    O1 C10 H10B . . 109.4 ?
    C11 C10 H10B . . 109.4 ?
    H10A C10 H10B . . 108.0 ?
    C10 C11 H11A . . 109.5 ?
    C10 C11 H11B . . 109.5 ?
    H11A C11 H11B . . 109.5 ?
    C10 C11 H11C . . 109.5 ?
    H11A C11 H11C . . 109.5 ?
    H11B C11 H11C . . 109.5 ?
    C1 N1 C8 . . 108.85(11) ?
    C1 N1 H1 . . 124.7(11) ?
    C8 N1 H1 . . 126.4(11) ?
    C9 O1 C10 . . 116.19(10) ?
loop_
    _geom_torsion_atom_site_label_1
    _geom_torsion_atom_site_label_2
    _geom_torsion_atom_site_label_3
    _geom_torsion_atom_site_label_4
    _geom_torsion_site_symmetry_1
    _geom_torsion_site_symmetry_2
    _geom_torsion_site_symmetry_3
    _geom_torsion_site_symmetry_4
    _geom_torsion
    _geom_torsion_publ_flag
    N1 C1 C2 C3 . . . . -178.66(14) ?
    C6 C1 C2 C3 . . . . -0.1(2) ?
    C1 C2 C3 C4 . . . . 0.2(2) ?
    C2 C3 C4 C5 . . . . -0.5(2) ?
    C2 C3 C4 Cl1 . . . . 178.63(11) ?
    C3 C4 C5 C6 . . . . 0.8(2) ?
    Cl1 C4 C5 C6 . . . . -178.38(10) ?
    C4 C5 C6 C1 . . . . -0.67(19) ?
    C4 C5 C6 C7 . . . . 178.26(14) ?
    N1 C1 C6 C5 . . . . 179.20(11) ?
    C2 C1 C6 C5 . . . . 0.3(2) ?
    N1 C1 C6 C7 . . . . 0.01(15) ?
    C2 C1 C6 C7 . . . . -178.85(12) ?
    C5 C6 C7 C8 . . . . -178.65(14) ?
    C1 C6 C7 C8 . . . . 0.37(15) ?
    C6 C7 C8 N1 . . . . -0.63(15) ?
    C6 C7 C8 C9 . . . . 178.10(13) ?
    N1 C8 C9 O2 . . . . -0.4(2) ?
    C7 C8 C9 O2 . . . . -178.99(14) ?
    N1 C8 C9 O1 . . . . 179.38(11) ?
    C7 C8 C9 O1 . . . . 0.8(2) ?
    C2 C1 N1 C8 . . . . 178.35(14) ?
    C6 C1 N1 C8 . . . . -0.40(15) ?
    C7 C8 N1 C1 . . . . 0.65(15) ?
    C9 C8 N1 C1 . . . . -178.23(12) ?
    O2 C9 O1 C10 . . . . 0.89(18) ?
    C8 C9 O1 C10 . . . . -178.86(11) ?
    C11 C10 O1 C9 . . . . -81.73(14) ?
loop_
    _geom_hbond_atom_site_label_D
    _geom_hbond_atom_site_label_H
    _geom_hbond_atom_site_label_A
    _geom_hbond_site_symmetry_A
    _geom_hbond_distance_DH
    _geom_hbond_distance_HA
    _geom_hbond_distance_DA
    _geom_hbond_angle_DHA
    N1 H1 O2 3_676 0.878(17) 1.977(17) 2.8288(15) 163.0(15)
_shelx_hkl_file
;
   0   0   3    0.11    0.30
   0   0   3    0.02    0.33
   0   0  -3   -0.08    0.27
   0   0  -3    0.10    0.25
   0   0   4  459.35    9.13
   0   0   4  458.31    9.12
   0   0  -4  453.04    9.03
   0   0  -4  451.38    9.01
   0   0   5    0.10    0.41
   0   0   5    0.02    0.43
   0   0  -5    0.06    0.35
   0   0  -5    0.11    0.34
   0   0   6  156.65    3.43
   0   0   6  158.93    3.47
   0   0  -6  161.15    3.52
   0   0  -6  164.98    3.56
   0   0   7   -0.06    0.42
   0   0   7   -0.10    0.41
   0   0   7   -0.02    0.03
   0   0  -7   -0.02    0.36
   0   0  -7    0.03    0.35
   0   0   8  230.70    5.01
   0   0   8  230.05    4.97
   0   0  -8  230.58    5.00
   0   0  -8  234.59    5.07
   0   0   9   -0.29    0.44
   0   0   9    0.10    0.42
   0   0  -9   -0.01    0.40
   0   0  -9   -0.08    0.41
   0   0  10    3.96    0.55
   0   0  10    3.88    0.58
   0   0  11    0.52    0.53
   0   0  11    0.40    0.52
   0   0  12   23.03    1.03
   0   0  12   25.14    1.06
   0   0  13    0.17    0.51
   0   0  13   -0.07    0.53
   0   0  14  130.50    3.30
   0   0  14  128.28    3.27
   0   0  15    0.53    0.65
   0   0  15   -0.05    0.62
   0   0  16  200.71    4.84
   0   0  16  202.29    4.87
   0   0  17   -0.25    0.72
   0   0  17   -0.25    0.74
   0   0  18   -0.01    0.75
   0   0  18    0.65    0.79
   0   0  19    0.14    0.76
   0   0  19    0.05    0.48
   0   0  20   14.85    1.54
   0   0  21    0.26    0.91
   0   1   0    0.13    0.43
   0  -1   0    0.32    0.29
   0   1   0    0.06    0.43
   0  -1   0    0.14    0.27
   0   1   1  146.26    3.15
   0  -1   1  142.19    2.91
   0   1   1  144.62    3.10
   0  -1  -1  148.66    3.15
   0   1  -1  146.28    2.96
   0  -1  -1  147.29    3.12
   0   1  -1  145.51    2.95
   0   1   2   26.61    0.96
   0   1   2   27.03    0.99
   0  -1   2   26.98    0.68
   0  -1  -2   28.15    0.97
   0  -1  -2   28.48    0.95
   0   1  -2   28.55    0.79
   0   1   3 3318.23   66.66
   0   1   3 3367.64   67.55
   0  -1  -3 3372.83   68.05
   0   1  -3 3362.63   66.62
   0   1  -3 3395.80   67.28
   0  -1  -3 3338.54   67.30
   0   1   4  198.65    4.42
   0   1   4  200.47    4.41
   0  -1   4  196.61    4.07
   0   1  -4  198.55    3.93
   0  -1  -4  203.67    4.43
   0  -1  -4  199.03    4.32
   0   1   5  219.96    4.80
   0  -1   5  215.07    4.45
   0   1   5  214.11    4.72
   0   1  -5  221.78    4.43
   0  -1  -5  215.53    4.72
   0   1  -5  211.08    4.24
   0  -1  -5  216.61    4.70
   0  -1   6   77.93    1.80
   0   1   6   74.87    1.99
   0   1   6   77.57    2.07
   0  -1  -6   81.57    2.13
   0   1  -6   81.50    1.82
   0   1  -6   80.00    1.79
   0  -1  -6   80.72    2.08
   0   1   7   23.63    1.06
   0  -1   7   21.68    0.75
   0   1   7   22.09    0.98
   0   1  -7   22.63    0.72
   0  -1  -7   21.66    0.96
   0  -1  -7   23.13    0.95
   0   1  -7   23.11    0.72
   0   1   8  487.24   10.25
   0  -1   8  508.20   10.21
   0   1   8  490.99   10.32
   0   1  -8  509.34   10.38
   0   1  -8  510.10   10.39
   0  -1   9  270.05    5.72
   0   1   9  274.88    6.07
   0   1   9  276.33    6.09
   0   1  -9  260.62    5.55
   0   1  -9  271.17    5.75
   0   1  10   83.91    2.29
   0  -1  10   85.43    2.05
   0   1  10   81.48    2.06
   0   1 -10   82.50    2.10
   0   1 -10   83.37    2.09
   0   1  11  142.46    3.53
   0   1  11  143.03    3.53
   0  -1  11  146.52    3.33
   0   1  12   61.88    1.96
   0   1  12   63.03    1.93
   0  -1  12   58.59    1.64
   0  -1  13  112.92    2.77
   0   1  13  114.02    3.02
   0   1  13  113.15    3.02
   0  -1  14   30.88    1.18
   0   1  14   32.14    1.44
   0   1  14   32.82    1.41
   0   1  15   16.04    1.06
   0  -1  15   16.49    1.16
   0   1  15   14.51    1.06
   0   1  16  115.79    3.23
   0  -1  16  121.59    3.26
   0   1  16  108.59    3.10
   0   1  17   52.05    1.97
   0   1  17   49.90    1.92
   0  -1  17   57.78    1.84
   0  -1  18  115.38    3.39
   0   1  18  108.75    3.23
   0   1  18  104.37    3.14
   0   1  19   63.66    2.39
   0  -1  19   60.51    2.44
   0   1  19   68.37    2.45
   0   1  20   52.40    2.15
   0  -1  20   50.47    1.98
   0   1  20   52.50    2.19
   0  -1  21   38.90    1.86
   0   1  21   40.42    2.02
   0   1  21   42.19    2.00
   0  -2   0  160.04    3.42
   0   2   0  157.81    3.54
   0   2   1   48.08    1.35
   0  -2   1   46.86    1.25
   0   2   1   46.53    1.34
   0  -2  -1   45.76    1.25
   0   2  -1   46.51    1.32
   0  -2  -1   48.51    1.31
   0   2  -1   46.99    1.36
   0   2   2   80.12    2.04
   0  -2   2   82.80    1.89
   0   2   2   78.04    2.15
   0  -2  -2   84.71    2.07
   0   2  -2   84.94    1.93
   0   2  -2   83.97    2.00
   0  -2  -2   82.64    2.06
   0  -2   3   99.91    2.13
   0   2   3   99.25    2.43
   0   2   3   96.13    2.42
   0   2  -3  103.57    2.31
   0  -2  -3  100.98    2.46
   0  -2  -3  102.72    2.48
   0   2   4    0.44    0.55
   0   2   4    0.10    0.58
   0   2  -4    0.70    0.34
   0  -2  -4    0.70    0.46
   0   2  -4    0.47    0.33
   0  -2  -4    0.64    0.47
   0   2   5  904.65   18.60
   0   2   5  905.92   18.46
   0   2  -5  947.62   18.70
   0   2  -5  935.71   18.42
   0  -2  -5  899.48   18.80
   0  -2  -5  895.09   18.79
   0   2   6  227.58    5.14
   0   2   6  236.88    5.36
   0   2  -6  237.00    4.77
   0   2  -6  235.56    4.86
   0   2   7   36.15    1.32
   0   2   7   30.77    1.03
   0   2  -7   35.24    0.96
   0   2  -7   37.78    1.06
   0   2  -7   36.34    0.91
   0   2   8    3.01    0.72
   0   2   8    3.61    0.69
   0   2  -8    2.63    0.45
   0   2  -8    2.29    0.38
   0   2  -8    2.54    0.28
   0   2   9   45.05    1.59
   0   2   9   44.91    1.62
   0   2  -9   44.15    1.17
   0   2  -9   44.11    1.16
   0   2  -9   46.37    1.34
   0   2  10   -0.30    0.70
   0   2  10    0.21    0.73
   0   2 -10   -0.05    0.28
   0   2 -10    0.19    0.29
   0   2 -10    0.28    0.47
   0   2  11  194.77    4.74
   0   2  11  192.40    4.78
   0  -2  11  202.66    4.39
   0   2 -11  179.62    3.82
   0   2 -11  176.85    4.17
   0   2 -11  176.16    4.11
   0   2  12   11.15    1.02
   0  -2  12    9.63    0.72
   0   2  12   11.43    0.94
   0   2 -12    9.40    0.32
   0   2  13   12.60    1.10
   0  -2  13   13.97    0.97
   0   2  13   10.47    1.05
   0   2  14    7.80    1.17
   0  -2  14    9.10    0.73
   0   2  14    8.58    1.09
   0  -2  15   49.77    1.78
   0   2  15   45.24    1.86
   0   2  15   45.86    1.91
   0  -2  16    0.76    0.67
   0   2  16    0.53    0.96
   0   2  16    0.12    0.95
   0   2  17   67.88    2.51
   0   2  17   69.28    2.49
   0  -2  17   64.15    2.22
   0   2  18   11.85    1.26
   0  -2  18   13.83    1.22
   0   2  18   11.82    1.34
   0   2  19   11.03    1.37
   0   2  19   12.22    1.39
   0   2  20   14.39    1.55
   0   2  20   16.93    1.61
   0   3   0    0.84    0.57
   0  -3   0    0.00    0.33
   0  -3   1   87.75    2.11
   0   3   1   93.87    2.46
   0   3   1   90.47    2.44
   0   3  -1   90.85    2.18
   0   3  -1   93.00    2.26
   0  -3  -1   90.57    2.26
   0   3   2  136.63    3.24
   0   3   2  138.62    3.32
   0  -3   2  141.92    3.23
   0   3  -2  146.50    3.27
   0  -3  -2  134.77    3.40
   0   3  -2  146.03    3.35
   0  -3  -2  140.47    3.54
   0  -3   3   35.93    0.97
   0   3   3   32.60    1.36
   0   3   3   35.34    1.45
   0   3  -3   39.54    1.19
   0   3  -3   36.71    1.18
   0  -3   4   18.49    0.67
   0   3   4   23.76    1.22
   0   3   4   18.42    0.92
   0   3  -4   20.74    0.81
   0   3  -4   20.51    0.80
   0   3   5    4.42    0.71
   0   3   5    3.14    0.71
   0   3  -5    4.28    0.49
   0   3  -5    3.44    0.48
   0   3  -5    3.99    0.40
   0   3   6   14.63    0.98
   0   3   6   15.98    0.98
   0   3  -6   14.05    0.66
   0   3  -6   13.55    0.59
   0   3   7   65.44    2.06
   0   3   7   63.56    2.02
   0   3  -7   62.16    1.57
   0   3  -7   69.00    1.74
   0   3   8  232.83    5.52
   0   3   8  238.89    5.67
   0   3  -8  250.81    5.31
   0   3  -8  227.85    4.97
   0   3  -8  231.07    5.03
   0   3   9   14.65    1.04
   0   3   9   12.97    1.07
   0   3  -9   12.74    0.59
   0   3  -9   13.65    0.54
   0   3  -9   15.25    0.71
   0   3  10   18.29    1.24
   0   3  10   22.58    1.27
   0   3 -10   21.43    0.85
   0   3  11   -0.18    0.84
   0   3  11    0.68    0.81
   0   3 -11    0.35    0.45
   0   3  12   37.71    1.78
   0   3  12   43.39    1.76
   0   3 -12   41.88    1.36
   0   3  13   40.13    1.72
   0   3  13   38.46    1.80
   0   3 -13   37.32    1.32
   0   3  14   61.42    2.27
   0   3  14   67.50    2.44
   0   3  15   58.62    2.34
   0   3  15   56.45    2.25
   0   3  16    9.19    1.37
   0   3  16   12.88    1.35
   0   3  17   16.41    1.53
   0   3  17   23.31    1.53
   0   3  18   31.09    1.93
   0   3  18   28.85    1.83
   0   4   0   75.47    2.08
   0   4   0   77.94    2.13
   0   4   1  137.86    3.62
   0   4   1  131.10    3.45
   0   4  -1  135.75    3.41
   0   4  -1  129.97    3.29
   0   4   2   17.32    0.99
   0   4   2   17.72    1.01
   0   4  -2   19.74    1.00
   0   4  -2   15.63    1.01
   0   4   3   40.40    1.74
   0   4   3   38.91    1.71
   0   4  -3   41.64    1.46
   0   4  -3   41.82    1.43
   0   4   4    6.55    0.81
   0   4   4    7.04    0.81
   0   4  -4    5.43    0.69
   0   4  -4    4.75    0.68
   0   4   5    1.24    0.78
   0   4   5    1.60    0.77
   0   4  -5    0.75    0.53
   0   4  -5    1.27    0.53
   0   4   6   35.14    1.46
   0   4   6   38.60    1.55
   0   4  -6   32.14    1.11
   0   4  -6   34.62    1.23
   0   4   7  131.52    3.65
   0   4   7  126.44    3.46
   0   4  -7  131.77    3.11
   0   4   8   22.11    1.36
   0   4   8   21.53    1.34
   0   4   9   11.97    1.20
   0   4   9   14.37    1.29
   0   4  10   86.55    2.79
   0   4  10   84.92    2.73
   0   4  11    0.13    0.86
   0   4  11   -0.24    0.86
   0   4  12   38.31    1.86
   0   4  12   43.60    1.96
   0   4  13   11.71    1.31
   0   4  13   12.84    1.37
   0   4  14    9.29    1.35
   0   4  14    6.98    1.29
   0   4  15   15.30    1.50
   0   4  15   16.58    1.61
   0   5   0   -0.10    0.56
   0   5   0    0.32    0.57
   0   5   1    0.59    0.68
   0   5   1    0.53    0.67
   0   5   2  160.17    4.38
   0   5   2  162.14    4.41
   0   5   3   60.54    2.03
   0   5   3   65.73    2.14
   0   5   4    0.38    1.12
   0   5   4    1.28    1.03
   0   5   5   56.32    2.03
   0   5   5   53.32    2.05
   0   5   6   28.66    1.57
   0   5   6   28.53    1.50
   0   5   7    4.51    1.01
   0   5   7    4.55    1.03
   0   5   8    0.50    0.99
   0   5   8    1.33    0.97
   0   5   9    8.51    1.29
   0   5   9    9.51    1.22
   0   5  10   20.51    1.53
   0   5  10   18.18    1.45
   0   5  11    8.80    1.34
   0   5  11    7.88    1.20
  -1   0  21   47.20    1.98
  -1   0  20    0.53    1.16
  -1   0  20    0.33    1.09
  -1   0  19    9.54    1.04
  -1   0  19   12.92    1.14
  -1   0  18    0.46    0.75
  -1   0  18   -0.01    0.75
  -1   0  17    6.90    0.83
  -1   0  17    6.46    0.87
  -1   0  16    1.01    0.69
  -1   0  16    0.01    0.71
  -1   0  15    0.96    0.68
  -1   0  15    0.84    0.67
  -1   0  14   -0.08    0.51
  -1   0  14    0.08    0.53
  -1   0  13  172.73    4.06
  -1   0  13  168.78    3.99
  -1   0  12    0.02    0.49
  -1   0  12   -0.04    0.47
  -1   0  11  533.89   11.13
  -1   0  11  525.80   11.02
  -1   0  10    0.42    0.47
  -1   0  10    0.33    0.44
   1   0  -9    0.86    0.42
   1   0  -9    0.87    0.42
  -1   0   9    0.80    0.49
  -1   0   9    0.88    0.45
   1   0  -8   -0.14    0.40
   1   0  -8    0.22    0.39
  -1   0   8   -0.06    0.42
  -1   0   8    0.62    0.44
   1   0  -7  450.25    9.25
   1   0  -7  449.22    9.23
  -1   0   7  442.21    9.06
  -1   0   7  449.67    9.23
   1   0  -6   -0.12    0.36
   1   0  -6   -0.23    0.36
  -1   0   6    0.04    0.06
  -1   0   6    0.46    0.44
  -1   0   6   -0.11    0.41
   1   0  -5  102.84    2.33
   1   0  -5  100.14    2.29
  -1   0   5  100.41    2.32
  -1   0   5   96.06    1.77
  -1   0   5   99.54    2.32
   1   0  -4   -0.15    0.31
   1   0  -4    0.24    0.35
  -1   0   4    0.07    0.40
  -1   0   4    0.05    0.07
  -1   0   4    0.17    0.39
   1   0  -3  506.36    9.53
   1   0  -3  517.01   10.11
   1   0  -3  518.11   10.16
  -1   0   3  483.11    8.94
  -1   0   3  516.67   10.13
  -1   0   3  514.52   10.10
   1   0   2    0.03    0.16
   1   0   2   -0.12    0.28
  -1   0  -2    0.60    0.24
  -1   0  -2    0.55    0.23
   1   0   3 1481.58   29.04
   1   0   3 1485.38   29.12
  -1   0  -3 1460.53   28.70
  -1   0  -3 1442.92   28.38
   1   0   4    0.12    0.38
   1   0   4   -0.16    0.39
  -1   0  -4    0.10    0.30
  -1   0  -4   -0.11    0.31
   1   0   5  809.82   16.11
   1   0   5  801.67   15.94
  -1   0  -5  824.27   16.43
  -1   0  -5  823.85   16.45
   1   0   6   -0.09    0.44
   1   0   6    0.13    0.44
  -1   0  -6    0.20    0.34
  -1   0  -6   -0.04    0.35
   1   0   7    9.95    0.65
   1   0   7    8.59    0.63
  -1   0  -7   12.31    0.63
  -1   0  -7   11.69    0.61
   1   0   8    0.05    0.45
   1   0   8    0.31    0.45
  -1   0  -8    0.18    0.39
  -1   0  -8   -0.06    0.39
   1   0   9  338.32    7.15
   1   0   9  340.79    7.17
   1   0  10   -0.15    0.44
   1   0  10    0.01    0.45
   1   0  11  138.75    3.32
   1   0  11  135.16    3.22
   1   0  12   -0.36    0.54
   1   0  12   -0.30    0.76
   1   0  13  482.18   10.34
   1   0  13  472.69   10.17
   1   0  14    0.77    0.62
   1   0  14    0.02    0.62
   1   0  15  208.97    5.01
   1   0  15  211.40    5.04
   1   0  16   -1.87    0.77
   1   0  16    0.05    0.75
   1   0  17    0.88    0.63
   1   0  18    0.00    0.67
   1   0  19   31.06    1.56
   1   0  20   -0.50    1.23
   1   0  21   18.27    1.38
  -1  -1  21   14.85    1.45
  -1   1  21   13.64    1.38
  -1   1  21   13.75    1.40
  -1  -1  20    1.98    0.84
  -1   1  20    1.78    1.07
  -1   1  20    2.30    1.03
  -1   1  19   58.31    2.29
  -1  -1  19   55.65    2.17
  -1   1  19   53.62    2.14
  -1  -1  18    0.32    0.65
  -1   1  18    0.83    0.91
  -1   1  18    0.77    0.88
  -1   1  17   -0.04    0.84
  -1  -1  17    0.54    0.61
  -1   1  17    0.58    0.81
  -1   1  16   24.13    1.37
  -1  -1  16   22.82    1.06
  -1   1  16   26.10    1.32
  -1  -1  15   -0.03    0.52
  -1   1  15    0.67    0.78
  -1   1  15    0.83    0.75
  -1  -1  14   67.54    1.83
  -1   1  14   64.97    2.11
  -1   1  14   62.03    2.04
  -1   1  14   65.24    1.61
  -1   1  13   19.13    1.05
  -1   1  13   16.96    0.71
  -1   1  13   17.82    1.07
  -1  -1  13   15.86    0.77
  -1   1  12    9.04    0.63
  -1   1  12    8.75    0.53
  -1   1  12   11.62    0.88
  -1  -1  12    9.97    0.60
   1   1 -11   18.50    0.75
   1   1 -11   18.54    0.79
  -1  -1  11   21.09    0.78
  -1  -1  11   20.80    0.93
  -1   1  11   20.72    1.01
  -1   1  11   16.53    0.98
   1   1 -10   53.66    1.47
   1   1 -10   55.57    1.49
  -1   1  10   54.68    1.53
  -1  -1  10   57.65    1.46
  -1   1  10   55.08    1.70
  -1  -1  10   54.24    1.40
   1   1  -9   11.75    0.54
   1   1  -9   12.10    0.55
  -1   1   9   13.72    0.87
  -1   1   9   11.30    0.83
  -1  -1   9   12.95    0.56
  -1  -1   9   14.40    0.59
   1   1  -8   96.36    2.19
   1   1  -8   98.06    2.24
  -1  -1   8   99.80    2.31
  -1  -1   8   94.62    2.11
  -1   1   8   92.51    2.43
  -1   1   8   92.90    2.47
   1  -1  -7   86.89    2.07
   1   1  -7   87.24    2.03
   1  -1  -7   89.26    2.31
   1   1  -7   85.43    1.98
  -1   1   7   83.88    2.24
  -1   1   7   86.01    2.28
  -1  -1   7   88.19    2.03
   1   1  -6  342.90    6.87
   1   1  -6  340.51    6.83
   1  -1  -6  350.69    7.45
   1  -1  -6  343.13    7.33
  -1   1   6  340.17    7.29
  -1   1   6  336.36    7.15
  -1  -1   6  341.91    6.77
   1   1  -5  622.25   12.14
   1  -1  -5  640.88   13.00
   1   1  -5  614.78   12.00
   1  -1  -5  638.07   12.92
  -1   1   5  620.98   12.78
  -1  -1   5  629.17   12.20
  -1   1   5  624.03   12.82
   1   1  -4  357.95    6.89
   1  -1  -4  364.25    7.56
   1  -1  -4  362.19    7.54
   1   1  -4  362.81    6.97
  -1   1   4  362.12    7.58
  -1  -1   4  359.09    6.94
  -1   1   4  367.92    7.71
   1  -1  -3 4075.60   82.67
   1  -1  -3 4025.48   81.63
  -1   1   3 3969.49   80.37
  -1   1   3 4062.53   82.13
   1  -1  -2  869.15   17.33
   1   1  -2  880.76   16.71
   1   1  -2  871.61   16.51
   1  -1  -2  868.84   17.36
  -1   1   2  854.35   17.11
  -1   1   2  864.47   17.26
   1   1  -1   38.07    0.92
   1  -1  -1   40.21    0.99
   1   1  -1   38.64    0.87
   1  -1  -1   38.32    1.14
  -1  -1   1   39.79    0.90
  -1  -1   1   39.04    0.88
  -1   1   1   39.21    1.18
  -1   1   1   40.36    1.23
   1   1   0   10.37    0.54
   1  -1   0   10.88    0.52
   1   1   0   10.24    0.52
  -1  -1   0   10.99    0.42
  -1   1   0   11.08    0.61
  -1   1   0   10.32    0.63
  -1  -1   0   10.55    0.45
   1   1   1   62.46    1.48
   1  -1   1   62.91    1.45
   1   1   1   60.73    1.45
  -1   1  -1   63.61    1.64
  -1  -1  -1   63.57    1.49
  -1  -1  -1   63.62    1.51
   1   1   2  912.16   18.03
   1   1   2  907.08   17.96
   1  -1   2  925.66   18.08
  -1  -1  -2  943.46   18.64
  -1  -1  -2  917.95   18.20
  -1   1  -2  908.31   17.87
   1   1   3   44.28    1.31
   1   1   3   44.25    1.32
  -1   1  -3   44.91    1.16
  -1   1  -3   44.97    1.20
  -1  -1  -3   46.16    1.30
  -1  -1  -3   46.94    1.29
   1   1   4   60.16    1.64
   1   1   4   62.91    1.72
  -1  -1  -4   64.82    1.69
  -1   1  -4   61.66    1.51
  -1  -1  -4   64.37    1.68
  -1   1  -4   65.73    1.52
   1   1   5  522.91   10.57
   1  -1   5  533.78   10.78
   1   1   5  511.22   10.35
  -1  -1  -5  514.32   10.59
  -1  -1  -5  519.21   10.58
  -1   1  -5  521.74   10.31
   1  -1   6  182.38    4.07
   1   1   6  180.61    3.90
   1   1   6  176.47    3.85
  -1  -1  -6  184.88    4.04
  -1  -1  -6  181.21    4.07
  -1   1  -6  191.78    3.77
  -1   1  -6  189.45    3.94
  -1   1  -6  187.74    3.92
   1   1   7   13.69    0.83
   1  -1   7   13.48    0.70
   1   1   7   14.20    0.86
  -1  -1  -7   14.54    0.78
  -1  -1  -7   15.32    0.76
  -1   1  -7   15.85    0.42
  -1   1  -7   15.16    0.59
  -1   1  -7   15.30    0.59
   1   1   8   43.12    1.42
   1   1   8   44.75    1.42
   1  -1   8   40.04    1.21
  -1   1  -8   43.34    0.84
  -1   1  -8   40.05    1.13
  -1   1  -8   41.55    1.16
   1   1   9    3.70    0.72
   1  -1   9    3.78    0.53
   1   1   9    3.64    0.70
  -1   1  -9    3.83    0.43
  -1   1  -9    2.84    0.43
   1  -1  10  171.94    3.87
   1   1  10  173.63    4.06
   1   1  10  168.61    3.98
   1   1  11  105.16    2.75
   1  -1  11  106.09    2.73
   1   1  11  111.98    2.89
   1   1  12   49.78    1.71
   1  -1  12   53.59    1.57
   1   1  12   48.35    1.63
   1   1  13   25.62    1.24
   1   1  13   26.45    1.23
   1  -1  13   25.76    1.29
   1  -1  14  147.08    3.57
   1   1  14  144.20    3.74
   1   1  14  144.98    3.77
   1   1  15    0.56    0.82
   1   1  15    1.00    0.85
   1  -1  15    0.81    0.67
   1  -1  16   48.72    1.69
   1   1  16   52.10    1.89
   1   1  16   48.34    1.81
   1   1  17    8.51    1.01
   1  -1  17    8.37    1.23
   1   1  17    7.64    1.08
   1  -1  18    1.53    0.83
   1   1  18    2.76    0.98
   1   1  18    1.72    0.97
   1   1  19    3.28    1.03
   1   1  19    2.14    1.01
   1  -1  19    2.01    0.90
   1   1  20   44.99    1.99
   1   1  20   46.22    2.05
   1  -1  20   49.73    2.26
  -1   2  20    1.95    1.18
  -1   2  20    3.76    1.18
  -1   2  19    3.82    1.14
  -1   2  19    3.31    1.24
  -1   2  18   15.69    1.32
  -1   2  18   12.38    1.37
  -1   2  17    8.03    1.23
  -1  -2  17    9.27    0.80
  -1   2  17    7.25    1.20
  -1  -2  16   26.47    1.08
  -1   2  16   26.48    1.50
  -1   2  16   26.81    1.52
  -1  -2  15    2.65    0.58
  -1   2  15    2.92    0.64
  -1   2  15    2.31    0.99
  -1   2  14    2.03    0.95
  -1  -2  14    2.30    0.76
  -1   2  14    2.03    0.91
  -1  -2  13   53.81    1.66
  -1   2  13   55.09    1.94
  -1   2  13   46.53    1.83
   1   2 -12    6.06    0.49
   1   2 -12    5.49    0.25
   1   2 -12    6.22    0.50
  -1   2  12    6.53    1.01
  -1  -2  12    7.97    0.76
  -1   2  12    7.66    0.92
   1   2 -11   16.82    0.78
   1   2 -11   18.18    0.68
  -1  -2  11   18.01    0.90
  -1   2  11   17.69    1.18
  -1   2  11   17.63    1.14
   1   2 -10   35.14    1.08
   1   2 -10   35.60    1.09
  -1   2  10   40.88    1.58
  -1  -2  10   37.35    1.04
  -1   2  10   34.67    1.54
   1   2  -9  126.27    2.80
   1   2  -9  126.52    2.82
   1   2  -9  129.36    2.86
  -1   2   9  131.49    3.41
  -1   2   9  131.08    3.32
   1   2  -8  391.40    7.85
   1   2  -8  385.50    7.79
   1   2  -8  381.36    7.72
  -1   2   8  373.73    8.24
  -1   2   8  378.32    8.37
   1   2  -7    0.92    0.24
   1   2  -7    0.71    0.28
   1   2  -7    0.35    0.24
  -1   2   7    0.55    0.65
  -1   2   7    1.04    0.66
   1   2  -6  618.60   12.09
   1   2  -6  634.66   12.35
   1   2  -6  618.63   12.04
  -1   2   6  593.75   12.56
  -1   2   6  607.01   12.79
   1  -2  -5  178.73    4.18
   1   2  -5  185.74    3.66
   1  -2  -5  176.80    4.16
   1   2  -5  186.45    3.74
  -1   2   5  179.94    4.17
  -1   2   5  180.35    4.23
   1   2  -4    0.85    0.30
   1   2  -4    1.34    0.25
   1  -2  -4    0.64    0.50
   1   2  -4    1.24    0.32
   1  -2  -4    0.68    0.50
  -1   2   4    0.79    0.61
  -1   2   4    0.73    0.59
   1   2  -3   36.72    0.93
   1   2  -3   36.15    0.91
   1  -2  -3   38.83    1.19
   1  -2  -3   34.22    1.13
  -1   2   3   35.34    1.28
  -1   2   3   35.37    1.27
  -1  -2   3   35.60    0.85
   1  -2  -2   65.59    1.72
   1  -2  -2   63.28    1.68
   1   2  -2   62.43    1.48
   1   2  -2   62.69    1.47
  -1  -2   2   64.62    1.46
  -1   2   2   66.40    1.82
  -1   2   2   66.69    1.81
   1   2  -1   45.03    1.22
   1  -2  -1   44.68    1.24
   1   2  -1   46.36    1.25
  -1  -2   1   45.45    1.17
  -1   2   1   46.15    1.37
  -1   2   1   47.73    1.40
   1   2   0  218.11    4.63
   1   2   0  219.77    4.67
   1  -2   0  215.59    4.57
  -1  -2   0  215.71    4.48
  -1  -2   0  214.05    4.46
  -1   2   0  215.34    4.66
  -1   2   0  213.10    4.58
   1   2   1   50.69    1.36
   1  -2   1   52.96    1.32
   1   2   1   52.62    1.37
  -1  -2  -1   49.38    1.30
  -1  -2  -1   50.66    1.34
  -1   2  -1   49.44    1.36
  -1   2  -1   52.76    1.43
   1   2   2  238.84    5.11
   1   2   2  236.73    5.02
   1  -2   2  240.17    5.04
  -1  -2  -2  238.83    5.10
  -1  -2  -2  247.61    5.25
  -1   2  -2  246.13    5.11
   1   2   3   25.17    0.99
   1  -2   3   22.64    0.79
   1   2   3   23.95    0.98
  -1   2  -3   22.10    0.74
  -1  -2  -3   24.66    0.89
  -1  -2  -3   25.84    0.94
   1   2   4   41.43    1.32
   1   2   4   44.97    1.37
  -1   2  -4   44.46    1.28
  -1  -2  -4   43.47    1.34
  -1  -2  -4   43.79    1.30
   1   2   5   33.19    1.17
   1   2   5   29.84    1.13
  -1   2  -5   30.04    0.89
  -1  -2  -5   29.67    1.07
  -1   2  -5   31.01    0.88
  -1  -2  -5   30.71    1.10
   1   2   6   68.28    1.93
   1   2   6   68.03    1.95
  -1   2  -6   71.80    1.70
  -1   2  -6   72.14    1.75
   1   2   7   12.76    0.88
   1   2   7   12.44    0.85
  -1   2  -7   12.74    0.51
  -1   2  -7   14.11    0.60
   1   2   8  247.26    5.57
   1   2   8  235.37    5.36
  -1   2  -8  244.45    5.27
  -1   2  -8  247.58    5.32
  -1   2  -8  240.17    5.08
   1   2   9    1.56    0.73
   1   2   9    1.77    0.69
  -1   2  -9    1.53    0.43
  -1   2  -9    0.72    0.44
  -1   2  -9    1.31    0.39
  -1   2  -9    1.08    0.31
   1   2  10  147.56    3.73
   1   2  10  143.67    3.63
  -1   2 -10  134.80    3.22
  -1   2 -10  138.54    3.31
  -1   2 -10  148.37    3.28
  -1   2 -10  145.12    3.29
   1   2  11  113.59    3.07
   1   2  11  111.69    3.05
  -1   2 -11  115.55    2.47
  -1   2 -11  119.61    2.90
   1   2  12  115.09    3.17
   1  -2  12  114.68    2.83
   1   2  12  113.55    3.18
   1   2  13   11.24    1.07
   1   2  13   13.86    1.13
   1  -2  13   10.98    0.81
   1  -2  14   50.96    1.60
   1   2  14   49.59    1.93
   1   2  14   49.66    1.64
   1   2  15    3.46    1.03
   1  -2  15    4.98    0.73
   1   2  15    1.92    1.01
   1  -2  16   12.73    1.16
   1   2  16   13.84    1.21
   1   2  16   14.20    1.20
   1   2  17   18.71    1.40
   1   2  17   17.45    1.36
   1  -2  17   18.01    1.36
   1   2  18   88.03    2.96
   1   2  18   84.18    2.82
   1  -2  18   79.84    2.48
   1   2  19    8.52    1.35
   1   2  19   14.63    1.40
  -1   3  18    2.45    1.20
  -1   3  18    3.25    1.32
  -1   3  17   -0.54    1.09
  -1   3  17    0.41    1.11
  -1   3  16   12.24    1.34
  -1   3  16   16.33    1.44
  -1   3  15   18.25    1.44
  -1   3  15   17.21    1.45
  -1   3  14   76.07    2.71
  -1   3  14   80.12    2.67
  -1   3  13    3.87    1.00
  -1   3  13    5.24    1.07
   1   3 -12   -0.23    0.39
  -1   3  12    0.72    0.88
  -1   3  12    1.42    0.88
   1   3 -11  167.47    3.67
  -1   3  11  160.92    4.24
  -1   3  11  163.66    4.32
   1   3 -10  224.34    4.74
  -1   3  10  224.84    5.48
  -1   3  10  220.27    5.50
   1   3  -9   17.71    0.62
   1   3  -9   17.99    0.65
   1   3  -9   17.93    0.63
  -1   3   9   19.65    1.19
  -1   3   9   21.07    1.27
   1   3  -8   53.56    1.32
   1   3  -8   51.79    1.27
   1   3  -8   48.51    1.18
  -1   3   8   53.23    1.86
  -1   3   8   49.46    1.82
   1   3  -7    0.39    0.20
   1   3  -7    0.44    0.26
   1   3  -7    0.40    0.29
   1   3  -7    0.21    0.21
  -1   3   7    0.83    0.70
  -1   3   7   -0.35    0.70
   1   3  -6  172.55    3.60
   1   3  -6  177.85    3.72
   1   3  -6  165.70    3.45
  -1   3   6  159.63    3.96
  -1   3   6  169.34    4.19
   1   3  -5    3.23    0.38
   1   3  -5    3.37    0.38
   1   3  -5    2.85    0.34
  -1   3   5    2.78    0.73
  -1   3   5    2.60    0.76
   1   3  -4   -0.04    0.29
   1   3  -4    0.08    0.29
  -1  -3   4    0.09    0.23
  -1   3   4    0.54    0.53
  -1   3   4    0.07    0.58
   1   3  -3  106.88    2.43
   1   3  -3  101.47    2.31
  -1   3   3   96.24    2.51
  -1   3   3   98.63    2.59
  -1  -3   3   96.37    2.16
   1   3  -2  105.87    2.51
   1   3  -2  106.38    2.45
  -1   3   2  103.70    2.78
  -1   3   2  106.20    2.85
  -1  -3   2  102.07    2.35
   1  -3  -1    1.60    0.45
   1   3  -1    2.11    0.50
   1   3  -1    1.90    0.52
  -1   3   1    2.24    0.74
  -1  -3   1    1.12    0.41
  -1   3   1    2.50    0.58
   1  -3   0  166.75    3.92
   1   3   0  176.14    3.84
   1   3   0  178.49    3.92
  -1   3   0  170.80    3.89
  -1  -3   0  167.10    3.83
  -1   3   0  169.39    3.88
   1   3   1   29.05    1.02
   1   3   1   29.54    0.98
   1  -3   1   26.16    0.89
  -1  -3  -1   27.55    1.11
  -1   3  -1   28.00    1.00
  -1  -3  -1   27.59    0.96
  -1   3  -1   29.96    1.02
   1  -3   2  151.56    3.49
   1   3   2  150.77    3.50
   1   3   2  149.06    3.44
  -1   3  -2  145.15    3.31
  -1   3  -2  155.42    3.55
  -1  -3  -2  136.10    3.28
  -1  -3  -2  142.69    3.45
   1  -3   3  214.86    4.76
   1   3   3  224.47    5.01
   1   3   3  223.48    4.97
  -1   3  -3  211.99    4.74
  -1   3  -3  213.07    4.76
   1  -3   4   23.91    0.85
   1   3   4   23.96    1.02
   1   3   4   24.40    1.02
  -1   3  -4   21.13    0.83
  -1   3  -4   22.87    0.94
   1   3   5  178.41    4.19
   1   3   5  178.97    4.20
  -1   3  -5  173.36    3.80
  -1   3  -5  176.22    3.86
   1   3   6  106.56    2.80
   1   3   6  101.38    2.70
  -1   3  -6   96.74    2.28
  -1   3  -6   98.01    2.42
   1   3   7   69.61    2.12
   1   3   7   67.25    2.08
  -1   3  -7   64.53    1.72
  -1   3  -7   70.36    1.85
   1   3   8   13.68    0.96
   1   3   8   15.39    1.04
  -1   3  -8   15.12    0.78
  -1   3  -8   13.10    0.64
   1   3   9   63.08    2.00
   1   3   9   62.69    2.03
  -1   3  -9   67.02    1.80
  -1   3  -9   57.87    1.58
  -1   3  -9   57.80    1.66
   1   3  10   10.33    1.00
   1   3  10   10.26    0.95
  -1   3 -10   11.68    0.74
   1   3  11   58.20    2.08
   1   3  11   55.49    2.03
  -1   3 -11   59.94    1.80
   1   3  12   44.07    1.82
   1   3  12   43.44    1.83
  -1   3 -12   40.63    1.27
   1   3  13    8.42    1.09
   1   3  13    6.83    1.13
  -1   3 -13    7.45    0.83
   1   3  14    0.93    0.93
   1   3  14    0.65    0.87
   1   3  15    4.29    1.15
   1   3  15    4.75    1.18
   1   3  16   30.84    1.69
   1   3  16   25.97    1.62
   1   3  17    9.82    1.39
   1   3  17    9.20    1.34
   1   3  18   20.93    1.59
   1   3  18   19.22    1.65
  -1   4  15    9.09    1.37
  -1   4  15    7.63    1.88
  -1   4  14    0.18    1.10
  -1   4  14   -0.67    1.09
  -1   4  13   43.33    2.02
  -1   4  13   44.79    1.97
  -1   4  12    1.52    1.07
  -1   4  12   -0.20    1.00
  -1   4  11   50.08    2.04
  -1   4  11   49.67    2.15
  -1   4  10    3.14    1.07
  -1   4  10    5.33    1.41
  -1   4   9   -0.12    0.88
  -1   4   9   -0.06    0.86
  -1   4   8   35.76    1.61
  -1   4   8   38.33    1.66
  -1   4   7   36.02    1.61
  -1   4   7   39.53    1.68
   1   4  -6   40.27    1.21
   1   4  -6   41.05    1.16
  -1   4   6   41.50    1.65
  -1   4   6   42.84    1.70
   1   4  -5  139.24    3.15
   1   4  -5  138.75    3.17
  -1   4   5  134.08    3.59
  -1   4   5  132.72    3.54
   1   4  -4   58.28    1.57
   1   4  -4   57.78    1.58
  -1   4   4   60.23    2.00
  -1   4   4   58.46    1.98
   1   4  -3  157.16    3.64
   1   4  -3  158.52    3.66
  -1   4   3  154.87    4.16
  -1   4   3  156.36    4.12
   1   4  -2    4.84    0.62
   1   4  -2    3.48    0.47
  -1   4   2    5.31    0.76
  -1   4   2    2.47    0.73
  -1  -4   2    2.70    0.55
   1   4  -1  166.64    3.92
   1   4  -1  163.34    3.86
  -1   4   1  157.83    3.87
  -1   4   1  161.83    4.01
   1   4   0    1.43    0.63
   1   4   0    1.05    0.66
  -1   4   0    1.17    0.65
  -1   4   0    2.15    0.63
   1   4   1    0.15    0.47
   1   4   1    0.17    0.48
  -1   4  -1    0.52    0.52
  -1   4  -1   -0.49    0.51
   1   4   2   27.18    1.13
   1   4   2   28.50    1.19
  -1   4  -2   27.76    1.31
  -1   4  -2   28.46    1.32
   1   4   3  178.45    4.27
   1   4   3  177.39    4.29
  -1   4  -3  190.44    4.46
  -1   4  -3  185.49    4.46
   1   4   4   46.16    1.58
   1   4   4   42.43    1.56
  -1   4  -4   45.88    1.56
  -1   4  -4   46.98    1.66
   1   4   5   31.78    1.64
   1   4   5   35.78    1.65
  -1   4  -5   33.51    1.13
  -1   4  -5   32.37    1.12
   1   4   6  121.82    3.28
   1   4   6  124.80    3.33
  -1   4  -6  118.79    3.02
  -1   4  -6  125.59    3.17
   1   4   7   52.48    1.88
   1   4   7   51.26    1.85
  -1   4  -7   53.96    1.67
  -1   4  -7   52.30    1.65
   1   4   8   13.23    1.07
   1   4   8    8.46    1.07
  -1   4  -8   11.05    0.82
  -1   4  -8   13.65    0.90
   1   4   9  135.75    3.69
   1   4   9  136.52    3.72
   1   4  10    0.18    0.84
   1   4  10    0.27    0.85
   1   4  11    0.81    0.90
   1   4  11    0.88    0.95
   1   4  12    3.14    1.09
   1   4  12    7.22    1.08
   1   4  13   45.42    2.10
   1   4  13   44.33    1.97
   1   4  14    0.70    1.11
   1   4  14    2.73    1.17
   1   4  15   12.07    1.44
   1   4  15   13.42    1.39
  -1   5  11    5.02    1.40
  -1   5  11    9.65    1.37
  -1   5  10    4.76    1.32
  -1   5  10    6.56    1.22
  -1   5   9   28.90    1.82
  -1   5   9   31.19    1.77
  -1   5   8   50.85    2.15
  -1   5   8   52.89    2.14
  -1   5   7    4.35    1.13
  -1   5   7    8.07    1.10
  -1   5   6   13.02    1.20
  -1   5   6   14.33    1.28
  -1   5   5   67.24    2.70
  -1   5   5   65.91    2.29
  -1   5   4   71.62    2.66
  -1   5   4   76.09    2.79
  -1   5   3    4.34    0.95
  -1   5   3    6.28    0.92
  -1   5   2   94.58    2.78
  -1   5   2   94.72    2.82
  -1   5   1   31.97    1.44
  -1   5   1   34.38    1.49
  -1   5   0   60.88    1.95
  -1   5   0   57.03    1.95
   1   5   1    1.60    0.87
   1   5   1    2.20    0.85
  -1   5  -1    0.53    0.71
  -1   5  -1    1.23    0.68
   1   5   2    3.70    0.99
   1   5   2    4.85    1.03
   1   5   3    5.37    0.89
   1   5   3    9.11    0.85
   1   5   4   24.49    1.28
   1   5   4   24.40    1.31
   1   5   5   11.56    1.07
   1   5   5   10.76    1.05
   1   5   6   21.52    1.29
   1   5   6   24.33    1.43
   1   5   7   74.78    2.52
   1   5   7   74.83    2.50
   1   5   8    2.21    1.03
   1   5   8    2.27    1.02
   1   5   9    1.92    1.03
   1   5   9    3.68    1.10
   1   5  10   38.07    1.90
   1   5  10   43.66    2.01
   1   5  11   20.14    1.56
   1   5  11   21.49    1.54
  -2   0  21    0.62    0.93
  -2   0  21    1.21    0.93
  -2   0  20   38.84    1.73
  -2   0  20   41.12    2.07
  -2   0  19   -0.67    1.06
  -2   0  19    0.12    1.00
  -2   0  18    0.91    1.02
  -2   0  18    1.38    0.76
  -2   0  17   -0.20    0.68
  -2   0  17    0.11    0.90
  -2   0  16  102.13    2.76
  -2   0  16  101.65    2.78
  -2   0  15   -0.91    0.62
  -2   0  15    0.14    0.63
  -2   0  14  140.35    3.47
  -2   0  14  146.39    3.56
  -2   0  13   -0.12    0.53
  -2   0  13   -0.44    0.55
  -2   0  12   53.49    1.63
  -2   0  12   55.74    1.85
  -2   0  11   -0.12    0.49
  -2   0  11    0.17    0.47
   2   0 -10   78.27    2.07
   2   0 -10   80.11    2.11
  -2   0  10   87.67    2.22
  -2   0  10   80.61    2.10
   2   0  -9   -0.19    0.40
   2   0  -9    0.34    0.40
  -2   0   9    0.14    0.43
  -2   0   9    0.04    0.42
   2   0  -8  382.38    8.03
   2   0  -8  367.89    7.71
  -2   0   8  364.56    7.58
  -2   0   8  364.37    7.61
   2   0  -7   -0.30    0.38
   2   0  -7    0.45    0.36
  -2   0   7   -0.09    0.62
  -2   0   7    0.35    0.44
   2   0  -6  133.59    2.98
   2   0  -6  138.22    3.06
   2   0  -6  137.05    2.79
  -2   0   6  132.34    3.11
  -2   0   6  132.12    2.98
   2   0  -5   -0.21    0.46
   2   0  -5    0.29    0.34
   2   0  -5    0.06    0.23
  -2   0   5   -0.11    0.41
  -2   0   5    0.34    0.42
   2   0  -4   37.24    1.06
   2   0  -4   38.12    1.05
   2   0  -4   41.30    0.92
  -2   0   4   38.11    1.12
  -2   0   4   36.31    1.30
   2   0  -3    0.11    0.12
   2   0  -3    0.28    0.30
   2   0  -3    0.07    0.30
  -2   0   3    0.09    0.36
  -2   0   3   -0.01    0.40
   2   0  -2   27.85    0.75
   2   0  -2   27.84    0.60
  -2   0   2   27.78    0.85
  -2   0   2   28.19    0.97
   2   0  -1    0.38    0.27
  -2   0   1    0.14    0.28
   2   0   0  602.54   11.63
  -2   0   0  610.16   11.80
   2   0   1    0.25    0.41
  -2   0  -1    0.17    0.35
   2   0   2 3036.31   60.35
  -2   0  -2 3061.32   60.76
   2   0   3    0.20    0.25
  -2   0  -3    0.02    0.33
  -2   0  -3    0.22    0.33
   2   0   4  105.19    2.43
  -2   0  -4  108.55    2.45
  -2   0  -4  106.07    2.40
   2   0   5   -0.10    0.46
  -2   0  -5    0.32    0.35
  -2   0  -5    0.09    0.36
   2   0   6   25.11    0.94
   2   0   6   23.54    0.91
  -2   0  -6   23.67    0.85
  -2   0  -6   23.24    0.84
   2   0   7    0.32    0.49
   2   0   7   -0.04    0.47
  -2   0  -7    0.25    0.23
  -2   0  -7    0.01    0.24
   2   0   8  109.51    2.64
   2   0   8  106.84    2.56
  -2   0  -8  107.31    2.60
  -2   0  -8  106.40    2.56
   2   0   9    0.31    0.46
   2   0   9   -0.05    0.49
   2   0  10  179.09    4.08
   2   0  10  179.79    4.08
   2   0  10  173.72    3.24
   2   0  11    0.02    0.08
   2   0  11    0.00    0.48
   2   0  11    0.28    0.50
   2   0  12    1.92    0.64
   2   0  12    2.21    0.64
   2   0  13    0.05    0.57
   2   0  13    0.25    0.37
   2   0  14    9.24    0.85
   2   0  15   -0.12    0.67
   2   0  16  139.91    3.64
   2   0  17   -0.16    0.77
   2   0  18   12.17    1.07
   2   0  19   -0.38    0.87
   2   0  20   27.05    1.91
  -2   1  21   10.77    1.29
  -2   1  21    9.60    1.26
  -2  -1  20    0.14    0.67
  -2   1  20   -0.09    0.94
  -2   1  20    0.92    0.95
  -2   1  19   10.78    1.21
  -2  -1  19    8.98    0.95
  -2   1  19   10.93    1.17
  -2   1  18   38.74    1.77
  -2  -1  18   42.23    1.54
  -2   1  18   37.21    1.72
  -2   1  17   42.70    1.73
  -2   1  17   43.06    1.78
  -2  -1  17   39.98    1.41
  -2   1  16  121.40    3.38
  -2   1  16  126.82    3.47
  -2  -1  16  126.76    3.18
  -2   1  15   13.24    1.03
  -2   1  15   11.34    1.05
  -2  -1  15   10.92    0.76
  -2  -1  15   11.08    0.76
  -2  -1  14    0.78    0.66
  -2   1  14    1.52    0.74
  -2   1  14    1.21    0.78
  -2   1  14    1.38    0.27
  -2  -1  14    0.82    0.65
  -2   1  13    3.50    0.37
  -2   1  13    3.35    0.81
  -2   1  13    5.00    0.75
  -2  -1  13    2.91    0.48
  -2  -1  13    3.30    0.52
  -2   1  12   34.92    1.43
  -2  -1  12   38.60    1.17
  -2   1  12   36.38    1.01
  -2   1  12   35.05    1.38
  -2  -1  12   38.13    1.15
   2   1 -11   45.61    1.35
   2   1 -11   43.36    1.27
  -2  -1  11   46.76    1.30
  -2   1  11   47.73    1.61
  -2   1  11   47.54    1.19
  -2   1  11   46.81    1.57
  -2  -1  11   45.93    1.36
   2   1 -10   39.34    1.23
   2   1 -10   38.58    0.75
   2   1 -10   40.82    1.18
  -2   1  10   43.97    1.48
  -2  -1  10   42.04    1.24
  -2   1  10   43.07    1.23
  -2   1  10   41.08    1.22
  -2  -1  10   41.89    1.24
   2   1  -9    0.02    0.29
   2   1  -9   -0.32    0.38
  -2   1   9    0.47    0.55
  -2   1   9    0.34    0.27
  -2   1   9   -0.08    0.57
  -2  -1   9    0.09    0.38
  -2  -1   9    0.26    0.38
   2   1  -8  187.77    4.04
   2   1  -8  186.33    3.99
  -2  -1   8  191.95    4.04
  -2  -1   8  190.49    3.93
  -2   1   8  190.49    4.37
  -2   1   8  185.24    4.12
   2  -1  -7   18.59    0.84
   2  -1  -7   17.29    0.80
   2   1  -7   16.03    0.61
   2   1  -7   17.36    0.64
  -2  -1   7   16.02    0.60
  -2  -1   7   16.59    0.63
  -2   1   7   15.82    0.93
  -2   1   7   19.39    1.01
   2   1  -6  556.58   10.99
   2   1  -6  559.99   11.04
   2  -1  -6  557.06   11.63
   2  -1  -6  559.10   11.65
  -2   1   6  565.84   11.76
  -2  -1   6  562.17   10.96
  -2  -1   6  548.77   10.68
  -2   1   6  559.46   11.65
   2   1  -5  245.33    4.84
   2   1  -5  244.63    4.82
   2  -1  -5  254.53    5.47
   2  -1  -5  251.44    5.45
  -2  -1   5  246.51    4.82
  -2  -1   5  239.39    4.65
  -2   1   5  244.09    5.36
  -2   1   5  250.22    5.53
   2  -1  -4  208.81    4.57
   2  -1  -4  202.75    4.30
  -2   1   4  209.23    4.66
  -2   1   4  202.73    4.55
   2  -1  -3 1461.74   29.31
   2  -1  -3 1424.24   28.67
  -2   1   3 1445.48   29.11
  -2   1   3 1439.56   28.96
   2  -1  -2   66.86    1.71
   2  -1  -2   67.59    1.74
  -2   1   2   67.47    1.87
  -2   1   2   68.73    1.85
   2   1  -1 2537.36   49.45
   2   1  -1 2565.90   50.02
   2  -1  -1 2543.55   50.88
  -2  -1   1 2485.53   48.62
  -2   1   1 2558.59   51.19
  -2  -1   1 2467.27   48.26
  -2   1   1 2545.67   50.97
   2   1   0  107.86    2.25
   2   1   0  108.26    2.28
   2  -1   0  108.05    2.41
  -2  -1   0  109.15    2.32
  -2  -1   0  106.25    2.26
  -2   1   0  110.21    2.55
   2   1   1   60.23    1.43
   2   1   1   59.82    1.41
   2  -1   1   59.83    1.48
  -2  -1  -1   58.51    1.40
  -2  -1  -1   58.71    1.38
  -2   1  -1   59.47    1.52
   2   1   2    6.58    0.50
   2   1   2    5.29    0.51
   2  -1   2    5.24    0.46
  -2  -1  -2    6.21    0.47
  -2  -1  -2    5.48    0.47
  -2   1  -2    5.60    0.52
  -2   1  -2    5.15    0.42
   2   1   3   49.60    1.36
   2   1   3   49.09    1.35
  -2  -1  -3   50.97    1.34
  -2  -1  -3   49.83    1.34
  -2   1  -3   49.17    1.18
  -2   1  -3   48.41    1.31
  -2   1  -3   50.16    1.30
   2   1   4   18.85    0.87
   2   1   4   20.80    0.89
  -2  -1  -4   22.28    0.84
  -2  -1  -4   19.47    0.78
  -2   1  -4   19.87    0.56
  -2   1  -4   20.23    0.75
  -2   1  -4   19.50    0.82
   2   1   5   29.64    1.07
   2  -1   5   31.51    1.11
   2   1   5   27.95    1.06
  -2  -1  -5   32.40    1.05
  -2  -1  -5   31.20    1.03
  -2   1  -5   29.94    0.90
  -2   1  -5   30.81    0.72
   2   1   6  109.77    2.65
   2   1   6  105.37    2.61
   2  -1   6  107.61    2.84
  -2  -1  -6  104.99    2.59
  -2  -1  -6  104.32    2.56
  -2   1  -6  115.70    2.30
  -2   1  -6  111.22    2.49
   2   1   7    5.30    0.65
   2  -1   7    4.51    0.69
   2   1   7    6.32    0.63
  -2  -1  -7    4.55    0.55
  -2  -1  -7    5.56    0.57
  -2   1  -7    3.81    0.40
  -2   1  -7    4.36    0.16
  -2   1  -7    3.22    0.42
   2   1   8  169.43    3.90
   2   1   8  166.06    3.85
   2  -1   8  163.14    3.70
  -2   1  -8  169.88    3.78
  -2   1  -8  167.46    3.72
   2   1   9  123.45    3.06
   2   1   9  120.29    2.96
   2  -1   9  127.98    3.04
   2   1  10  199.48    4.62
   2   1  10  194.11    4.50
   2  -1  10  204.33    4.56
   2   1  11    0.24    0.65
   2   1  11    0.45    0.63
   2  -1  11    0.17    0.55
   2   1  12   31.20    1.30
   2   1  12   35.78    1.41
   2  -1  12   32.73    1.25
   2   1  13   96.12    2.69
   2   1  13  105.61    2.86
   2  -1  13   99.04    2.68
   2   1  14   27.65    1.34
   2   1  14   25.29    1.30
   2  -1  14   25.82    1.23
   2   1  15    4.73    0.58
   2   1  15    6.79    0.97
   2  -1  15    5.04    0.82
   2   1  16   15.18    1.20
   2   1  16   20.72    1.30
   2  -1  16   17.38    1.16
   2   1  17    0.66    0.94
   2   1  17    2.18    0.88
   2  -1  17    0.68    0.83
   2   1  18    0.33    0.92
   2   1  18    0.23    0.92
   2  -1  18    0.40    0.78
   2   1  19   14.69    1.30
   2   1  19   12.62    1.30
   2  -1  19   14.15    1.24
   2   1  20   47.77    2.36
   2  -1  20   43.70    1.97
  -2   2  20    0.77    1.07
  -2   2  20   -0.36    1.07
  -2   2  19   94.03    3.17
  -2   2  19  114.65    3.55
  -2   2  18   16.86    1.52
  -2   2  18   17.45    1.50
  -2   2  17   30.01    1.70
  -2   2  17   24.97    1.63
  -2   2  16    8.65    1.10
  -2   2  16    7.95    1.16
  -2  -2  16    7.72    0.83
  -2  -2  15   34.29    1.31
  -2   2  15   34.07    1.66
  -2   2  15   35.49    1.71
  -2  -2  14   67.74    1.92
  -2   2  14   66.41    2.27
  -2   2  14   66.24    2.28
  -2   2  13  246.85    6.03
  -2  -2  13  257.91    5.61
  -2   2  13  241.72    5.92
   2   2 -12    5.22    0.43
   2   2 -12    4.40    0.53
  -2   2  12    8.02    0.96
  -2  -2  12    4.98    0.60
  -2   2  12    5.93    0.96
   2   2 -11   49.88    1.41
   2   2 -11   47.44    1.38
  -2   2  11   52.19    1.86
  -2  -2  11   49.91    1.42
  -2   2  11   49.19    1.78
   2   2 -10   79.70    1.92
   2   2 -10   80.71    1.96
  -2  -2  10   82.85    1.94
  -2   2  10   77.96    2.41
  -2   2  10   79.27    2.13
   2   2  -9   77.17    1.78
   2   2  -9   78.56    1.79
   2   2  -9   75.93    1.75
  -2   2   9   75.33    2.02
  -2   2   9   78.27    2.31
   2   2  -8  206.67    4.25
   2   2  -8  197.24    3.99
   2   2  -8  201.73    4.15
  -2   2   8  198.29    4.73
  -2   2   8  198.89    4.74
   2   2  -7  228.32    4.54
   2   2  -7  227.18    4.47
   2   2  -7  228.64    4.48
  -2   2   7  225.37    5.22
  -2   2   7  226.99    5.32
  -2   2   6  816.11   17.06
  -2   2   6  808.95   16.88
   2   2  -5   10.80    0.29
   2   2  -5   11.17    0.29
  -2   2   5   11.00    0.83
  -2   2   5   12.61    0.96
   2   2  -4    1.83    0.12
   2   2  -4    1.68    0.13
   2  -2  -4    1.54    0.56
   2  -2  -4    1.24    0.52
  -2   2   4    1.62    0.69
  -2   2   4    2.00    0.67
   2   2  -3  131.36    2.56
   2  -2  -3  133.97    3.14
   2  -2  -3  128.31    3.06
  -2   2   3  127.20    3.10
  -2   2   3  128.32    3.15
   2   2  -2    5.12    0.34
   2  -2  -2    5.37    0.52
   2   2  -2    4.95    0.34
  -2  -2   2    4.94    0.34
  -2   2   2    6.90    0.67
  -2   2   2    4.61    0.67
   2   2  -1   18.93    0.63
   2   2  -1   18.42    0.63
   2  -2  -1   18.73    0.78
  -2  -2   1   19.47    0.65
  -2  -2   1   18.66    0.63
  -2   2   1   19.73    0.90
  -2   2   1   20.03    0.92
   2   2   0  194.53    4.10
   2   2   0  199.48    4.18
   2  -2   0  195.27    4.22
  -2   2   0  196.16    4.34
  -2  -2   0  196.69    4.08
  -2  -2   0  198.93    4.13
  -2   2   0  202.38    4.48
   2   2   1   25.13    0.92
   2   2   1   25.32    0.95
   2  -2   1   27.30    0.88
  -2  -2  -1   26.54    0.85
  -2   2  -1   24.45    0.97
  -2  -2  -1   27.66    0.85
   2   2   2   35.36    1.07
   2   2   2   34.03    1.06
   2  -2   2   36.80    1.14
  -2  -2  -2   32.78    1.04
  -2  -2  -2   36.70    1.08
  -2   2  -2   33.83    1.08
   2   2   3  344.31    7.18
   2  -2   3  332.24    6.91
   2   2   3  336.97    7.02
  -2  -2  -3  343.43    7.25
  -2  -2  -3  344.55    7.27
  -2   2  -3  330.86    6.86
   2   2   4   33.90    1.12
   2   2   4   34.17    1.13
   2  -2   4   33.42    0.99
  -2  -2  -4   32.94    1.09
  -2  -2  -4   33.65    1.11
  -2   2  -4   34.15    1.18
   2   2   5   94.67    2.38
   2   2   5   94.01    2.35
  -2  -2  -5   91.22    2.33
  -2   2  -5   98.03    2.29
  -2  -2  -5   91.19    2.37
  -2   2  -5   92.39    2.19
   2   2   6   42.36    1.44
   2   2   6   43.21    1.39
  -2   2  -6   41.39    1.19
  -2   2  -6   44.68    1.21
   2   2   7  172.56    4.05
   2   2   7  174.82    4.06
  -2   2  -7  174.96    3.80
  -2   2  -7  178.54    3.89
  -2   2  -7  184.15    4.01
   2   2   8   -0.32    0.53
   2   2   8   -0.26    0.56
  -2   2  -8    0.11    0.28
  -2   2  -8    0.04    0.27
  -2   2  -8   -0.14    0.38
   2   2   9   52.78    1.73
   2   2   9   55.29    1.77
  -2   2  -9   52.28    1.31
  -2   2  -9   51.50    1.46
   2   2  10   35.27    1.39
   2   2  10   32.60    1.30
  -2   2 -10   32.78    1.12
  -2   2 -10   34.82    0.91
   2   2  11   13.25    0.97
   2   2  11   12.81    1.04
  -2   2 -11   11.01    0.77
   2   2  12    1.23    0.86
   2   2  12    1.72    0.78
  -2   2 -12    0.32    0.83
   2   2  13   65.54    2.22
   2   2  13   68.22    2.22
   2   2  14   17.18    1.22
   2   2  14   14.75    1.19
   2  -2  14   16.54    1.01
   2   2  15   40.14    1.73
   2   2  15   38.29    1.67
   2  -2  15   37.20    1.46
   2   2  16   38.04    1.80
   2   2  16   35.85    1.68
   2  -2  16   38.58    1.49
   2   2  17   18.70    1.47
   2   2  17   19.12    1.50
   2  -2  17   20.92    1.53
   2   2  18    5.77    1.19
   2   2  18    5.61    1.23
   2  -2  18    4.89    0.97
   2   2  19   31.43    1.78
   2   2  19   28.56    1.78
   2  -2  19   24.46    1.39
  -2   3  18   26.52    1.79
  -2   3  18   28.90    2.32
  -2   3  17   13.09    1.57
  -2   3  17   18.27    1.59
  -2   3  16   22.31    1.63
  -2   3  16   23.10    1.56
  -2   3  15    9.17    1.30
  -2   3  15    8.31    1.21
  -2   3  14   -0.24    0.91
  -2   3  14    0.23    0.88
  -2   3  13   15.71    1.34
  -2   3  13   17.04    1.31
  -2   3  12   28.87    1.60
  -2   3  12   36.36    1.64
  -2   3  11   49.36    1.94
  -2   3  11   43.21    1.52
   2   3 -10   32.46    0.83
  -2   3  10   37.92    1.70
  -2   3  10   38.42    1.69
   2   3  -9    8.13    0.33
   2   3  -9    7.67    0.31
   2   3  -9    8.30    0.37
   2   3  -9    7.25    0.33
  -2   3   9    7.54    1.03
  -2   3   9    9.07    1.13
   2   3  -8   74.80    1.55
   2   3  -8   67.30    1.41
  -2   3   8   75.90    2.36
  -2   3   8   78.72    2.14
   2   3  -7   27.96    0.64
  -2   3   7   31.91    1.39
  -2   3   7   28.71    1.06
   2   3  -6  185.29    3.64
   2   3  -6  181.70    3.55
  -2   3   6  183.13    4.47
  -2   3   6  180.75    4.51
   2   3  -5   11.09    0.35
   2   3  -5   11.04    0.38
   2   3  -5   11.98    0.40
  -2   3   5   11.13    0.92
  -2   3   5   11.77    0.98
   2   3  -4    1.27    0.29
  -2  -3   4    1.52    0.20
  -2   3   4    1.13    0.64
  -2   3   4    1.44    0.72
   2   3  -3    2.00    0.29
   2   3  -3    2.28    0.29
  -2  -3   3    2.16    0.26
  -2   3   3    1.88    0.69
  -2   3   3    2.32    0.64
   2   3  -2  164.62    3.49
   2   3  -2  166.72    3.55
  -2  -3   2  164.76    3.53
  -2   3   2  162.37    3.88
  -2   3   2  160.46    3.88
   2   3  -1  172.10    3.73
   2   3  -1  174.55    3.78
  -2  -3   1  165.70    3.67
  -2   3   1  166.08    4.17
  -2   3   1  167.06    4.14
   2   3   0   72.91    1.86
   2   3   0   77.14    1.94
  -2  -3   0   75.16    1.97
  -2  -3   0   73.55    1.93
  -2   3   0   76.65    2.06
   2   3   1  100.92    2.50
   2   3   1   97.95    2.43
   2  -3   1   92.28    2.32
  -2  -3  -1   97.80    2.52
  -2  -3  -1   95.62    2.44
  -2   3  -1   95.16    2.41
  -2   3  -1   98.36    2.49
   2   3   2  227.52    4.93
   2   3   2  230.45    5.01
   2  -3   2  221.23    4.96
  -2   3  -2  233.12    5.19
  -2  -3  -2  232.83    5.35
  -2  -3  -2  229.13    5.35
  -2   3  -2  238.48    5.26
   2   3   3   60.60    1.66
   2   3   3   61.98    1.71
   2  -3   3   59.59    1.70
  -2   3  -3   58.25    1.63
  -2   3  -3   58.54    1.63
   2   3   4   50.33    1.71
   2   3   4   50.82    1.72
   2  -3   4   43.88    1.37
  -2   3  -4   45.01    1.33
   2   3   5   37.84    1.33
   2   3   5   38.09    1.29
  -2   3  -5   40.23    1.37
  -2   3  -5   34.25    1.07
   2   3   6   39.22    1.37
   2   3   6   38.47    1.40
  -2   3  -6   34.57    1.10
  -2   3  -6   39.39    1.23
   2   3   7   44.28    1.51
   2   3   7   42.23    1.51
  -2   3  -7   37.48    1.25
  -2   3  -7   41.68    1.25
   2   3   8    0.93    0.74
   2   3   8    0.71    0.71
  -2   3  -8    0.62    0.42
   2   3   9   -0.45    0.69
   2   3   9   -0.52    0.68
  -2   3  -9    0.05    0.42
   2   3  10    1.46    0.80
   2   3  10    1.68    0.78
  -2   3 -10    2.02    0.49
   2   3  11   55.28    2.02
   2   3  11   56.44    1.97
  -2   3 -11   58.01    1.68
   2   3  12   20.99    1.28
   2   3  12   18.45    1.27
  -2   3 -12   21.23    1.14
   2   3  13   16.05    1.27
   2   3  13   17.54    1.28
  -2   3 -13   20.34    1.17
   2   3  14    1.99    0.99
   2   3  14    2.43    1.06
  -2   3 -14    0.88    0.61
   2   3  15  120.68    3.54
   2   3  15  120.74    3.57
   2   3  16   27.21    1.67
   2   3  16   28.87    1.75
   2   3  17    7.02    1.35
   2   3  17    9.72    1.34
  -2   4  15    0.28    1.17
  -2   4  15    0.88    1.17
  -2   4  14   89.30    3.03
  -2   4  14   80.58    2.98
  -2   4  13    5.06    1.23
  -2   4  13    6.33    1.25
  -2   4  12   20.81    1.57
  -2   4  12   23.96    1.62
  -2   4  11    0.81    0.99
  -2   4  11   -0.17    0.97
  -2   4  10    0.30    0.99
  -2   4  10    1.04    0.93
  -2   4   9    0.73    0.97
  -2   4   9    1.09    1.02
  -2   4   8   56.32    2.07
  -2   4   8   55.11    2.12
  -2   4   7    0.62    1.07
  -2   4   7   -0.23    0.88
  -2   4   6   41.05    1.65
  -2   4   6   40.23    1.72
  -2   4   5   69.43    2.58
  -2   4   5   66.05    2.49
   2   4  -4   65.55    1.60
   2   4  -4   65.14    1.58
  -2   4   4   62.87    2.13
  -2   4   4   67.09    2.20
   2   4  -3   46.71    1.30
   2   4  -3   47.28    1.30
  -2   4   3   44.52    1.70
  -2   4   3   47.65    1.72
   2   4  -2    7.73    0.63
   2   4  -2    8.34    0.61
  -2   4   2    8.24    0.93
  -2   4   2    5.90    0.85
   2   4  -1   16.51    0.81
   2   4  -1   18.01    0.85
  -2  -4   1   12.85    0.77
  -2   4   1   16.39    1.05
  -2   4   1   16.22    1.01
   2   4   0    9.23    0.80
   2   4   0    9.63    0.81
  -2   4   0    9.39    0.84
  -2   4   0    7.40    0.79
   2   4   1   -0.21    0.60
   2   4   1    0.55    0.60
  -2   4  -1    0.09    0.81
  -2   4  -1    0.22    0.57
   2   4   2   80.67    2.17
   2   4   2   85.33    2.21
  -2   4  -2   79.84    2.27
  -2   4  -2   83.38    2.47
   2   4   3    8.43    0.70
   2   4   3    6.60    0.76
  -2   4  -3    8.33    0.76
  -2   4  -3    6.72    0.73
   2   4   4   83.06    2.29
   2   4   4   87.59    2.46
  -2   4  -4   85.72    2.44
  -2   4  -4   85.93    2.48
   2   4   5   27.25    1.19
   2   4   5   22.07    1.12
  -2   4  -5   24.03    1.22
  -2   4  -5   27.08    1.28
   2   4   6    0.13    0.67
   2   4   6    0.20    0.63
  -2   4  -6    0.24    0.49
  -2   4  -6    0.42    0.54
   2   4   7    4.54    0.83
   2   4   7    3.89    0.83
  -2   4  -7    5.26    0.81
  -2   4  -7    4.47    0.82
   2   4   8   38.75    1.66
   2   4   8   40.51    1.61
  -2   4  -8   35.58    1.40
  -2   4  -8   37.70    1.48
   2   4   9    0.19    0.76
   2   4   9   -0.12    0.75
  -2   4  -9    0.19    0.47
   2   4  10    4.12    1.29
   2   4  10    3.15    0.96
   2   4  11    7.22    1.10
   2   4  11    4.82    1.05
   2   4  12   21.27    1.39
   2   4  12   21.72    1.40
   2   4  13    4.72    1.10
   2   4  13    3.19    1.17
   2   4  14   63.59    2.46
   2   4  14   63.35    2.44
   2   4  15    6.04    1.33
   2   4  15    6.51    1.28
  -2   5  11   43.58    2.25
  -2   5  11   44.11    2.19
  -2   5  10    0.93    1.13
  -2   5  10    0.08    1.18
  -2   5   9    0.51    1.10
  -2   5   9    0.37    0.99
  -2   5   8   39.96    1.94
  -2   5   8   37.03    1.92
  -2   5   7    0.34    0.94
  -2   5   7    0.17    0.99
  -2   5   6   39.05    1.76
  -2   5   6   37.32    1.82
  -2   5   5    0.23    1.01
  -2   5   5    1.91    0.96
  -2   5   4    7.47    1.06
  -2   5   4    4.29    1.03
  -2   5   3   19.39    1.32
  -2   5   3   17.71    1.27
  -2   5   2    0.43    0.85
  -2   5   2   -0.75    0.78
  -2   5   1    8.35    1.30
  -2   5   1    9.08    1.31
  -2   5   0   49.35    2.08
  -2   5   0   47.46    2.10
  -2   5  -1   22.80    1.28
  -2   5  -1   22.73    1.21
   2   5   2   19.74    1.04
   2   5   2   20.91    1.06
  -2   5  -2   22.77    1.21
  -2   5  -2   22.56    1.18
   2   5   3    6.57    0.81
   2   5   3    7.02    0.82
   2   5   4   79.93    2.38
   2   5   4   85.26    2.52
   2   5   5   43.23    1.70
   2   5   5   39.54    1.90
   2   5   6   30.48    1.52
   2   5   6   32.41    1.50
   2   5   7    0.80    0.84
   2   5   7    0.96    0.83
   2   5   8   20.77    1.37
   2   5   8   20.68    1.34
   2   5   9   12.41    1.24
   2   5   9    9.27    1.15
   2   5  10    3.05    1.15
   2   5  10    1.94    1.12
  -3   0  21   41.77    2.23
  -3   0  21   37.36    2.08
  -3   0  20    0.61    0.83
  -3   0  20    0.20    0.84
  -3   0  19  122.13    3.38
  -3   0  19  123.35    3.41
  -3   0  18   -0.04    0.69
  -3   0  18   -0.07    0.67
  -3   0  17  143.08    3.67
  -3   0  17  135.76    3.56
  -3   0  16    0.18    0.87
  -3   0  16    0.84    0.66
  -3   0  15   53.00    1.76
  -3   0  15   55.24    1.78
  -3   0  14    0.38    0.78
  -3   0  14    0.03    0.58
  -3   0  13   10.20    0.77
  -3   0  13   10.75    0.79
  -3   0  12   -0.04    0.48
  -3   0  12   -0.25    0.53
  -3   0  11  922.14   19.03
  -3   0  11  914.65   18.83
   3   0 -10   -0.41    0.45
   3   0 -10   -0.44    0.43
  -3   0  10   -0.50    0.49
  -3   0  10   -0.02    0.49
   3   0  -9  252.86    5.51
   3   0  -9  245.88    5.50
  -3   0   9  250.71    5.42
  -3   0   9  253.88    5.64
   3   0  -8    0.57    0.37
   3   0  -8   -0.02    0.47
   3   0  -8   -0.07    0.20
  -3   0   8    0.28    0.44
  -3   0   8    0.03    0.47
   3   0  -7  129.57    2.67
   3   0  -7  124.91    2.84
   3   0  -7  131.22    2.99
  -3   0   7  128.49    2.98
  -3   0   7  127.27    3.08
   3   0  -6    0.19    0.35
   3   0  -6    0.22    0.37
   3   0  -6    0.05    0.21
  -3   0   6   -0.00    0.45
  -3   0   6    0.07    0.42
   3   0  -5   94.63    2.17
   3   0  -5   91.49    1.87
   3   0  -5   98.33    2.24
  -3   0   5   93.32    2.22
  -3   0   5   94.90    2.28
   3   0  -4   -0.24    0.32
   3   0  -4    0.18    0.32
   3   0  -4    0.03    0.14
  -3   0   4    0.08    0.40
  -3   0   4   -0.41    0.39
   3   0  -3    6.94    0.57
   3   0  -3    5.67    0.24
  -3   0   3    6.48    0.55
  -3   0   3    6.47    0.55
   3   0  -2    0.10    0.29
   3   0  -2    0.05    0.13
  -3   0   2   -0.08    0.37
   3   0  -1  342.63    6.81
  -3   0   1  344.35    6.89
   3   0   0    0.44    0.33
  -3   0   0    0.09    0.23
  -3   0  -1  933.02   18.49
  -3   0  -1  943.80   18.64
   3   0   2   -0.33    0.59
  -3   0  -2    0.26    0.38
   3   0   3  304.78    6.37
  -3   0  -3  276.87    5.69
   3   0   4    0.12    0.52
  -3   0  -4    0.07    0.34
  -3   0  -4    0.02    0.20
   3   0   5 2181.04   43.75
  -3   0  -5 2240.96   45.09
  -3   0  -5 2230.36   44.92
   3   0   6   -0.13    0.29
  -3   0  -6    0.22    0.37
  -3   0  -6    0.11    0.36
   3   0   7   63.22    1.73
  -3   0  -7   68.01    1.76
  -3   0  -7   65.81    1.72
   3   0   8   -0.07    0.47
   3   0   9   56.17    1.65
   3   0  10    0.14    0.12
   3   0  10   -0.38    0.53
   3   0  11  177.46    3.40
   3   0  11  171.17    4.01
   3   0  12   -0.02    0.58
   3   0  12   -0.04    0.11
   3   0  13    9.38    0.31
   3   0  13    9.34    0.89
   3   0  14    0.60    0.69
   3   0  15   76.89    2.38
   3   0  16    0.21    0.71
   3   0  17  106.19    3.07
   3   0  18    0.31    0.81
   3   0  19   47.36    2.00
   3   0  20    0.43    1.02
  -3   1  21   20.65    1.46
  -3   1  21   16.06    1.49
  -3  -1  20    0.10    0.93
  -3   1  20    0.12    0.95
  -3   1  20    0.60    0.90
  -3   1  19   47.85    1.98
  -3  -1  19   48.59    1.71
  -3   1  19   49.52    2.01
  -3   1  18    4.35    1.00
  -3  -1  18    1.73    0.42
  -3  -1  18    2.54    0.69
  -3   1  18    4.84    0.99
  -3  -1  17    1.07    0.57
  -3   1  17    0.48    0.92
  -3  -1  17    0.60    0.57
  -3   1  17    0.78    0.91
  -3   1  16  120.33    3.36
  -3  -1  16  124.48    3.28
  -3  -1  16  126.99    3.27
  -3   1  16  127.08    3.46
  -3  -1  15    3.30    0.75
  -3  -1  15    2.60    0.76
  -3   1  15    3.45    0.88
  -3   1  15    3.22    0.88
  -3   1  14  205.46    5.07
  -3  -1  14  224.76    4.96
  -3  -1  14  228.58    5.06
  -3   1  14  215.67    4.68
  -3   1  14  212.40    5.10
  -3   1  13   25.44    0.76
  -3  -1  13   27.81    0.98
  -3  -1  13   28.41    0.98
  -3   1  13   28.98    1.29
  -3   1  13   26.61    1.31
   3   1 -12  154.81    3.76
   3   1 -12  154.63    3.81
  -3   1  12  172.95    4.24
  -3  -1  12  174.31    3.83
  -3  -1  12  173.67    3.83
  -3   1  12  168.75    3.71
  -3   1  12  169.80    4.16
   3   1 -11  104.93    2.55
   3   1 -11   98.92    1.94
   3   1 -11  103.76    2.54
  -3   1  11  105.41    2.80
  -3   1  11  106.49    2.78
  -3   1  11   99.85    2.25
  -3  -1  11  107.34    2.56
  -3  -1  11  110.46    2.52
   3   1 -10    0.16    0.10
   3   1 -10    0.58    0.41
   3   1 -10    0.22    0.42
  -3   1  10    0.29    0.59
  -3   1  10    0.09    0.30
  -3  -1  10    0.04    0.29
  -3  -1  10   -0.08    0.39
  -3   1  10    0.09    0.64
   3   1  -9  128.98    2.86
   3   1  -9  127.95    2.92
  -3  -1   9  127.22    2.74
  -3  -1   9  124.59    2.70
  -3   1   9  116.48    2.60
  -3   1   9  127.86    3.22
  -3   1   9  126.07    3.17
   3   1  -8  788.73   15.83
   3   1  -8  780.47   15.62
  -3   1   8  812.89   16.46
  -3  -1   8  789.36   15.62
  -3  -1   8  781.94   15.51
  -3   1   8  794.17   16.51
  -3   1   8  791.01   16.42
   3   1  -7   59.23    1.42
   3   1  -7   59.65    1.43
   3  -1  -7   58.99    1.72
   3  -1  -7   56.34    1.60
  -3  -1   7   59.04    1.40
  -3  -1   7   59.56    1.42
  -3   1   7   60.98    1.85
  -3   1   7   63.23    1.84
  -3   1   7   61.71    1.49
   3  -1  -6   -0.18    0.44
   3  -1  -6   -0.05    0.43
   3   1  -6    0.10    0.36
   3   1  -6    0.08    0.25
  -3   1   6    0.40    0.61
  -3  -1   6    0.25    0.24
  -3  -1   6    0.01    0.24
  -3   1   6    0.00    0.28
  -3   1   6   -0.30    0.59
   3   1  -5    4.57    0.33
   3   1  -5    4.32    0.32
   3  -1  -5    5.00    0.38
   3  -1  -5    4.62    0.58
  -3   1   5    3.46    0.40
  -3  -1   5    4.15    0.28
  -3  -1   5    4.32    0.27
  -3   1   5    3.43    0.72
  -3   1   5    4.03    0.72
   3  -1  -4    8.45    0.65
   3  -1  -4   10.15    0.65
  -3   1   4    6.32    0.80
  -3  -1   4    7.90    0.32
  -3  -1   4    7.28    0.33
  -3   1   4    7.36    0.86
  -3   1   4    8.56    0.56
   3  -1  -3  908.80   18.35
  -3   1   3  949.64   18.95
  -3  -1   3  883.88   16.86
  -3  -1   3  893.49   17.11
  -3   1   3  888.58   18.01
  -3   1   3  882.28   17.91
   3  -1  -2   26.54    0.97
  -3   1   2   23.58    1.07
  -3   1   2   24.17    1.10
  -3  -1   2   26.27    0.60
  -3  -1   2   25.79    0.62
  -3   1   2   26.11    0.85
   3  -1  -1  297.39    6.17
   3   1  -1  300.54    5.90
  -3   1   1  300.32    6.35
  -3   1   1  300.47    6.14
  -3  -1   1  292.78    5.68
  -3  -1   1  298.48    5.78
   3   1   0    2.33    0.30
   3  -1   0    3.55    0.47
  -3   1   0    2.01    0.58
  -3  -1   0    2.46    0.28
  -3  -1   0    2.22    0.26
  -3   1   0    1.99    0.25
   3   1   1   37.71    1.03
   3   1   1   35.46    0.85
   3  -1   1   37.14    0.96
  -3   1  -1   38.86    1.24
  -3  -1  -1   39.90    1.05
  -3  -1  -1   38.48    1.00
  -3   1  -1   37.87    0.99
   3  -1   2  143.12    3.14
   3   1   2  139.88    3.00
   3   1   2  139.77    3.02
  -3  -1  -2  139.88    3.11
  -3  -1  -2  139.23    3.00
  -3   1  -2  140.06    3.17
  -3   1  -2  153.50    3.19
   3   1   3  331.15    6.78
   3   1   3  337.23    6.90
  -3  -1  -3  329.37    6.79
  -3   1  -3  336.92    6.84
  -3   1  -3  339.59    6.70
  -3   1  -3  330.96    6.80
  -3  -1  -3  329.12    6.76
   3   1   4  132.00    3.01
  -3  -1  -4  134.52    3.05
  -3  -1  -4  135.28    3.03
  -3   1  -4  132.28    2.95
  -3   1  -4  130.36    3.01
  -3   1  -4  132.47    2.70
   3   1   5   22.66    0.91
   3   1   5   23.11    0.92
  -3   1  -5   24.22    0.84
  -3  -1  -5   24.19    0.91
  -3  -1  -5   23.04    0.86
  -3   1  -5   22.87    0.58
  -3   1  -5   24.38    0.98
   3   1   6    4.56    0.59
   3  -1   6    5.87    0.72
   3   1   6    6.68    0.63
  -3  -1  -6    5.00    0.54
  -3  -1  -6    5.19    0.55
  -3   1  -6    4.61    0.44
  -3   1  -6    4.83    0.21
   3   1   7  173.77    3.97
   3   1   7  173.68    3.96
   3  -1   7  171.47    3.95
  -3   1  -7  172.95    3.81
  -3   1  -7  172.30    3.81
   3   1   8  444.69    9.36
   3   1   8  444.18    9.40
   3  -1   8  453.66    9.56
   3   1   9   60.24    1.77
   3   1   9   60.99    1.81
   3  -1   9   62.40    1.86
   3   1  10   22.23    1.04
   3   1  10   21.20    1.04
   3  -1  10   25.12    1.11
   3   1  11   24.11    0.93
   3   1  11   24.48    1.15
   3  -1  11   23.55    1.13
   3   1  12  152.75    3.82
   3   1  12  153.51    3.80
   3  -1  12  145.67    3.62
   3  -1  13  105.59    2.87
   3   1  13  107.13    2.92
   3   1  13  102.92    2.88
   3  -1  14  241.78    5.66
   3   1  14  245.13    5.82
   3   1  14  244.70    5.80
   3  -1  15    0.38    0.78
   3   1  15    0.32    0.48
   3   1  15    0.31    0.83
   3  -1  16   29.39    1.44
   3   1  16   31.89    1.53
   3   1  16   33.34    1.57
   3  -1  17   43.92    1.78
   3   1  17   41.24    1.87
   3   1  17   40.36    1.47
   3  -1  18   59.97    2.19
   3   1  18   58.73    2.16
   3   1  19    0.35    1.00
   3  -1  19    1.03    0.99
   3   1  20   -0.04    0.95
   3  -1  20    0.08    0.86
  -3   2  20   46.45    2.18
  -3   2  19    4.06    1.27
  -3   2  19    5.86    1.30
  -3   2  18    5.17    1.16
  -3   2  18    5.26    1.24
  -3   2  17   23.37    1.50
  -3   2  17   19.90    1.48
  -3   2  16   70.71    2.48
  -3   2  16   69.58    2.54
  -3  -2  15   34.10    1.23
  -3   2  15   37.85    1.75
  -3   2  15   38.67    1.79
  -3   2  14    4.37    0.92
  -3  -2  14    4.69    0.44
  -3   2  14    3.88    1.00
  -3  -2  13   23.94    0.95
  -3   2  13   23.17    1.40
  -3   2  13   25.58    1.46
   3   2 -12   63.05    1.80
   3   2 -12   69.24    1.88
  -3   2  12   69.56    2.30
  -3  -2  12   71.80    1.79
  -3   2  12   70.76    2.36
   3   2 -11   65.65    1.71
   3   2 -11   63.58    1.63
  -3  -2  11   69.51    1.71
  -3   2  11   68.12    2.25
  -3   2  11   66.96    2.19
   3   2 -10    0.19    0.28
   3   2 -10    0.75    0.27
  -3   2  10   -0.56    0.78
  -3   2  10    0.25    0.76
  -3  -2  10    0.50    0.31
   3   2  -9    7.01    0.40
   3   2  -9    6.52    0.35
  -3   2   9    6.11    0.91
  -3   2   9    7.56    0.94
   3   2  -8   67.97    1.41
   3   2  -8   66.75    1.47
  -3   2   8   67.73    2.12
  -3   2   8   65.15    2.06
  -3   2   7  369.56    8.26
  -3   2   7  367.88    8.14
  -3   2   6 1086.60   22.65
  -3   2   6 1105.86   22.95
  -3   2   5  417.47    9.06
  -3   2   5  422.36    9.17
  -3   2   4 1210.35   24.92
  -3   2   4 1226.26   25.17
   3  -2  -3  188.54    4.29
  -3   2   3  186.32    4.30
  -3   2   3  187.50    4.37
   3   2  -2    0.52    0.19
   3   2  -2    0.40    0.19
   3  -2  -2    0.14    0.43
  -3  -2   2    0.36    0.23
  -3  -2   2    0.47    0.22
  -3   2   2    0.07    0.63
  -3   2   2    0.17    0.59
   3   2  -1  152.98    3.13
   3   2  -1  156.06    3.22
   3  -2  -1  153.61    3.52
  -3  -2   1  154.88    3.22
  -3  -2   1  156.92    3.28
  -3   2   1  144.53    3.47
  -3   2   1  150.69    3.56
   3   2   0  696.13   13.68
   3   2   0  706.28   13.97
   3  -2   0  693.60   14.24
  -3   2   0  696.97   14.35
  -3  -2   0  708.60   14.17
  -3  -2   0  709.81   14.21
  -3   2   0  695.24   14.27
   3  -2   1   27.33    0.91
   3   2   1   26.75    0.82
   3   2   1   27.50    0.83
  -3   2  -1   27.06    1.04
  -3  -2  -1   27.79    0.97
  -3  -2  -1   28.31    0.97
   3  -2   2   42.15    1.18
   3   2   2   41.23    1.16
   3   2   2   43.58    1.20
  -3  -2  -2   42.75    1.19
  -3  -2  -2   42.36    1.21
  -3   2  -2   43.27    1.30
   3   2   3   17.41    0.74
   3   2   3   16.35    0.73
   3  -2   3   18.54    0.71
  -3  -2  -3   18.99    0.75
  -3  -2  -3   17.68    0.74
  -3   2  -3   20.31    1.02
   3   2   4   50.59    1.46
   3   2   4   49.08    1.44
   3  -2   4   51.51    1.43
  -3  -2  -4   54.68    1.55
  -3  -2  -4   50.65    1.47
  -3   2  -4   53.35    1.43
  -3   2  -4   54.57    1.66
   3   2   5    0.86    0.49
   3   2   5    1.47    0.50
  -3   2  -5    0.85    0.41
  -3   2  -5    0.64    0.36
  -3   2  -5    0.93    0.47
   3   2   6   40.86    1.35
   3   2   6   42.45    1.35
  -3   2  -6   41.43    1.20
  -3   2  -6   44.28    1.19
  -3   2  -6   43.52    1.29
   3   2   7   32.64    1.20
   3   2   7   35.13    1.26
  -3   2  -7   33.97    1.14
  -3   2  -7   34.81    1.04
  -3   2  -7   32.93    0.91
   3   2   8    0.69    0.63
   3   2   8    1.26    0.63
  -3   2  -8    0.66    0.21
  -3   2  -8    0.91    0.64
   3   2   9  130.58    3.28
   3   2   9  131.08    3.29
  -3   2  -9  118.52    2.61
  -3   2  -9  129.15    3.26
   3   2  10  427.52    9.40
   3   2  10  426.11    9.41
  -3   2 -10  431.16    9.22
  -3   2 -10  403.27    8.36
   3   2  11   77.67    2.38
   3   2  11   79.97    2.36
  -3   2 -11   81.09    2.22
   3   2  12   23.15    1.28
   3   2  12   22.36    1.30
  -3   2 -12   20.25    1.03
   3   2  13    3.37    0.94
   3   2  13    2.92    0.94
  -3   2 -13    3.46    1.00
   3   2  14    6.42    0.99
   3   2  14    4.93    0.97
  -3   2 -14    4.77    0.78
   3   2  15    0.25    0.76
   3   2  15   -0.54    0.76
  -3   2 -15    0.21    0.62
   3   2  16   27.54    1.57
   3   2  16   26.86    1.58
  -3   2 -16   22.81    1.30
   3   2  17    1.47    1.08
   3   2  17    0.99    1.09
   3   2  18   -0.07    1.00
   3   2  18    0.11    0.94
  -3   2 -18   -0.27    0.80
   3   2  19   24.62    1.71
   3   2  19   28.68    1.80
  -3   2 -19   27.28    1.60
  -3   3  18   27.44    1.91
  -3   3  18   24.99    1.79
  -3   3  17   38.28    2.05
  -3   3  17   38.77    2.06
  -3   3  16   13.44    1.54
  -3   3  16   13.19    1.46
  -3   3  15    0.37    1.10
  -3   3  15    1.08    1.12
  -3   3  14   55.07    2.28
  -3   3  14   51.21    2.19
  -3   3  13   60.16    2.26
  -3   3  13   58.00    2.24
  -3   3  12   -0.44    0.91
  -3   3  12   -0.31    0.91
  -3   3  11    3.20    0.68
  -3   3  11    3.15    1.13
  -3   3  10  101.25    3.11
  -3   3  10   99.16    3.00
  -3   3   9  927.11   20.14
  -3   3   9  951.00   20.54
  -3   3   8   26.86    1.48
  -3   3   8   27.79    1.54
  -3   3   7   79.40    2.51
  -3   3   7   84.97    2.50
  -3   3   6   62.08    2.01
  -3   3   6   62.91    2.08
  -3   3   5    5.78    0.88
  -3   3   5    4.49    0.84
   3   3  -4   54.48    1.08
   3   3  -4   56.74    1.12
  -3   3   4   62.63    2.00
  -3   3   4   54.25    1.86
   3   3  -3   62.70    1.36
   3   3  -3   66.21    1.44
  -3   3   3   67.54    2.03
  -3   3   3   64.97    1.97
  -3  -3   3   66.07    1.46
   3   3  -2   48.96    1.22
   3   3  -2   46.64    1.12
  -3   3   2   47.13    1.59
  -3   3   2   44.75    1.55
  -3  -3   2   46.75    1.18
   3   3  -1    5.63    0.42
   3   3  -1    5.69    0.43
  -3   3   1    5.90    0.73
  -3   3   1    6.49    0.71
  -3  -3   1    6.59    0.45
  -3  -3   1    5.53    0.46
   3   3   0    0.30    0.37
   3   3   0   -0.05    0.36
  -3   3   0   -0.04    0.53
  -3   3   0    0.30    0.50
  -3  -3   0   -0.08    0.39
  -3  -3   0   -0.09    0.39
   3   3   1   75.15    1.94
   3   3   1   79.42    1.99
  -3   3  -1   74.21    2.10
  -3   3  -1   78.90    2.17
  -3  -3  -1   77.03    2.05
  -3  -3  -1   77.11    2.09
   3   3   2   81.28    2.00
   3   3   2   79.26    2.00
  -3   3  -2   82.93    2.18
  -3   3  -2   85.09    2.28
  -3  -3  -2   79.92    2.08
  -3  -3  -2   75.40    2.03
   3   3   3   37.25    1.29
   3   3   3   36.74    1.34
  -3   3  -3   35.38    1.18
   3   3   4    8.34    0.63
   3   3   4    7.09    0.62
  -3   3  -4    6.81    0.81
   3   3   5    4.44    0.63
   3   3   5    4.65    0.63
  -3   3  -5    4.40    0.55
   3   3   6    1.65    0.63
   3   3   6    1.44    0.64
  -3   3  -6    1.87    0.54
   3   3   7  109.58    2.93
   3   3   7  111.39    2.97
  -3   3  -7  109.35    2.74
   3   3   8   49.68    1.70
   3   3   8   51.37    1.73
  -3   3  -8   52.63    1.56
   3   3   9   20.33    1.17
   3   3   9   20.24    1.14
  -3   3  -9   22.42    0.97
   3   3  10   36.96    1.56
   3   3  10   38.89    1.55
  -3   3 -10   38.35    1.33
   3   3  11    7.82    0.97
   3   3  11    7.34    1.04
  -3   3 -11    8.23    0.93
   3   3  12   29.56    1.46
   3   3  12   27.07    1.42
  -3   3 -12   29.15    1.42
   3   3  13   79.39    2.55
   3   3  13   79.85    2.64
  -3   3 -13   84.01    2.61
   3   3  14    0.27    0.84
   3   3  14   -0.38    0.82
  -3   3 -14    0.01    0.56
   3   3  15    4.56    1.14
   3   3  15    3.42    1.11
  -3   3 -15    5.50    0.79
   3   3  16    3.13    1.12
   3   3  16    2.15    1.09
   3   3  17   28.77    1.86
   3   3  17   38.23    1.92
  -3   4  15    9.06    1.42
  -3   4  15    7.13    1.52
  -3   4  14    3.58    1.36
  -3   4  14    3.45    1.28
  -3   4  13    4.76    1.26
  -3   4  13    7.13    1.32
  -3   4  12   37.60    2.38
  -3   4  12   33.31    1.89
  -3   4  11   92.27    3.15
  -3   4  11   98.27    3.24
  -3   4  10    0.24    0.98
  -3   4  10   -0.07    0.93
  -3   4   9   48.97    2.13
  -3   4   9   46.98    2.05
  -3   4   8    6.40    1.15
  -3   4   8    8.12    1.14
  -3   4   7   61.40    2.17
  -3   4   7   59.21    2.21
  -3   4   6   14.93    1.21
  -3   4   6   15.47    1.27
  -3   4   5   51.65    2.02
  -3   4   5   55.15    2.01
  -3   4   4    3.12    0.88
  -3   4   4    6.33    0.94
   3   4  -3   12.01    0.50
   3   4  -3   11.53    0.49
  -3   4   3   12.31    1.00
  -3   4   3   10.86    1.10
   3   4  -2   31.50    0.96
   3   4  -2   29.06    0.92
  -3   4   2   30.12    1.37
  -3   4   2   31.58    1.47
   3   4  -1  159.68    3.63
   3   4  -1  153.41    3.48
  -3   4   1  155.52    3.93
  -3   4   1  150.44    3.86
   3   4   0   20.55    0.94
   3   4   0   19.65    0.92
  -3   4   0   21.77    1.12
  -3   4   0   17.28    1.11
   3   4   1   73.13    2.06
   3   4   1   76.48    2.08
  -3   4  -1   77.74    2.54
  -3   4  -1   73.53    2.41
   3   4   2    1.66    0.49
   3   4   2    2.06    0.53
  -3   4  -2    2.42    0.70
  -3   4  -2    5.17    0.74
   3   4   3    0.58    0.72
   3   4   3    0.69    0.74
  -3   4  -3    0.94    0.62
  -3   4  -3    1.09    0.63
   3   4   4   19.67    0.99
   3   4   4   19.12    0.97
  -3   4  -4   21.35    1.34
  -3   4  -4   23.89    1.31
   3   4   5   99.21    2.69
   3   4   5  100.05    2.71
  -3   4  -5   98.66    2.63
  -3   4  -5  100.58    2.73
   3   4   6    7.57    0.86
   3   4   6    8.10    0.85
  -3   4  -6    7.88    0.99
  -3   4  -6    9.03    0.92
   3   4   7   30.31    1.35
   3   4   7   33.41    1.45
  -3   4  -7   31.67    1.41
   3   4   8    1.75    0.80
   3   4   8    2.07    0.84
  -3   4  -8    1.61    0.83
   3   4   9   55.57    1.96
   3   4   9   56.35    1.99
  -3   4  -9   56.81    1.95
   3   4  10    0.04    0.82
   3   4  10    0.72    0.85
  -3   4 -10    0.21    0.61
   3   4  11   89.03    2.77
   3   4  11   85.70    2.78
   3   4  12   50.69    2.18
   3   4  12   57.77    2.54
   3   4  13   -0.85    0.92
   3   4  13    0.23    0.98
   3   4  14    1.39    1.11
   3   4  14   -0.07    1.06
  -3   5  11   -0.08    1.16
  -3   5  11   -0.54    1.21
  -3   5  10    3.60    1.27
  -3   5  10    3.02    1.25
  -3   5   9    1.13    1.17
  -3   5   9    2.20    1.12
  -3   5   8   10.02    1.39
  -3   5   8   12.30    1.39
  -3   5   7   20.61    1.52
  -3   5   7   21.17    1.66
  -3   5   6    9.52    1.24
  -3   5   6    5.95    1.28
  -3   5   5    0.89    0.99
  -3   5   5    0.15    0.90
  -3   5   4   72.31    2.51
  -3   5   4   71.31    2.57
  -3   5   3    5.19    1.36
  -3   5   3    4.70    1.38
  -3   5   2   21.42    1.41
  -3   5   2   26.15    1.41
  -3   5   1   10.40    1.09
  -3   5   1   12.27    1.08
  -3   5   0    0.59    1.11
  -3   5   0    0.56    0.82
  -3   5  -1   33.42    1.77
  -3   5  -1   31.95    1.52
  -3   5  -2  106.77    3.09
  -3   5  -2  107.59    3.06
   3   5   3   17.23    1.25
   3   5   3   20.09    1.30
  -3   5  -3   19.32    1.54
  -3   5  -3   18.20    1.42
   3   5   4    3.36    0.75
   3   5   4    2.20    0.77
   3   5   5    1.64    0.78
   3   5   5    2.47    1.04
   3   5   6    3.32    0.86
   3   5   6    4.45    0.90
   3   5   7   18.78    1.23
   3   5   7   19.44    1.24
   3   5   8   27.57    1.51
   3   5   8   25.56    1.47
   3   5   9   28.03    1.89
   3   5   9   25.84    1.56
   3   5  10    5.11    1.17
   3   5  10    3.75    1.45
  -4   0  21    0.00    0.90
  -4   0  21    3.00    0.92
  -4   0  20   39.02    1.76
  -4   0  20   41.59    2.08
  -4   0  19    0.16    0.79
  -4   0  19    0.38    0.74
  -4   0  18    0.30    0.79
  -4   0  18    0.14    0.99
  -4   0  17    0.19    0.63
  -4   0  17   -0.13    0.67
  -4   0  16    4.84    1.05
  -4   0  16    3.80    0.81
  -4   0  15    0.18    0.61
  -4   0  15    0.27    0.61
  -4   0  14   31.61    1.23
  -4   0  14   33.33    1.29
  -4   0  13   -0.19    0.54
  -4   0  13   -0.36    0.54
  -4   0  12  146.57    3.65
  -4   0  12  141.22    3.58
  -4   0  11    0.01    0.44
  -4   0  11    0.02    0.50
   4   0 -10   49.63    1.46
   4   0 -10   47.36    1.45
  -4   0  10   50.18    1.55
  -4   0  10   47.00    1.45
   4   0  -9    0.14    0.40
   4   0  -9    0.02    0.37
   4   0  -9    0.23    0.33
  -4   0   9    0.12    0.46
  -4   0   9    0.05    0.47
   4   0  -8   11.05    0.59
   4   0  -8   11.92    0.56
   4   0  -8   12.40    0.64
  -4   0   8   10.24    0.70
  -4   0   8   11.36    0.69
   4   0  -7    0.01    0.26
   4   0  -7    0.20    0.35
   4   0  -7    0.02    0.35
  -4   0   7    0.17    0.66
  -4   0   7    0.06    0.47
   4   0  -6 1528.65   30.77
   4   0  -6 1425.65   27.95
   4   0  -6 1539.18   31.03
  -4   0   6 1535.25   30.86
  -4   0   6 1530.68   30.70
   4   0  -5   -0.01    0.16
   4   0  -5    0.25    0.33
   4   0  -5    0.12    0.44
  -4   0   5   -0.08    0.41
  -4   0   5    0.01    0.43
   4   0  -4  488.95    9.85
   4   0  -4  537.00   10.30
  -4   0   4  477.65    9.72
  -4   0   4  480.49    9.75
   4   0  -3   -0.01    0.17
   4   0  -3    0.54    0.30
  -4   0   3    0.02    0.43
   4   0  -2  312.97    6.33
   4   0  -2  320.76    6.11
  -4   0   2  306.35    6.28
   4   0  -1   -0.15    0.34
  -4   0   1   -0.26    0.43
   4   0   0 1280.66   25.44
  -4   0   0 1305.74   25.91
  -4   0  -1    0.16    0.47
  -4   0  -1   -0.38    0.49
   4   0   2  872.84   17.51
  -4   0  -2  890.57   17.72
   4   0   3    0.49    0.60
  -4   0  -3   -0.32    0.37
   4   0   4    6.62    0.74
  -4   0  -4    5.31    0.50
   4   0   5   -0.26    0.58
  -4   0  -5   -0.01    0.38
  -4   0  -5    0.08    0.36
   4   0   6  790.06   16.12
  -4   0  -6  793.94   16.32
  -4   0  -6  784.37   16.13
   4   0   7   -0.13    0.58
   4   0   8   20.82    0.99
   4   0   9    0.23    0.54
   4   0  10   13.46    0.91
   4   0  10   13.85    0.38
   4   0  11    0.00    0.13
   4   0  11   -0.03    0.53
   4   0  12    1.57    0.74
   4   0  12    2.38    0.27
   4   0  13    0.04    0.17
   4   0  13   -0.32    0.65
   4   0  14  149.35    3.82
   4   0  15    0.54    0.81
   4   0  16    4.38    0.92
   4   0  17    0.44    0.89
   4   0  18  127.02    3.75
   4   0  19   -0.46    0.98
   4   0  20   43.59    2.02
  -4   1  21    1.18    1.10
  -4   1  21    1.44    1.06
  -4   1  20   31.08    1.73
  -4   1  20   32.39    1.68
  -4  -1  19   15.54    1.05
  -4  -1  19   18.63    1.29
  -4   1  19   18.98    1.44
  -4   1  19   19.62    1.40
  -4  -1  18   57.43    2.02
  -4  -1  18   55.89    1.79
  -4   1  18   58.53    2.16
  -4   1  18   52.85    2.09
  -4  -1  17   39.84    1.59
  -4  -1  17   38.71    1.57
  -4   1  17   39.57    1.75
  -4   1  17   39.95    1.69
  -4  -1  16   49.90    1.73
  -4  -1  16   50.42    1.72
  -4   1  16   50.54    1.91
  -4   1  16   52.62    1.93
  -4   1  15   62.91    2.15
  -4  -1  15   60.43    1.73
  -4  -1  15   58.04    1.85
  -4   1  15   61.85    2.15
  -4  -1  14  359.08    7.71
  -4  -1  14  365.95    7.82
  -4   1  14  355.11    8.16
  -4   1  14  357.90    8.18
   4   1 -13   27.57    0.75
  -4  -1  13   30.02    1.17
  -4  -1  13   30.51    1.12
  -4   1  13   28.70    0.81
  -4   1  13   27.52    1.33
  -4   1  13   30.13    1.38
   4   1 -12    7.73    0.70
   4   1 -12    8.20    0.33
   4   1 -12    6.74    0.67
  -4  -1  12    9.39    0.57
  -4  -1  12    8.57    0.53
  -4   1  12    7.68    0.91
  -4   1  12    8.74    0.42
  -4   1  12    7.41    0.93
   4   1 -11    0.64    0.13
   4   1 -11    1.03    0.38
   4   1 -11    0.32    0.51
  -4  -1  11    0.52    0.44
  -4   1  11    0.78    0.66
  -4   1  11    0.75    0.71
  -4   1  11    0.60    0.19
  -4  -1  11    0.59    0.46
   4   1 -10    1.72    0.47
   4   1 -10    1.96    0.14
   4   1 -10    1.34    0.35
  -4  -1  10    1.69    0.47
  -4  -1  10    1.88    0.47
  -4   1  10    2.13    0.71
  -4   1  10    2.35    0.25
  -4   1  10    1.87    0.73
   4   1  -9  101.68    2.30
   4   1  -9   98.54    2.34
  -4  -1   9   99.51    2.29
  -4   1   9   94.91    2.61
  -4   1   9   93.86    2.57
  -4  -1   9  100.14    2.31
  -4   1   9  100.17    2.21
   4   1  -8   62.78    1.56
   4   1  -8   65.51    1.59
  -4  -1   8   66.61    1.63
  -4  -1   8   67.38    1.64
  -4   1   8   62.71    1.93
  -4   1   8   61.39    1.66
  -4   1   8   61.35    1.49
   4   1  -7    8.78    0.45
   4  -1  -7    7.60    0.67
   4  -1  -7    8.59    0.70
   4   1  -7    8.38    0.44
  -4  -1   7    9.22    0.46
  -4  -1   7    8.64    0.46
  -4   1   7    8.00    0.57
  -4   1   7    8.11    0.38
  -4   1   7    8.50    0.84
   4  -1  -6   29.27    1.11
   4   1  -6   29.53    0.80
   4  -1  -6   31.31    1.08
  -4  -1   6   28.21    0.79
  -4  -1   6   28.84    0.84
  -4   1   6   27.67    1.22
  -4   1   6   31.10    0.89
  -4   1   6   25.98    1.20
   4   1  -5  101.92    2.11
   4  -1  -5  101.28    2.50
   4  -1  -5  100.62    2.45
  -4  -1   5  103.34    2.19
  -4  -1   5  100.81    2.12
  -4   1   5   98.68    2.38
  -4   1   5  107.46    2.39
  -4   1   5  100.05    2.41
   4   1  -4   36.28    0.88
   4  -1  -4   37.50    1.18
  -4  -1   4   37.66    0.92
  -4  -1   4   36.61    0.91
  -4   1   4   34.09    1.05
  -4   1   4   39.62    1.08
  -4   1   4   34.16    1.29
   4  -1  -3  916.44   18.62
  -4  -1   3  882.41   17.11
  -4  -1   3  903.48   17.44
  -4   1   3  967.49   19.21
  -4   1   3  908.93   18.63
  -4   1   3  897.37   18.32
   4  -1  -2  135.80    2.96
  -4  -1   2  138.43    2.80
  -4  -1   2  129.74    2.67
  -4   1   2  130.68    3.10
  -4   1   2  120.97    2.62
   4  -1  -1  318.75    6.72
   4  -1  -1  347.08    7.20
  -4  -1   1  338.94    6.76
  -4  -1   1  344.56    6.77
  -4   1   1  346.70    7.32
  -4   1   1  333.02    6.70
   4   1   0  474.37    9.50
   4  -1   0  484.87    9.94
   4  -1   0  489.90   10.02
  -4  -1   0  484.93    9.61
  -4  -1   0  490.90    9.72
  -4   1   0  484.81   10.00
  -4   1   0  510.31   10.10
   4   1   1   28.60    1.04
   4  -1   1   27.52    0.95
   4  -1   1   28.07    1.06
  -4  -1  -1   27.90    0.82
  -4   1  -1   30.63    1.08
  -4   1  -1   26.79    0.72
  -4  -1  -1   27.99    0.90
   4   1   2  742.71   14.80
   4  -1   2  755.11   15.21
   4  -1   2  736.61   14.92
  -4  -1  -2  752.92   15.02
  -4  -1  -2  744.63   14.86
  -4   1  -2  756.92   15.34
  -4   1  -2  773.21   15.12
   4   1   3  855.17   17.11
   4  -1   3  914.23   18.28
  -4  -1  -3  874.03   17.58
  -4  -1  -3  884.89   17.81
  -4   1  -3  822.46   16.05
  -4   1  -3  867.32   17.53
  -4   1  -3  818.19   16.58
   4   1   4    0.73    0.49
   4  -1   4    0.65    0.43
  -4  -1  -4    1.01    0.42
  -4  -1  -4    1.09    0.40
  -4   1  -4    0.92    0.55
  -4   1  -4    0.73    0.50
  -4   1  -4    1.84    0.23
   4   1   5   71.51    1.88
   4   1   5   72.24    1.89
   4  -1   5   75.36    1.79
  -4  -1  -5   73.14    1.88
  -4  -1  -5   77.55    1.97
  -4   1  -5   75.93    1.94
  -4   1  -5   78.20    1.58
  -4   1  -5   71.93    1.97
   4   1   6   10.25    0.68
   4   1   6    9.66    0.69
   4  -1   6    8.51    0.50
  -4   1  -6    9.24    0.77
  -4   1  -6    9.14    0.56
   4   1   7   50.19    1.52
   4   1   7   48.66    1.49
   4  -1   7   50.29    1.58
   4   1   8   81.85    2.17
   4   1   8   82.32    2.20
   4  -1   8   84.55    2.28
   4   1   9   18.79    1.01
   4   1   9   18.61    0.99
   4  -1   9   17.67    1.05
   4   1  10   42.54    1.43
   4  -1  10   41.39    1.51
   4   1  10   39.46    1.45
   4   1  11   49.85    1.47
   4   1  11   52.46    1.75
   4  -1  11   51.96    1.82
   4   1  12   62.62    2.00
   4   1  12   67.06    2.11
   4  -1  12   62.44    2.10
   4   1  13    9.71    0.68
   4   1  13   11.80    1.02
   4  -1  13    8.10    1.01
   4   1  14   12.26    0.74
   4  -1  14   13.53    1.19
   4   1  15   34.58    1.55
   4  -1  15   35.71    1.58
   4   1  16   22.66    1.35
   4  -1  16   24.28    1.52
   4   1  17    2.93    0.99
   4  -1  17    2.21    1.37
   4   1  18   50.71    2.07
   4  -1  18   44.96    1.94
   4   1  19    4.82    1.54
   4  -1  19    5.04    1.50
  -4   2  20    1.99    1.27
  -4   2  20    1.31    1.24
  -4   2  19   27.15    1.74
  -4   2  19   23.41    1.64
  -4   2  18   10.50    1.29
  -4   2  18    9.73    1.36
  -4   2  17  141.44    4.07
  -4   2  17  134.35    3.96
  -4   2  16    5.53    1.18
  -4   2  16    5.17    1.17
  -4  -2  15   30.88    1.00
  -4   2  15   30.02    1.67
  -4   2  15   29.41    1.69
  -4  -2  14    0.43    0.44
  -4   2  14    0.14    0.91
  -4   2  14    1.33    0.88
  -4  -2  13    6.29    0.51
  -4   2  13    5.59    1.07
  -4   2  13    5.66    1.06
   4   2 -12   81.77    2.09
   4   2 -12   83.89    2.12
  -4  -2  12   94.84    2.16
  -4   2  12   95.79    2.86
  -4   2  12   91.31    2.74
   4   2 -11  400.99    8.42
   4   2 -11  400.92    8.39
  -4  -2  11  416.38    8.32
  -4   2  11  417.50    9.43
  -4   2  11  409.21    9.29
   4   2 -10    1.74    0.30
   4   2 -10    0.69    0.29
  -4  -2  10    1.49    0.30
  -4   2  10    1.49    0.85
  -4   2  10    1.23    0.83
  -4   2   9   10.61    0.95
  -4   2   9    7.24    0.96
  -4   2   8    1.01    0.75
  -4   2   8    1.26    0.77
  -4   2   7  152.81    3.89
  -4   2   7  155.09    3.92
  -4   2   6    0.97    0.75
  -4   2   6    0.79    0.79
  -4   2   5   14.75    0.99
  -4   2   5   13.29    1.01
  -4   2   4  269.12    6.07
  -4   2   4  281.05    6.33
  -4  -2   3   -0.01    0.05
  -4  -2   3   -0.02    0.04
   4   2  -2  231.28    4.52
   4  -2  -2  226.48    5.06
  -4  -2   2  231.93    4.58
  -4   2   2  230.83    5.21
  -4   2   2  223.05    5.12
  -4  -2   2  232.66    4.61
   4   2  -1   70.83    1.58
   4  -2  -1   64.36    1.75
  -4  -2   1   69.27    1.60
  -4   2   1   69.77    1.98
  -4   2   1   69.55    1.95
  -4  -2   1   68.16    1.59
   4   2   0    7.09    0.37
   4   2   0    6.62    0.37
   4  -2   0    6.94    0.58
  -4  -2   0    6.51    0.36
  -4  -2   0    6.19    0.39
  -4   2   0    7.02    0.68
  -4   2   0    7.54    0.58
   4   2   1    4.43    0.51
   4   2   1    5.06    0.50
   4  -2   1    5.15    0.50
  -4  -2  -1    5.48    0.49
  -4  -2  -1    4.06    0.49
  -4   2  -1    3.75    0.64
  -4   2  -1    3.24    0.48
   4   2   2    0.82    0.49
   4  -2   2    0.18    0.40
   4   2   2    0.65    0.49
  -4  -2  -2    0.84    0.34
  -4  -2  -2    0.57    0.35
  -4   2  -2    0.68    0.41
  -4   2  -2    0.77    0.53
   4   2   3  246.99    5.23
   4  -2   3  237.31    5.20
   4   2   3  242.33    5.12
  -4  -2  -3  247.21    5.50
  -4  -2  -3  250.92    5.52
  -4   2  -3  245.06    5.42
  -4   2  -3  243.48    5.30
   4   2   4   79.45    2.01
   4   2   4   80.34    2.01
  -4  -2  -4   81.85    2.12
  -4  -2  -4   77.49    2.05
  -4   2  -4   82.10    2.02
  -4   2  -4   79.20    2.05
   4   2   5  478.70   10.00
   4   2   5  475.80    9.92
  -4   2  -5  471.54    9.83
  -4   2  -5  464.44    9.73
   4   2   6    8.70    0.69
   4   2   6    6.11    0.71
  -4   2  -6    7.41    0.65
  -4   2  -6    6.04    0.36
   4   2   7  169.38    3.96
   4   2   7  172.12    4.05
  -4   2  -7  181.60    3.96
  -4   2  -7  176.68    4.06
   4   2   8   25.51    1.09
   4   2   8   19.84    1.04
  -4   2  -8   20.05    0.67
  -4   2  -8   21.52    0.96
   4   2   9  103.89    2.78
   4   2   9  109.06    2.83
  -4   2  -9  107.50    2.38
  -4   2  -9  111.50    2.82
   4   2  10   53.91    1.80
   4   2  10   54.74    1.80
  -4   2 -10   56.83    1.74
  -4   2 -10   49.80    1.16
   4   2  11  137.13    3.58
   4   2  11  134.10    3.48
  -4   2 -11  136.61    3.41
   4   2  12   59.17    1.98
   4   2  12   60.10    2.01
  -4   2 -12   58.51    1.87
   4   2  13    0.92    0.79
   4   2  13   -0.41    0.81
  -4   2 -13    1.13    0.73
   4   2  14    2.01    0.90
   4   2  14    1.82    0.92
  -4   2 -14    1.99    0.76
   4   2  15   71.54    2.45
   4   2  15   76.52    2.51
  -4   2 -15   73.95    2.37
   4   2  16   29.44    1.60
   4   2  16   28.66    1.62
  -4   2 -16   28.45    1.47
   4   2  17   10.52    1.21
   4   2  17   10.16    1.29
  -4   2 -17    8.03    1.09
   4   2  18    1.53    1.08
   4   2  18    1.15    0.76
  -4   2 -18    1.98    1.01
  -4   3  18    5.33    1.38
  -4   3  18    4.70    1.36
  -4   3  17   10.69    1.54
  -4   3  17   11.65    1.52
  -4   3  16   10.18    1.48
  -4   3  16    9.56    1.37
  -4   3  15   -0.04    1.00
  -4   3  15   -0.07    1.09
  -4   3  14   64.01    2.45
  -4   3  14   55.50    2.33
  -4   3  13   56.23    2.33
  -4   3  13   59.05    2.36
  -4   3  12    0.13    0.93
  -4   3  12    1.32    1.04
  -4   3  11    6.91    1.17
  -4   3  11    8.37    1.18
  -4   3  10   27.12    1.64
  -4   3  10   31.11    1.60
  -4   3   9  284.16    6.93
  -4   3   9  279.92    6.77
  -4   3   8  120.58    3.40
  -4   3   8  114.28    3.39
  -4   3   7   86.20    2.58
  -4   3   7   89.62    2.73
  -4   3   6   28.03    1.38
  -4   3   6   26.07    1.38
  -4   3   5  224.27    5.34
  -4   3   5  220.20    5.30
  -4   3   4   71.51    2.23
  -4   3   4   64.20    2.12
   4   3  -3    1.17    0.16
  -4  -3   3    0.84    0.17
  -4   3   3    1.76    0.74
  -4   3   3    1.50    0.71
   4   3  -2   97.59    2.07
   4   3  -2   99.99    2.12
  -4  -3   2   98.53    2.17
  -4  -3   2   99.43    2.20
  -4   3   2   94.02    2.65
  -4   3   2   90.92    2.52
   4   3  -1   33.39    0.92
   4   3  -1   33.24    0.92
  -4  -3   1   33.81    1.00
  -4  -3   1   32.83    0.97
  -4   3   1   32.16    1.30
  -4   3   1   32.00    1.28
   4   3   0  109.37    2.48
   4   3   0  109.22    2.50
  -4  -3   0  105.14    2.59
  -4  -3   0  106.83    2.57
  -4   3   0  107.32    2.87
  -4   3   0  103.21    2.74
   4   3   1   57.29    1.55
   4   3   1   57.43    1.54
  -4  -3  -1   56.50    1.55
  -4  -3  -1   55.02    1.51
  -4   3  -1   57.21    1.78
  -4   3  -1   53.40    1.72
   4   3   2   95.46    2.35
   4   3   2   96.53    2.43
  -4  -3  -2   85.70    2.27
  -4  -3  -2   87.62    2.32
  -4   3  -2   97.16    2.56
   4   3   3    4.72    0.52
   4   3   3    4.13    0.51
  -4   3  -3    3.36    0.65
   4   3   4  122.97    2.92
   4   3   4  123.82    2.98
  -4   3  -4  121.13    3.02
   4   3   5   34.24    1.24
   4   3   5   33.65    1.22
  -4   3  -5   33.27    1.22
   4   3   6  275.04    6.18
   4   3   6  277.17    6.28
  -4   3  -6  282.84    6.27
   4   3   7  219.31    5.15
   4   3   7  219.82    5.14
  -4   3  -7  230.72    5.46
   4   3   8  371.18    8.29
   4   3   8  362.03    8.11
  -4   3  -8  365.95    7.99
   4   3   9    3.36    0.79
   4   3   9    3.73    0.83
  -4   3  -9    3.56    0.65
   4   3  10   33.67    1.47
   4   3  10   36.54    1.52
  -4   3 -10   35.19    1.38
   4   3  11   19.43    1.23
   4   3  11   24.61    1.32
  -4   3 -11   19.99    1.36
   4   3  12   31.01    1.55
   4   3  12   30.40    1.52
  -4   3 -12   27.95    1.24
   4   3  13   81.43    2.60
   4   3  13   82.74    2.67
  -4   3 -13   88.02    2.56
   4   3  14    3.62    1.01
   4   3  14    2.51    1.00
  -4   3 -14    2.76    0.80
   4   3  15    8.04    1.17
   4   3  15    6.12    1.14
  -4   3 -15    6.52    0.94
   4   3  16   13.00    1.26
   4   3  16   12.05    1.34
   4   3  17   35.74    1.95
   4   3  17   39.25    2.35
  -4   4  15   45.44    2.27
  -4   4  15   47.28    2.41
  -4   4  14   57.23    2.49
  -4   4  14   62.92    2.69
  -4   4  13   82.14    2.96
  -4   4  13   82.81    2.98
  -4   4  12  200.69    5.42
  -4   4  12  194.83    5.42
  -4   4  11   54.07    2.25
  -4   4  11   48.04    2.21
  -4   4  10   49.86    2.16
  -4   4  10   52.12    2.26
  -4   4   9    3.11    1.14
  -4   4   9    3.25    1.08
  -4   4   8   13.34    1.29
  -4   4   8   13.61    1.32
  -4   4   7    0.02    0.97
  -4   4   7    0.53    0.90
  -4   4   6   23.95    1.48
  -4   4   6   24.40    1.41
  -4   4   5    2.91    0.96
  -4   4   5    1.56    0.99
  -4   4   4    0.55    0.89
  -4   4   4    0.71    0.90
  -4   4   3   21.06    1.30
  -4   4   3   24.41    1.39
   4   4  -2  149.34    3.30
   4   4  -2  136.29    3.00
  -4   4   2  146.24    3.90
  -4   4   2  147.57    3.89
   4   4  -1    0.26    0.37
   4   4  -1    0.24    0.37
  -4   4   1    1.23    0.77
  -4   4   1    1.39    0.83
   4   4   0   94.17    2.31
   4   4   0   99.53    2.45
  -4   4   0   89.90    2.96
  -4   4   0   92.63    2.73
   4   4   1   22.02    0.99
   4   4   1   23.87    1.02
  -4   4  -1   24.58    1.30
  -4   4  -1   20.61    1.16
   4   4   2   58.45    1.66
   4   4   2   61.36    1.72
  -4   4  -2   56.14    1.94
  -4   4  -2   56.62    1.89
   4   4   3    3.04    0.58
   4   4   3    3.31    0.57
  -4   4  -3    3.24    0.83
  -4   4  -3    2.44    0.74
   4   4   4  195.49    4.57
   4   4   4  190.65    4.48
  -4   4  -4  190.78    4.91
  -4   4  -4  190.01    4.84
   4   4   5   11.54    0.82
   4   4   5   12.39    0.88
  -4   4  -5   11.97    1.15
  -4   4  -5   10.50    1.23
   4   4   6   43.32    1.60
   4   4   6   42.05    1.53
  -4   4  -6   40.71    1.76
   4   4   7    3.06    0.75
   4   4   7    2.93    0.76
  -4   4  -7    1.72    0.94
   4   4   8   12.53    1.00
   4   4   8   13.43    1.03
  -4   4  -8   13.67    1.11
   4   4   9    1.15    0.81
   4   4   9    0.07    0.75
  -4   4  -9    0.36    0.68
   4   4  10  101.11    3.01
   4   4  10  106.73    3.14
  -4   4 -10  107.17    3.17
   4   4  11   42.40    1.84
   4   4  11   43.97    1.83
   4   4  12   15.40    1.23
   4   4  12   15.48    1.29
   4   4  13    2.37    1.12
   4   4  13    3.94    1.08
   4   4  14   73.63    2.77
   4   4  14   75.68    2.73
  -4   5  11    5.55    1.43
  -4   5  11    5.05    1.50
  -4   5  10   71.03    2.90
  -4   5  10   67.33    2.83
  -4   5   9   17.23    1.59
  -4   5   9   15.30    1.56
  -4   5   8    4.60    1.24
  -4   5   8    3.60    1.25
  -4   5   7    0.37    1.14
  -4   5   7    2.28    1.11
  -4   5   6   15.57    1.84
  -4   5   6   13.91    1.78
  -4   5   5    6.74    1.27
  -4   5   5    5.55    1.25
  -4   5   4   73.49    2.73
  -4   5   4   84.79    2.80
  -4   5   3   35.59    1.76
  -4   5   3   34.68    1.68
  -4   5   2   23.70    1.46
  -4   5   2   21.17    1.47
  -4   5   1   25.23    1.42
  -4   5   1   24.99    1.44
  -4   5   0    2.45    1.34
  -4   5   0    4.02    1.28
  -4   5  -1  189.62    5.06
  -4   5  -1  186.28    4.94
  -4   5  -2    3.82    1.01
  -4   5  -2    4.35    0.92
  -4   5  -3  140.58    4.20
  -4   5  -3  141.86    4.14
   4   5   4    6.26    0.81
   4   5   4    8.63    0.84
  -4   5  -4    7.07    0.99
  -4   5  -4    7.66    1.00
   4   5   5    0.18    0.68
   4   5   5    0.43    0.66
   4   5   6   13.88    1.32
   4   5   6   14.56    1.36
   4   5   7   16.38    1.13
   4   5   7   14.84    1.17
   4   5   8    1.61    1.15
   4   5   8    1.41    1.16
   4   5   9    2.01    0.99
   4   5   9    4.42    0.98
  -5   0  21   43.11    1.86
  -5   0  21   42.26    1.82
  -5   0  20    0.13    1.03
  -5   0  20    0.00    1.03
  -5   0  19  166.75    4.39
  -5   0  19  168.44    4.49
  -5   0  18   -0.36    0.68
  -5   0  18    0.31    0.64
  -5   0  17  199.57    5.14
  -5   0  17  192.18    5.00
  -5   0  16    0.80    0.67
  -5   0  16    0.24    0.66
  -5   0  15  220.02    5.22
  -5   0  15  222.58    5.23
  -5   0  14    0.28    0.54
  -5   0  14   -0.50    0.81
  -5   0  13   31.60    1.28
  -5   0  13   29.87    1.20
  -5   0  12    0.05    0.48
  -5   0  12   -0.11    0.52
  -5   0  11  257.18    5.73
  -5   0  11  263.20    5.82
   5   0 -10    0.06    0.39
  -5   0  10    0.08    0.68
  -5   0  10    0.44    0.50
   5   0  -9  294.76    6.03
   5   0  -9  270.43    5.97
   5   0  -9  263.14    5.86
  -5   0   9  279.46    6.07
  -5   0   9  278.82    6.04
   5   0  -8    0.10    0.26
   5   0  -8   -0.09    0.36
   5   0  -8   -0.35    0.35
  -5   0   8   -0.04    0.44
  -5   0   8    0.31    0.42
   5   0  -7   23.52    0.69
   5   0  -7   22.56    0.82
   5   0  -7   23.44    0.85
  -5   0   7   24.69    1.17
  -5   0   7   21.59    0.90
   5   0  -6   -0.05    0.34
   5   0  -6   -0.17    0.32
  -5   0   6   -0.03    0.65
  -5   0   6   -0.03    0.48
   5   0  -5    8.85    0.38
   5   0  -5    8.28    0.52
  -5   0   5    8.42    0.62
  -5   0   5    8.30    0.66
   5   0  -4    0.11    0.16
   5   0  -4   -0.12    0.28
  -5   0   4    0.06    0.38
  -5   0   4   -0.44    0.37
   5   0  -3  807.35   15.55
   5   0  -3  780.85   15.63
  -5   0   3  766.27   15.41
   5   0  -2    0.19    0.18
   5   0  -2   -0.14    0.32
  -5   0   2    0.03    0.43
   5   0  -1   46.31    1.22
  -5   0   1   46.18    1.34
   5   0   0    0.41    0.38
  -5   0   0    0.01    0.48
  -5   0  -1   21.91    0.94
  -5   0  -1   22.72    0.88
  -5   0  -2    0.02    0.52
  -5   0  -2    0.01    0.38
   5   0   3   11.76    0.92
  -5   0  -3   12.71    0.66
   5   0   4   -0.24    0.69
  -5   0  -4   -0.10    0.41
   5   0   5    0.98    0.48
  -5   0  -5    0.70    0.25
  -5   0  -5    1.03    0.40
   5   0   6    0.45    0.71
   5   0   7  541.03   11.35
   5   0   8    0.05    0.65
   5   0   9   20.23    0.49
   5   0   9   19.58    1.06
   5   0  10    0.00    0.15
   5   0  10    0.10    0.60
   5   0  11   54.98    1.24
   5   0  11   47.22    1.45
   5   0  12    0.07    0.18
   5   0  12    0.14    0.77
   5   0  13  387.27    7.72
   5   0  13  398.06    8.95
   5   0  14    0.74    0.53
   5   0  15    4.48    1.00
   5   0  16   -0.54    0.90
   5   0  17    3.22    1.09
   5   0  18    0.38    1.02
   5   0  19   51.92    2.22
  -5   1  20    3.08    1.19
  -5   1  20    3.42    1.60
  -5   1  19    2.79    1.03
  -5   1  19    1.66    1.06
  -5  -1  18    5.29    0.95
  -5  -1  18    6.61    0.92
  -5   1  18    5.84    1.10
  -5   1  18    6.70    1.13
  -5  -1  17    1.03    0.57
  -5  -1  17    1.07    0.59
  -5   1  17    0.85    0.88
  -5   1  17    1.22    0.88
  -5  -1  16    0.33    0.71
  -5  -1  16    1.09    0.69
  -5   1  16    0.29    1.15
  -5   1  16    1.08    0.91
  -5   1  15   37.00    1.61
  -5  -1  15   37.93    1.27
  -5  -1  15   40.35    1.32
  -5   1  15   39.01    1.95
   5   1 -14   26.80    0.78
  -5  -1  14   28.13    1.02
  -5   1  14   25.41    1.37
  -5   1  14   28.96    1.39
  -5  -1  14   28.05    1.06
   5   1 -13    0.50    0.26
  -5  -1  13    0.55    0.41
  -5   1  13   -0.11    0.79
  -5   1  13    0.37    0.75
  -5   1  13    0.45    0.23
  -5  -1  13    0.13    0.57
   5   1 -12   33.77    1.25
   5   1 -12   34.55    0.85
   5   1 -12   31.86    1.20
  -5   1  12   32.68    1.44
  -5  -1  12   33.89    1.06
  -5  -1  12   34.59    1.11
  -5   1  12   38.04    1.51
  -5   1  12   36.04    0.94
   5   1 -11   15.70    0.69
   5   1 -11   17.22    0.84
   5   1 -11   18.43    0.50
  -5  -1  11   16.72    0.81
  -5   1  11   14.62    1.01
  -5   1  11   14.95    1.04
  -5  -1  11   19.40    0.84
  -5   1  11   17.25    0.58
   5   1 -10   97.33    1.95
   5   1 -10   99.08    2.34
   5   1 -10   98.71    2.36
  -5   1  10  100.64    2.74
  -5   1  10   91.19    2.02
  -5   1  10   98.24    2.72
  -5  -1  10  101.35    2.32
  -5  -1  10  103.28    2.45
   5   1  -9   75.37    1.86
   5   1  -9   79.42    1.95
  -5  -1   9   74.81    1.83
  -5  -1   9   73.04    1.73
  -5   1   9   75.00    2.23
  -5   1   9   73.70    2.15
  -5   1   9   78.86    1.80
   5   1  -8    6.73    0.46
  -5  -1   8    6.98    0.50
  -5  -1   8    6.78    0.49
  -5   1   8    7.14    0.34
  -5   1   8    7.95    0.80
  -5   1   8    6.53    0.84
   5   1  -7  132.43    2.84
  -5   1   7  126.89    2.71
  -5   1   7  129.29    3.18
  -5   1   7  124.91    3.14
  -5  -1   7  132.70    2.90
  -5  -1   7  129.99    2.83
   5   1  -6  386.54    7.69
   5  -1  -6  362.25    7.86
  -5  -1   6  392.63    7.86
  -5  -1   6  391.78    7.86
  -5   1   6  384.21    8.28
  -5   1   6  383.80    8.32
  -5   1   6  381.01    7.68
   5  -1  -5  677.82   14.11
   5   1  -5  704.81   13.77
  -5  -1   5  692.76   13.71
  -5   1   5  693.36   14.36
  -5  -1   5  699.65   13.76
  -5   1   5  694.58   14.50
  -5   1   5  665.61   13.26
   5   1  -4   18.72    0.58
   5  -1  -4   16.22    0.81
   5  -1  -4   19.18    0.67
  -5  -1   4   17.79    0.64
  -5   1   4   17.64    0.57
  -5   1   4   18.29    0.96
  -5   1   4   16.84    1.05
  -5  -1   4   18.81    0.64
   5  -1  -3    1.40    0.54
   5  -1  -3    0.41    0.28
  -5  -1   3    0.37    0.32
  -5   1   3    0.78    0.25
  -5   1   3    0.71    0.67
  -5   1   3    0.56    0.63
  -5  -1   3    0.28    0.32
   5  -1  -2   57.89    1.60
   5  -1  -2   62.56    1.74
  -5  -1   2   60.83    1.45
  -5  -1   2   58.02    1.36
  -5   1   2   59.84    1.40
  -5   1   2   59.05    1.75
   5  -1  -1  162.41    3.65
  -5  -1   1  163.18    3.51
  -5   1   1  148.42    3.49
  -5   1   1  174.27    3.54
  -5  -1   1  164.99    3.39
   5   1   0  414.48    8.50
   5  -1   0  401.60    8.26
   5  -1   0  405.43    8.39
  -5  -1   0  413.94    8.33
  -5   1   0  384.70    7.60
  -5   1   0  426.15    8.92
   5   1   1   -0.34    0.50
   5  -1   1   -0.37    0.39
   5  -1   1   -0.23    0.46
  -5  -1  -1    0.27    0.31
  -5  -1  -1    0.01    0.39
  -5   1  -1    1.09    0.53
  -5   1  -1    0.13    0.19
   5  -1   2   18.37    0.83
   5  -1   2   17.32    0.80
   5   1   2   18.01    0.85
  -5  -1  -2   19.70    0.71
  -5  -1  -2   19.64    0.71
  -5   1  -2   18.68    0.93
  -5   1  -2   19.45    0.56
   5   1   3  162.32    3.64
   5  -1   3  156.91    3.49
  -5  -1  -3  165.26    3.71
  -5  -1  -3  164.13    3.63
  -5   1  -3  169.34    3.83
  -5   1  -3  164.64    3.26
  -5   1  -3  164.62    3.79
   5   1   4  518.29   10.62
   5  -1   4  522.87   10.74
  -5  -1  -4  515.62   10.72
  -5  -1  -4  516.51   10.74
  -5   1  -4  517.24   10.06
  -5   1  -4  508.06   10.64
  -5   1  -4  516.71   10.74
   5   1   5   82.81    2.12
   5  -1   5   81.63    1.96
  -5   1  -5   79.46    2.13
   5   1   6   16.21    0.85
   5  -1   6   15.81    0.63
  -5   1  -6   16.12    0.90
   5   1   7   15.28    0.86
   5  -1   7   15.62    0.61
  -5   1  -7   15.55    0.96
   5   1   8   21.24    1.05
   5  -1   8   21.28    1.07
   5  -1   8   22.55    0.80
   5   1   9  124.33    3.17
   5  -1   9  124.43    3.20
   5  -1   9  129.72    2.93
   5   1  10   40.87    1.50
   5  -1  10   38.98    1.58
   5   1  11   52.16    1.76
   5  -1  11   49.03    1.78
   5   1  12    2.90    0.81
   5  -1  12    2.14    0.91
   5   1  13   33.65    1.48
   5  -1  13   32.77    1.53
   5   1  14   12.36    1.13
   5  -1  14   15.78    1.22
   5  -1  15   23.29    1.45
   5   1  15   25.55    1.39
   5   1  16  191.22    4.95
   5  -1  16  189.98    4.96
   5   1  17   15.71    1.31
   5  -1  17   13.00    1.38
   5   1  18    4.04    1.14
   5  -1  18    4.43    1.16
   5   1  19   12.47    1.40
   5  -1  19   11.02    1.34
  -5   2  19   -0.46    1.14
  -5   2  19   -0.22    1.04
  -5   2  18    2.88    1.15
  -5   2  18    2.71    1.09
  -5   2  17    1.66    1.10
  -5   2  17    0.10    1.10
  -5   2  16    0.89    1.05
  -5   2  16    0.88    1.03
  -5   2  15    4.47    1.18
  -5   2  15    6.80    1.13
  -5   2  14   90.36    2.93
  -5   2  14   86.40    2.85
  -5  -2  13    9.64    0.51
  -5   2  13    8.88    1.14
  -5   2  13   10.73    1.20
  -5  -2  12    0.37    0.28
  -5   2  12    0.06    0.85
  -5   2  12    1.15    0.88
   5   2 -11   12.90    0.52
  -5  -2  11   12.86    0.46
  -5   2  11   10.97    1.13
  -5   2  11   16.17    1.19
   5   2 -10   92.11    1.93
  -5  -2  10   93.54    1.93
  -5   2  10   98.51    2.83
  -5   2  10   92.96    2.73
  -5   2   9    2.16    0.90
  -5   2   9    1.88    0.86
  -5   2   8  109.20    3.01
  -5   2   8  107.18    3.01
  -5   2   7   20.55    1.24
  -5   2   7   21.18    1.19
  -5   2   6    1.75    0.75
  -5   2   6    1.59    0.80
  -5   2   5   36.27    1.41
  -5   2   5   34.53    1.44
  -5   2   4  127.35    3.28
  -5   2   4  126.04    3.21
  -5  -2   3    3.32    0.22
  -5  -2   3    2.90    0.22
  -5  -2   3    2.92    0.22
  -5   2   3    2.19    0.74
  -5   2   3    4.42    0.78
   5   2  -2  107.96    2.22
  -5  -2   2  109.05    2.33
  -5   2   2  106.90    2.80
  -5   2   2  106.09    2.74
  -5  -2   2  107.32    2.26
   5   2  -1   45.46    1.19
  -5  -2   1   45.00    1.15
  -5  -2   1   44.02    1.12
  -5   2   1   41.04    1.45
   5   2   0  205.01    4.22
  -5  -2   0  197.01    4.19
  -5  -2   0  198.35    4.22
  -5   2   0  194.99    4.47
   5   2   1   58.13    1.44
  -5  -2  -1   56.42    1.43
  -5   2  -1   56.03    1.65
  -5  -2  -1   56.10    1.42
   5   2   2  135.11    2.98
  -5  -2  -2  141.34    3.19
  -5  -2  -2  140.35    3.17
  -5   2  -2  139.33    3.31
   5   2   3  109.85    2.54
   5   2   3  110.93    2.57
  -5  -2  -3  100.50    2.43
  -5  -2  -3  103.75    2.53
  -5   2  -3  106.17    2.67
   5   2   4    2.46    0.50
   5   2   4    3.96    0.54
  -5   2  -4    2.46    0.57
   5   2   5   40.06    1.25
   5   2   5   40.50    1.28
  -5   2  -5   40.00    1.33
   5   2   6    3.58    0.61
   5   2   6    3.31    0.60
  -5   2  -6    4.94    0.63
   5   2   7   40.98    1.38
   5   2   7   39.99    1.39
  -5   2  -7   39.31    1.39
   5   2   8  204.01    4.77
   5   2   8  204.70    4.74
  -5   2  -8  197.94    4.62
  -5   2  -8  193.19    4.28
   5   2   9    1.62    0.68
   5   2   9    1.43    0.65
  -5   2  -9    2.13    0.67
  -5   2  -9    1.17    0.16
   5   2  10    0.19    0.66
   5   2  10   -0.25    0.67
  -5   2 -10    0.83    0.66
   5   2  11   39.86    1.61
   5   2  11   41.17    1.56
  -5   2 -11   40.01    1.50
   5   2  12  102.04    2.65
   5   2  12   99.54    2.86
  -5   2 -12  104.37    2.86
   5   2  13   41.43    1.71
   5   2  13   44.72    1.81
  -5   2 -13   44.55    1.64
   5   2  14   37.69    1.69
   5   2  14   37.23    1.65
  -5   2 -14   32.45    1.49
   5   2  15   92.04    2.90
  -5   2 -15   85.47    2.66
   5   2  16   37.38    1.81
  -5   2 -16   35.55    1.64
   5   2  17    1.56    1.11
  -5   2 -17    1.75    0.96
   5   2  18   13.03    1.40
  -5   2 -18   12.24    1.25
  -5   3  18    0.39    1.33
  -5   3  18    1.31    1.35
  -5   3  17   24.04    1.75
  -5   3  17   21.32    1.84
  -5   3  16   33.28    1.97
  -5   3  16   36.86    2.03
  -5   3  15    1.34    1.20
  -5   3  15    1.56    1.17
  -5   3  14    0.27    1.18
  -5   3  14    0.97    1.07
  -5   3  13    3.95    1.21
  -5   3  13    2.11    1.21
  -5   3  12   83.93    2.90
  -5   3  12   80.25    2.78
  -5   3  11   20.33    1.47
  -5   3  11   18.23    1.36
  -5   3  10    0.82    1.03
  -5   3  10    0.74    0.94
  -5   3   9    2.59    1.01
  -5   3   9    3.39    1.07
  -5   3   8   32.68    1.68
  -5   3   8   29.27    1.57
  -5   3   7  194.73    4.97
  -5   3   7  200.95    5.03
  -5   3   6    3.89    0.94
  -5   3   6    3.82    0.96
  -5   3   5  132.74    3.57
  -5   3   5  137.68    3.63
  -5   3   4    2.87    0.88
  -5   3   4    2.51    0.87
  -5  -3   3   37.25    0.88
  -5   3   3   45.02    1.71
  -5   3   3   42.83    1.67
   5   3  -2   15.71    0.52
  -5  -3   2   14.01    0.57
  -5   3   2   14.94    1.06
  -5  -3   2   15.89    0.61
  -5   3   2   15.07    1.06
   5   3  -1   58.65    1.41
  -5  -3   1   57.00    1.50
  -5  -3   1   58.52    1.55
  -5   3   1   56.32    1.87
  -5   3   1   56.22    1.89
   5   3   0   78.34    1.88
   5   3   0   80.79    1.91
  -5  -3   0   73.54    1.93
  -5  -3   0   73.54    1.96
  -5   3   0   72.15    2.16
  -5   3   0   74.67    2.25
   5   3   1    4.15    0.47
   5   3   1    2.66    0.48
  -5  -3  -1    2.34    0.54
  -5  -3  -1    1.98    0.43
  -5   3  -1    2.20    1.04
  -5   3  -1    2.94    0.93
   5   3   2   24.84    0.98
   5   3   2   26.45    1.01
  -5  -3  -2   22.78    0.94
  -5  -3  -2   22.71    0.93
  -5   3  -2   26.92    1.36
   5   3   3   28.47    0.99
   5   3   3   29.59    1.01
  -5   3  -3   27.32    1.39
   5   3   4   43.65    1.49
   5   3   4   43.25    1.49
  -5   3  -4   42.93    1.52
   5   3   5   29.67    1.13
   5   3   5   27.85    1.08
  -5   3  -5   28.98    1.23
   5   3   6   19.63    0.96
   5   3   6   19.92    0.97
  -5   3  -6   16.09    0.95
   5   3   7   53.27    1.66
   5   3   7   55.54    1.72
  -5   3  -7   55.45    1.93
   5   3   8    5.99    0.80
   5   3   8    5.64    0.78
  -5   3  -8    4.26    0.78
   5   3   9    1.12    0.71
   5   3   9    2.34    0.74
  -5   3  -9    0.55    0.68
   5   3  10   -0.25    0.75
   5   3  10   -0.37    0.70
  -5   3 -10   -0.01    0.67
   5   3  11   14.06    1.11
   5   3  11   14.91    1.13
  -5   3 -11   16.17    1.05
   5   3  12   25.88    1.42
   5   3  12   28.76    1.40
  -5   3 -12   25.82    1.30
   5   3  13   28.01    1.52
   5   3  13   26.18    1.56
  -5   3 -13   24.04    1.29
   5   3  14    7.14    1.02
   5   3  14    5.70    1.04
  -5   3 -14    6.43    0.95
   5   3  15    0.26    1.00
   5   3  15    1.33    0.97
  -5   3 -15    0.91    0.82
   5   3  16   14.02    1.45
   5   3  16   19.51    1.46
  -5   3 -16   16.19    1.22
  -5   4  15   13.66    1.67
  -5   4  15   16.70    2.08
  -5   4  14    3.93    1.45
  -5   4  14    6.46    1.41
  -5   4  13    1.57    1.33
  -5   4  13    1.34    1.31
  -5   4  12   85.74    3.10
  -5   4  12   84.84    3.09
  -5   4  11    8.48    1.44
  -5   4  11    7.44    1.30
  -5   4  10   46.29    2.21
  -5   4  10   51.05    2.16
  -5   4   9   11.39    1.47
  -5   4   9   20.67    1.51
  -5   4   8   10.88    1.26
  -5   4   8    8.40    1.25
  -5   4   7   50.51    2.20
  -5   4   7   45.49    2.06
  -5   4   6   11.60    1.23
  -5   4   6   11.78    1.26
  -5   4   5    1.05    0.99
  -5   4   5    4.86    1.05
  -5   4   4    1.08    0.90
  -5   4   4    0.61    0.92
  -5   4   3   71.33    2.38
  -5   4   3   73.78    2.45
  -5   4   2   31.71    1.51
  -5   4   2   27.66    1.50
   5   4  -1    4.30    0.45
   5   4  -1    4.20    0.43
  -5   4   1    4.16    0.92
  -5   4   1    2.35    0.97
   5   4   0  176.99    3.96
   5   4   0  180.14    4.01
  -5   4   0  168.57    4.35
  -5   4   0  164.39    4.31
   5   4   1   44.76    1.41
   5   4   1   45.60    1.42
  -5   4  -1   42.46    1.67
  -5   4  -1   47.50    1.78
   5   4   2   24.26    0.92
   5   4   2   25.59    1.11
  -5   4  -2   22.80    1.28
  -5   4  -2   22.84    1.32
   5   4   3   97.57    2.62
   5   4   3  101.70    2.71
  -5   4  -3   97.18    2.80
  -5   4  -3  102.06    2.97
   5   4   4   44.68    1.49
   5   4   4   46.08    1.51
  -5   4  -4   46.31    1.77
  -5   4  -4   46.76    1.72
   5   4   5   36.52    1.56
   5   4   5   33.50    1.49
  -5   4  -5   36.40    1.52
  -5   4  -5   33.78    1.45
   5   4   6   16.34    1.01
   5   4   6   16.26    0.99
  -5   4  -6   19.65    1.12
   5   4   7   14.67    0.96
   5   4   7   11.33    0.93
  -5   4  -7   10.21    0.96
   5   4   8    7.13    0.87
   5   4   8    7.11    0.85
  -5   4  -8    6.27    0.90
   5   4   9    1.02    0.78
   5   4   9    1.55    0.81
  -5   4  -9    1.08    1.03
   5   4  10   12.29    1.08
   5   4  10   11.35    1.05
  -5   4 -10   11.22    1.01
   5   4  11   23.84    1.39
   5   4  11   19.26    1.34
  -5   4 -11   19.03    1.51
   5   4  12    0.75    0.97
   5   4  12    2.51    0.95
   5   4  13   27.98    1.64
   5   4  13   27.47    1.57
  -5   5  10   13.47    1.65
  -5   5  10   14.53    1.63
  -5   5   9   10.49    1.53
  -5   5   9    9.07    1.44
  -5   5   8   11.88    1.57
  -5   5   8   16.06    1.61
  -5   5   7    0.66    1.20
  -5   5   7    3.48    1.22
  -5   5   6   28.55    1.69
  -5   5   6   32.43    1.91
  -5   5   5   12.57    1.42
  -5   5   5   12.86    1.44
  -5   5   4    0.13    1.04
  -5   5   4    0.30    1.06
  -5   5   3   23.65    1.55
  -5   5   3   21.39    1.57
  -5   5   2   -0.13    0.91
  -5   5   2   -0.23    1.01
  -5   5   1    8.54    1.57
  -5   5   1    6.21    1.58
  -5   5   0    9.30    1.25
  -5   5   0   11.47    1.19
  -5   5  -1   -0.02    0.92
  -5   5  -1   -0.44    0.91
  -5   5  -2    8.93    1.13
  -5   5  -2    5.77    1.45
  -5   5  -3   12.12    1.22
  -5   5  -3   12.06    1.16
  -5   5  -4    1.55    0.86
  -5   5  -4    1.38    0.95
  -5   5  -5   13.09    1.47
  -5   5  -5   13.83    1.52
   5   5   6    3.21    0.86
   5   5   6    2.84    0.81
   5   5   7   57.78    2.13
   5   5   7   54.53    2.03
   5   5   8    0.14    0.98
   5   5   8   -0.19    1.00
   5   5   9   44.37    1.94
   5   5   9   41.00    1.90
  -6   0  21    0.96    0.87
  -6   0  21    0.15    0.91
  -6   0  20   -0.05    0.96
  -6   0  20    0.05    0.99
  -6   0  19   -0.67    0.77
  -6   0  19    0.55    0.75
  -6   0  18  204.69    5.16
  -6   0  18  210.35    5.26
  -6   0  17    0.50    0.73
  -6   0  17   -0.05    0.74
  -6   0  16   24.00    1.18
  -6   0  16   24.35    1.21
  -6   0  15   -0.23    0.85
  -6   0  15   -0.04    0.68
  -6   0  14   -0.43    0.63
  -6   0  14   -0.44    0.65
  -6   0  13   -0.22    0.56
  -6   0  13   -0.22    0.56
  -6   0  12    0.11    0.57
  -6   0  12    0.61    0.56
   6   0 -11    0.12    0.29
  -6   0  11   -0.48    0.49
  -6   0  11    0.24    0.65
   6   0 -10  232.95    4.91
  -6   0  10  233.93    5.41
  -6   0  10  229.74    5.20
   6   0  -9    0.12    0.36
   6   0  -9   -0.10    0.35
   6   0  -9    0.09    0.35
  -6   0   9   -0.01    0.46
  -6   0   9   -0.15    0.43
   6   0  -8  529.78   10.57
   6   0  -8  513.08   10.87
  -6   0   8  523.13   10.96
  -6   0   8  537.88   11.22
   6   0  -7    0.36    0.31
   6   0  -7    0.01    0.35
  -6   0   7   -0.11    0.47
  -6   0   7   -0.37    0.46
   6   0  -6  188.10    4.13
  -6   0   6  170.27    3.84
  -6   0   6  168.84    3.86
   6   0  -5    0.08    0.22
   6   0  -5    0.50    0.33
  -6   0   5    0.29    0.46
  -6   0   5    0.06    0.51
   6   0  -4   63.88    1.39
   6   0  -4   66.88    1.67
  -6   0   4   66.55    1.77
   6   0  -3    0.07    0.22
   6   0  -3   -0.32    0.34
  -6   0   3    0.47    0.42
   6   0  -2   37.68    1.10
   6   0  -2   43.54    1.02
  -6   0   2   37.08    1.21
   6   0  -1   -0.18    0.34
  -6   0   1    0.23    0.44
  -6   0   0    9.00    0.43
  -6   0   0    7.02    0.66
  -6   0  -1   -0.15    0.52
  -6   0  -1    0.02    0.45
  -6   0  -2  799.44   16.33
  -6   0  -2  788.36   16.09
  -6   0  -3   -0.24    0.60
  -6   0  -3   -0.29    0.41
   6   0   4  348.46    7.55
   6   0   5    0.26    0.75
   6   0   6  433.06    9.29
   6   0   7   -0.28    0.75
   6   0   8    1.40    0.75
   6   0   8    1.44    0.22
   6   0   9    0.44    0.77
   6   0   9    0.08    0.14
   6   0  10  271.27    6.25
   6   0  10  268.13    5.31
   6   0  11    0.11    0.23
   6   0  11   -0.23    0.42
   6   0  12   37.60    0.95
   6   0  12   40.47    1.71
   6   0  13    0.02    0.24
   6   0  13   -0.01    0.84
   6   0  14    2.78    1.05
   6   0  15    0.40    0.93
   6   0  16    5.43    1.16
   6   0  17   -0.42    1.02
   6   0  18    2.02    1.15
   6   0  19    0.29    1.09
  -6   1  20    2.27    1.06
  -6   1  20    3.17    1.18
  -6   1  19    0.93    1.02
  -6   1  19    0.74    1.01
  -6   1  18   53.07    2.07
  -6  -1  18   51.15    1.64
  -6   1  18   51.76    2.02
  -6  -1  18   50.30    1.70
  -6   1  17   32.35    1.60
  -6   1  17   30.10    1.61
  -6  -1  17   31.16    1.37
  -6  -1  17   31.47    1.36
  -6   1  16    4.80    0.95
  -6   1  16    4.53    1.05
  -6  -1  16    3.18    0.79
  -6  -1  16    4.83    0.81
  -6   1  15    9.12    1.01
  -6   1  15    9.75    1.11
  -6  -1  15    8.73    0.81
  -6  -1  15    8.02    0.79
   6   1 -14  146.08    3.20
  -6   1  14  147.34    4.11
  -6   1  14  145.67    3.88
  -6  -1  14  149.41    3.65
  -6  -1  14  147.77    3.59
   6   1 -13  212.15    4.39
  -6   1  13  211.84    5.24
  -6   1  13  213.45    5.22
  -6  -1  13  224.20    5.09
  -6  -1  13  220.29    4.87
   6   1 -12  125.95    2.65
   6   1 -12  108.62    2.90
   6   1 -12  108.02    2.91
  -6   1  12  124.04    3.32
  -6  -1  12  120.71    2.88
  -6  -1  12  116.24    2.73
  -6   1  12  118.21    3.24
   6   1 -11   48.08    1.13
   6   1 -11   41.47    1.31
   6   1 -11   41.85    1.34
  -6   1  11   46.39    1.68
  -6   1  11   41.33    1.62
  -6  -1  11   46.84    1.41
  -6  -1  11   44.34    1.35
   6   1 -10   18.53    0.47
   6   1 -10   18.65    0.80
  -6   1  10   20.25    1.18
  -6   1  10   22.49    1.13
  -6  -1  10   19.43    0.72
  -6  -1  10   21.75    0.85
   6   1  -9  133.07    3.05
  -6   1   9  130.88    3.34
  -6   1   9  135.14    3.43
  -6  -1   9  138.36    3.14
  -6  -1   9  134.37    3.06
   6   1  -8   98.74    2.28
  -6   1   8   92.66    2.54
  -6   1   8   97.45    2.63
  -6  -1   8   99.12    2.24
  -6  -1   8   99.99    2.35
   6   1  -7   19.57    0.68
  -6   1   7   20.37    1.09
  -6   1   7   19.37    1.04
  -6  -1   7   20.21    0.77
  -6  -1   7   21.06    0.80
   6   1  -6   31.91    0.87
   6  -1  -6   28.78    0.91
  -6   1   6   29.71    0.80
  -6  -1   6   34.80    1.04
  -6  -1   6   32.96    1.01
  -6   1   6   34.85    1.29
  -6   1   6   31.52    1.30
   6   1  -5   -0.07    0.25
   6  -1  -5    0.11    0.47
  -6  -1   5   -0.04    0.35
  -6  -1   5   -0.07    0.33
  -6   1   5    0.38    0.58
  -6   1   5    0.05    0.18
  -6   1   5    0.24    0.57
   6  -1  -4   70.53    1.92
   6   1  -4   69.31    1.60
   6  -1  -4   68.99    1.87
  -6  -1   4   69.62    1.59
  -6   1   4   66.10    1.49
  -6   1   4   70.79    2.07
  -6   1   4   66.32    1.94
   6  -1  -3    8.84    0.68
   6  -1  -3    9.78    0.63
  -6   1   3    9.38    0.39
  -6  -1   3    9.00    0.56
  -6  -1   3    9.64    0.47
  -6   1   3    9.92    0.85
   6  -1  -2   17.01    0.87
   6  -1  -2   17.94    0.63
  -6  -1   2   16.75    0.70
  -6  -1   2   17.40    0.74
  -6   1   2   18.63    0.56
  -6   1   2   20.19    0.95
   6  -1  -1   54.17    1.55
   6  -1  -1   50.68    1.43
  -6   1   1   53.18    1.25
  -6  -1   1   49.66    1.28
  -6  -1   1   50.13    1.25
  -6   1   1   48.49    1.60
   6  -1   0   83.97    2.10
   6  -1   0   76.42    1.93
  -6  -1   0   83.18    2.14
  -6  -1   0   85.58    1.96
  -6   1   0   76.83    1.64
  -6   1   0   70.16    1.97
   6   1   1  128.66    2.98
   6  -1   1  125.03    2.95
   6  -1   1  123.17    2.83
  -6   1  -1  127.89    2.63
  -6  -1  -1  126.33    2.78
  -6   1  -1  128.00    3.11
   6   1   2  470.53    9.97
   6  -1   2  454.79    9.21
  -6  -1  -2  479.59    9.86
  -6  -1  -2  477.84    9.81
  -6   1  -2  506.58    9.96
  -6   1  -2  474.76   10.02
   6  -1   3    3.10    0.44
   6   1   3    1.33    0.64
  -6  -1  -3    1.85    0.39
  -6  -1  -3    1.83    0.41
  -6   1  -3    1.50    0.65
   6   1   4   20.31    1.04
   6  -1   4   22.24    0.82
  -6   1  -4   23.63    1.04
   6  -1   5  263.42    5.51
   6   1   5  278.89    6.07
  -6   1  -5  269.83    5.98
   6   1   6   28.01    1.16
   6  -1   6   30.40    0.98
  -6   1  -6   30.13    1.22
   6   1   7    5.48    0.74
   6  -1   7    6.12    0.62
  -6   1  -7    5.45    0.76
   6   1   8   17.95    0.78
   6  -1   8   19.51    0.85
  -6   1  -8   20.64    1.16
   6  -1   9   26.50    1.02
   6   1   9   25.66    1.21
   6   1  10   64.32    2.00
   6  -1  10   67.14    1.71
   6  -1  10   70.02    2.19
   6   1  11   30.15    1.40
   6  -1  11   33.01    1.49
   6   1  12   16.53    1.20
   6  -1  12   17.79    1.23
   6   1  13  217.16    5.35
   6  -1  13  225.02    5.53
   6   1  14   18.67    1.32
   6  -1  14   16.90    1.30
   6   1  15    1.67    0.96
   6  -1  15    2.74    1.05
   6   1  16   15.34    1.36
   6  -1  16   19.41    1.39
   6   1  17   36.65    1.95
   6  -1  17   40.33    1.86
   6   1  18   76.31    2.74
   6  -1  18   73.85    2.75
  -6   2  19   26.76    1.66
  -6   2  19   26.00    1.77
  -6   2  18    1.20    1.18
  -6   2  18    1.58    1.09
  -6   2  17  103.52    3.36
  -6   2  17   99.28    3.32
  -6   2  16    0.60    1.00
  -6   2  16    0.29    1.04
  -6   2  15  106.79    3.32
  -6   2  15  105.63    3.33
  -6   2  14   11.40    1.21
  -6   2  14    8.77    1.24
  -6   2  13    1.09    0.96
  -6   2  13    0.87    0.93
  -6   2  12    2.64    1.00
  -6   2  12    1.80    0.97
  -6  -2  12    1.82    0.26
  -6   2  11   27.40    1.43
  -6   2  11   26.69    1.45
  -6  -2  11   24.23    0.62
  -6   2  10    1.60    0.90
  -6   2  10    1.20    0.86
  -6  -2  10    1.52    0.15
  -6   2   9   15.33    1.16
  -6   2   9   12.69    0.76
  -6   2   8   18.91    0.89
  -6   2   8   18.39    0.88
  -6   2   7   39.43    1.57
  -6   2   7   40.16    1.64
  -6   2   6   48.16    1.74
  -6   2   6   46.58    1.71
  -6   2   5   41.69    1.63
  -6   2   5   42.92    1.55
  -6   2   4   23.46    0.92
  -6   2   4   22.59    1.24
  -6  -2   4   22.17    0.55
  -6  -2   4   23.99    0.58
  -6  -2   4   23.88    0.57
  -6   2   3  107.38    2.95
  -6   2   3  108.69    2.88
  -6  -2   3  106.57    2.22
  -6  -2   3  108.33    2.26
  -6  -2   3  109.05    2.28
  -6   2   2   -0.47    0.63
  -6   2   2   -0.03    0.64
  -6  -2   2    0.12    0.27
  -6  -2   2    0.29    0.25
  -6  -2   2    0.07    0.24
   6   2  -1  469.77    9.38
  -6   2   1  455.64    9.80
  -6  -2   1  461.27    9.35
  -6  -2   1  469.66    9.51
   6   2   0    2.23    0.59
  -6   2   0    5.52    0.71
  -6  -2   0    4.05    0.46
  -6  -2   0    4.33    0.45
   6   2   1  144.14    3.18
  -6   2  -1  150.84    3.68
  -6  -2  -1  151.79    3.44
  -6  -2  -1  157.26    3.54
   6   2   2   55.41    1.49
  -6   2  -2   55.21    1.71
  -6  -2  -2   53.95    1.48
  -6  -2  -2   54.52    1.48
   6   2   3   55.03    1.63
  -6   2  -3   59.06    1.75
  -6  -2  -3   49.06    1.43
   6   2   4    3.93    0.72
  -6   2  -4    4.30    0.71
   6   2   5  371.39    7.91
  -6   2  -5  374.82    8.19
   6   2   6   52.45    1.62
  -6   2  -6   51.18    1.69
   6   2   7   33.15    1.22
  -6   2  -7   33.25    1.34
   6   2   8    1.05    0.62
  -6   2  -8    1.12    0.67
   6   2   9   23.14    1.11
  -6   2  -9   21.43    1.38
   6   2  10   23.96    1.20
  -6   2 -10   23.07    1.21
   6   2  11   13.52    1.12
  -6   2 -11   15.23    1.06
   6   2  12   73.67    2.34
  -6   2 -12   75.44    2.35
   6   2  13   10.81    1.12
  -6   2 -13   13.08    1.07
   6   2  14    8.29    1.07
  -6   2 -14    7.31    0.96
   6   2  15   12.96    1.23
  -6   2 -15   10.88    1.15
   6   2  16   22.65    1.52
  -6   2 -16   19.84    1.43
   6   2  17    0.48    1.09
  -6   2 -17    0.97    1.01
  -6   3  17   13.20    1.56
  -6   3  17   15.89    1.63
  -6   3  16   68.20    2.75
  -6   3  16   73.82    2.83
  -6   3  15   10.33    1.55
  -6   3  15    7.36    1.46
  -6   3  14    7.43    1.45
  -6   3  14    9.71    1.37
  -6   3  13   10.37    1.38
  -6   3  13   13.33    1.43
  -6   3  12   35.73    1.87
  -6   3  12   34.86    1.84
  -6   3  11    9.99    1.26
  -6   3  11    7.18    1.32
  -6   3  10    1.89    1.07
  -6   3  10    3.36    1.13
  -6   3   9   41.67    1.81
  -6   3   9   36.83    1.87
  -6   3   8    5.85    1.10
  -6   3   8    8.00    1.17
  -6   3   7   13.85    1.16
  -6   3   7   12.03    1.27
  -6   3   6    1.69    0.94
  -6   3   6    1.79    0.95
  -6   3   5    3.17    0.96
  -6   3   5    3.22    0.93
  -6   3   4  205.26    5.09
  -6   3   4  209.11    5.14
  -6   3   3  244.59    5.84
  -6   3   3  238.14    5.75
  -6  -3   3  217.56    4.56
  -6  -3   3  238.36    4.66
  -6  -3   3  233.86    4.66
   6   3  -2   33.73    0.92
  -6   3   2   34.54    1.49
  -6   3   2   31.64    1.46
  -6  -3   2   33.75    0.96
  -6  -3   2   32.11    0.92
   6   3  -1   28.23    0.89
  -6   3   1   29.08    1.32
  -6   3   1   29.63    1.42
  -6  -3   1   27.14    0.92
  -6  -3   1   28.23    0.92
   6   3   0   15.43    0.70
  -6   3   0   15.30    1.07
  -6   3   0   14.97    1.08
  -6  -3   0   13.47    0.72
  -6  -3   0   13.00    0.74
   6   3   1   37.25    1.16
  -6   3  -1   37.73    1.48
  -6  -3  -1   34.28    1.26
  -6  -3  -1   33.99    1.26
   6   3   2   75.22    1.88
  -6   3  -2   75.35    2.28
   6   3   3  100.38    2.46
  -6   3  -3  101.12    2.75
   6   3   4   10.40    0.84
   6   3   4   12.90    0.89
  -6   3  -4   12.13    0.94
   6   3   5    0.48    0.54
   6   3   5    0.35    0.49
  -6   3  -5    0.28    0.67
   6   3   6    6.59    0.75
   6   3   6    6.13    0.72
  -6   3  -6    9.81    0.87
   6   3   7   30.61    1.29
   6   3   7   30.26    1.28
  -6   3  -7   31.60    1.39
   6   3   8  132.17    3.42
   6   3   8  137.95    3.56
  -6   3  -8  131.79    3.49
   6   3   9   42.94    1.64
   6   3   9   40.78    1.62
  -6   3  -9   44.28    1.64
   6   3  10   88.23    2.63
   6   3  10   83.42    2.57
  -6   3 -10   87.99    2.62
   6   3  11   36.65    1.62
   6   3  11   34.99    1.57
  -6   3 -11   38.22    1.87
   6   3  12   32.50    1.52
   6   3  12   33.35    1.54
  -6   3 -12   31.23    1.52
   6   3  13   30.74    1.60
   6   3  13   33.57    1.65
  -6   3 -13   28.48    1.48
   6   3  14    1.32    0.95
   6   3  14    0.50    0.61
  -6   3 -14    0.16    0.88
   6   3  15    0.17    0.90
  -6   3 -15   -0.18    0.81
   6   3  16   23.30    1.93
  -6   3 -16   21.80    1.50
  -6   4  14   20.97    1.84
  -6   4  14   25.94    1.97
  -6   4  13   29.82    2.03
  -6   4  13   33.72    2.06
  -6   4  12   98.69    3.53
  -6   4  12  106.16    3.55
  -6   4  11   44.42    2.23
  -6   4  11   38.96    2.08
  -6   4  10  126.37    3.89
  -6   4  10  130.73    4.08
  -6   4   9   19.25    1.47
  -6   4   9   16.61    1.57
  -6   4   8   14.06    1.46
  -6   4   8   17.89    1.51
  -6   4   7    0.50    1.02
  -6   4   7    0.01    1.02
  -6   4   6  129.91    3.84
  -6   4   6  124.48    3.76
  -6   4   5    0.05    0.94
  -6   4   5    0.37    0.97
  -6   4   4    1.42    0.95
  -6   4   4    1.26    1.07
  -6   4   3   15.01    1.29
  -6   4   3   18.57    1.40
  -6   4   2  102.43    3.02
  -6   4   2  102.22    3.11
  -6   4   1    9.85    1.11
  -6   4   1    7.71    1.09
   6   4   0  125.22    2.91
  -6   4   0  125.04    3.52
  -6   4   0  132.08    3.67
   6   4   1    9.90    0.71
  -6   4  -1    7.49    1.06
  -6   4  -1   10.91    1.06
   6   4   2   12.76    0.71
   6   4   2   14.04    0.71
  -6   4  -2   14.93    1.18
  -6   4  -2   14.03    1.11
   6   4   3    0.60    0.61
   6   4   3   -0.45    0.63
  -6   4  -3    0.36    0.74
  -6   4  -3    0.38    0.82
   6   4   4   40.57    1.51
   6   4   4   37.01    1.50
  -6   4  -4   35.74    1.98
  -6   4  -4   36.90    1.92
   6   4   5  108.58    2.86
   6   4   5  103.75    2.74
  -6   4  -5  104.96    3.02
   6   4   6   45.23    1.84
   6   4   6   45.03    1.72
  -6   4  -6   41.93    1.72
   6   4   7   16.73    1.02
   6   4   7   16.45    0.99
  -6   4  -7   17.61    1.20
   6   4   8    0.08    0.75
   6   4   8    1.03    0.78
  -6   4  -8    0.86    1.09
   6   4   9   33.38    1.52
   6   4   9   38.77    1.58
  -6   4  -9   36.17    1.60
   6   4  10    8.66    1.01
   6   4  10    9.28    1.04
  -6   4 -10   12.25    1.38
   6   4  11    2.02    1.33
   6   4  11    2.10    1.31
  -6   4 -11    2.65    1.23
   6   4  12    0.32    0.94
   6   4  12    1.32    0.93
   6   4  13    0.37    0.95
   6   4  13   -0.15    0.93
  -6   5   9   38.48    2.29
  -6   5   9   38.44    2.25
  -6   5   8   39.34    2.10
  -6   5   8   36.58    2.15
  -6   5   7   15.96    1.55
  -6   5   7   11.18    1.62
  -6   5   6   33.85    2.51
  -6   5   6   34.13    2.31
  -6   5   5    9.24    1.39
  -6   5   5   10.75    1.44
  -6   5   4    7.51    1.28
  -6   5   4    7.70    1.38
  -6   5   3    6.73    1.33
  -6   5   3   10.81    1.38
  -6   5   2   51.66    2.19
  -6   5   2   48.11    2.14
  -6   5   1    3.61    1.07
  -6   5   1    3.64    1.50
  -6   5   0   58.49    2.32
  -6   5   0   61.93    2.43
  -6   5  -1  143.91    4.21
  -6   5  -1  158.23    4.45
  -6   5  -2    0.23    1.17
  -6   5  -2   -0.19    1.19
  -6   5  -3   89.49    2.97
  -6   5  -3   92.81    3.09
  -6   5  -4   31.29    1.65
  -6   5  -4   29.50    1.61
  -6   5  -5    0.44    0.91
  -6   5  -5    1.09    0.99
   6   5   8   35.69    1.73
   6   5   8   40.67    1.79
  -7   0  20   -0.09    0.83
  -7   0  20   -0.50    0.83
  -7   0  19    9.55    1.11
  -7   0  19   10.90    1.10
  -7   0  18    0.15    0.74
  -7   0  18    0.33    0.79
  -7   0  17  180.99    4.63
  -7   0  17  176.31    4.54
  -7   0  16    0.47    0.69
  -7   0  16    1.18    1.00
  -7   0  15   36.25    1.43
  -7   0  15   37.63    1.50
  -7   0  14   -0.03    0.63
  -7   0  14   -0.05    0.62
  -7   0  13   31.46    1.24
  -7   0  13   30.73    1.31
   7   0 -12    0.16    0.39
  -7   0  12    0.33    0.80
  -7   0  12    0.33    0.79
   7   0 -11  421.09    8.77
  -7   0  11  422.26    9.35
  -7   0  11  422.14    9.17
   7   0 -10   -0.14    0.31
  -7   0  10    0.10    0.56
  -7   0  10   -0.66    0.75
   7   0  -9  167.82    3.59
  -7   0   9  173.49    4.02
  -7   0   9  177.67    4.14
   7   0  -8   -0.11    0.35
   7   0  -8   -0.06    0.30
  -7   0   8    0.07    0.46
  -7   0   8    0.24    0.66
   7   0  -7   91.59    2.06
   7   0  -7   85.52    2.14
  -7   0   7   93.57    2.49
  -7   0   7   91.45    2.34
   7   0  -6    0.03    0.22
   7   0  -6   -0.07    0.35
  -7   0   6   -0.12    0.45
  -7   0   6    0.54    0.48
   7   0  -5    2.25    0.30
   7   0  -5    2.60    0.41
  -7   0   5    2.56    0.71
  -7   0   5    1.40    0.54
   7   0  -4   -0.13    0.21
   7   0  -4   -0.13    0.35
  -7   0   4   -0.17    0.44
   7   0  -3  796.43   16.24
   7   0  -3  794.21   15.48
  -7   0   3  779.84   15.89
   7   0  -2    0.00    0.31
   7   0  -2   -0.01    0.23
  -7   0   2    0.04    0.42
   7   0  -1 1398.06   27.32
   7   0  -1 1376.23   28.08
  -7   0   1 1412.66   28.58
   7   0   0    0.06    0.23
  -7   0   0   -0.28    0.50
  -7   0   0   -0.25    0.41
  -7   0  -1  191.31    4.32
  -7   0  -1  186.90    4.21
  -7   0  -2   -0.32    0.57
  -7   0  -3  346.90    7.51
  -7   0  -4   -0.07    0.61
   7   0   5    4.57    0.83
   7   0   6   -0.28    0.72
   7   0   7    0.53    0.78
   7   0   7    0.04    0.22
   7   0   8   -0.06    0.18
   7   0   8   -0.28    0.77
   7   0   9   11.03    0.46
   7   0   9   10.28    1.12
   7   0  10   -0.18    0.24
   7   0  10    0.39    0.89
   7   0  11  177.16    3.66
   7   0  11  167.81    4.39
   7   0  12   -0.35    0.92
   7   0  12    0.39    0.24
   7   0  13    3.43    1.03
   7   0  13    4.60    0.40
   7   0  14   -0.14    0.92
   7   0  15  395.22    9.34
   7   0  16    0.42    1.06
   7   0  17    3.21    1.16
   7   0  18   -0.36    1.15
  -7   1  20  169.85    4.90
  -7   1  20  176.83    5.05
  -7   1  19   13.92    1.31
  -7   1  19   10.95    1.32
  -7   1  18    3.16    1.06
  -7   1  18    3.28    1.07
  -7  -1  17    0.73    0.73
  -7  -1  17   -0.02    0.75
  -7   1  17    0.55    0.87
  -7   1  17    0.17    0.95
  -7  -1  16   14.63    0.98
  -7  -1  16   14.72    0.97
  -7   1  16   14.38    1.22
  -7   1  16   11.68    1.16
  -7  -1  15    9.87    0.86
  -7   1  15   10.87    1.19
  -7   1  15    9.76    1.11
  -7  -1  15   10.81    0.70
   7   1 -14   32.61    1.02
  -7   1  14   33.14    1.51
  -7  -1  14   37.52    1.35
  -7  -1  14   38.00    1.39
  -7   1  14   34.67    1.55
   7   1 -13   26.82    0.86
  -7  -1  13   26.44    1.13
  -7  -1  13   23.40    1.10
  -7   1  13   25.13    1.34
  -7   1  13   25.68    1.32
   7   1 -12  114.68    2.47
  -7  -1  12  105.93    2.56
  -7  -1  12  106.68    2.68
  -7   1  12  109.15    3.02
  -7   1  12  105.43    3.00
   7   1 -11    8.67    0.37
   7   1 -11    8.23    0.64
  -7  -1  11    8.93    0.71
  -7  -1  11   10.03    0.74
  -7   1  11    8.95    1.01
  -7   1  11    9.93    1.02
   7   1 -10    0.26    0.44
   7   1 -10    0.78    0.24
  -7  -1  10    0.67    0.50
  -7  -1  10    0.70    0.49
  -7   1  10    0.63    0.74
  -7   1  10    0.86    0.71
   7   1  -9  193.96    4.32
  -7  -1   9  204.07    4.48
  -7  -1   9  204.32    4.52
  -7   1   9  193.89    4.68
  -7   1   9  200.42    4.84
   7   1  -8   65.34    1.65
  -7  -1   8   66.86    1.79
  -7  -1   8   65.92    1.76
  -7   1   8   64.43    1.98
  -7   1   8   67.28    2.03
   7   1  -7   14.16    0.59
   7  -1  -7   12.87    0.79
  -7  -1   7   14.90    0.61
  -7  -1   7   12.72    0.70
  -7   1   7   15.49    1.00
  -7   1   7   15.72    0.96
   7   1  -6   64.96    1.58
   7  -1  -6   63.09    1.81
  -7  -1   6   63.98    1.66
  -7  -1   6   65.79    1.70
  -7   1   6   64.30    1.93
  -7   1   6   58.28    1.87
   7   1  -5   25.18    0.71
   7  -1  -5   24.29    0.97
  -7  -1   5   25.65    0.89
  -7   1   5   24.76    1.17
  -7  -1   5   23.40    0.78
  -7   1   5   24.85    1.15
   7   1  -4  188.32    4.02
   7  -1  -4  187.35    4.22
  -7  -1   4  191.75    4.13
  -7   1   4  193.88    4.51
  -7   1   4  195.83    4.57
   7  -1  -3  135.02    3.22
  -7  -1   3  134.32    2.91
  -7  -1   3  128.87    2.83
  -7   1   3  135.99    3.33
   7  -1  -2    0.22    0.45
  -7  -1   2    0.20    0.30
  -7  -1   2   -0.03    0.33
  -7   1   2    0.19    0.57
   7  -1  -1   55.18    1.38
  -7  -1   1   57.85    1.45
  -7   1   1   55.44    1.72
  -7  -1   1   55.60    1.46
   7  -1   0  117.96    2.77
  -7  -1   0  110.29    2.58
  -7  -1   0  113.04    2.55
  -7   1   0  117.43    2.94
   7  -1   1  110.76    2.63
  -7  -1  -1  114.34    2.71
  -7  -1  -1  109.65    2.52
   7   1   2  307.73    6.61
   7  -1   2  323.66    6.80
  -7   1  -2  319.14    6.99
  -7  -1  -2  307.09    6.55
  -7  -1  -2  307.53    6.58
   7   1   3  248.09    5.52
   7  -1   3  267.59    5.68
  -7   1  -3  257.35    5.76
   7   1   4    0.40    0.69
   7  -1   4    0.66    0.44
  -7   1  -4    0.72    0.66
   7   1   5   53.10    1.70
   7  -1   5   55.64    1.61
  -7   1  -5   54.03    1.75
   7   1   6  192.34    4.55
   7  -1   6  188.10    4.11
  -7   1  -6  197.24    4.46
   7   1   7  320.59    7.13
   7  -1   7  304.79    6.51
  -7   1  -7  327.97    7.34
   7   1   8   33.70    1.43
   7  -1   8   33.46    1.09
  -7   1  -8   33.01    1.39
   7   1   9    4.32    0.91
   7  -1   9    3.43    0.43
  -7   1  -9    3.02    0.84
   7  -1  10  174.35    4.03
   7   1  10  171.35    4.32
  -7   1 -10  176.11    4.47
   7   1  11   57.80    2.09
   7  -1  11   56.27    1.59
  -7   1 -11   54.22    2.02
   7   1  12   41.98    1.70
   7  -1  12   22.81    1.07
   7   1  13    0.66    1.00
   7  -1  13    1.03    0.93
   7  -1  14    9.04    1.12
   7   1  14    6.25    1.12
   7   1  15  100.46    3.09
   7  -1  15   88.54    2.85
   7   1  16    4.44    1.20
   7  -1  16    2.87    1.16
   7   1  17   13.60    1.40
   7  -1  17   12.20    1.35
   7  -1  18   24.76    1.71
   7   1  18   23.38    1.68
  -7   2  19   33.04    2.04
  -7   2  19   33.66    2.00
  -7   2  18    8.88    1.38
  -7   2  18   11.33    1.41
  -7   2  17    6.10    1.34
  -7   2  17    9.00    1.28
  -7   2  16   60.30    2.41
  -7   2  16   62.43    2.50
  -7   2  15    1.73    1.02
  -7   2  15    1.32    1.11
   7   2 -14    0.50    0.21
  -7   2  14    1.00    1.06
  -7   2  14    1.07    1.00
  -7   2  13   22.20    1.54
  -7   2  13   23.31    1.54
  -7   2  12  142.68    3.98
  -7   2  12  151.22    4.15
  -7  -2  11    8.04    0.30
  -7  -2  11    7.97    0.31
  -7   2  11   11.14    1.15
  -7   2  11    9.31    1.17
  -7  -2  10    1.52    0.13
  -7  -2  10    1.46    0.14
  -7   2  10    1.48    0.90
  -7   2  10    1.44    0.91
  -7   2   9   54.26    2.05
  -7   2   9   58.38    2.12
  -7   2   8  135.38    3.67
  -7   2   8  137.27    3.69
  -7   2   7   28.27    1.48
  -7   2   7   26.85    1.47
  -7  -2   6  740.10   14.25
  -7   2   6  813.76   17.44
  -7   2   6  818.73   17.47
  -7  -2   6  766.95   14.75
  -7  -2   5   12.67    0.42
  -7  -2   5   12.54    0.40
  -7  -2   5   13.48    0.46
  -7   2   5    8.58    1.01
  -7   2   5   13.92    1.02
  -7  -2   5   11.65    0.37
  -7  -2   4    1.58    0.22
  -7  -2   4    1.59    0.23
  -7  -2   4    1.96    0.26
  -7   2   4    0.10    0.77
  -7   2   4    0.99    0.79
  -7  -2   3    5.03    0.33
  -7  -2   3    5.03    0.34
  -7  -2   3    4.98    0.37
  -7   2   3    5.91    0.79
  -7   2   3    6.82    0.88
  -7  -2   2  178.30    3.77
  -7  -2   2  175.12    3.71
  -7  -2   2  178.66    3.81
  -7   2   2  170.64    4.18
  -7  -2   1   22.85    0.82
  -7  -2   1   25.55    0.84
  -7   2   1   24.24    1.16
  -7  -2   1   25.55    0.91
   7   2   0  141.58    3.17
  -7  -2   0  153.99    3.42
  -7   2   0  151.70    3.78
  -7  -2   0  152.93    3.40
   7   2   1   32.18    1.24
  -7  -2  -1   33.13    1.13
  -7  -2  -1   32.59    1.12
  -7   2  -1   32.13    1.30
   7   2   2    0.38    0.46
  -7  -2  -2   -0.27    0.34
  -7  -2  -2   -0.33    0.36
  -7   2  -2   -0.11    0.66
   7   2   3    7.35    0.68
  -7   2  -3    8.00    0.79
   7   2   4   25.61    1.06
  -7   2  -4   25.34    1.19
   7   2   5   -0.44    0.54
  -7   2  -5    0.42    0.64
   7   2   6   -0.16    0.54
  -7   2  -6    0.16    0.60
   7   2   7    0.40    0.66
  -7   2  -7    1.27    0.75
   7   2   8  104.66    2.80
  -7   2  -8   96.80    2.77
   7   2   9    6.40    0.97
  -7   2  -9    7.64    0.93
   7   2  10  226.20    5.48
  -7   2 -10  232.98    5.57
   7   2  11    1.12    0.84
  -7   2 -11    1.02    0.82
   7   2  12   29.62    1.46
  -7   2 -12   32.86    1.45
   7   2  13    4.52    1.04
  -7   2 -13    3.53    0.96
   7   2  14   69.52    2.43
  -7   2 -14   72.34    2.45
   7   2  15    0.40    0.94
  -7   2 -15    0.57    1.24
   7   2  16   51.53    2.20
  -7   2 -16   51.05    2.08
   7   2  17   11.16    1.35
  -7   2 -17   11.21    1.32
  -7   3  17    1.33    1.33
  -7   3  17    1.46    1.27
  -7   3  16   26.45    1.91
  -7   3  16   30.30    1.90
  -7   3  15   66.23    2.74
  -7   3  15   64.06    2.61
  -7   3  14   24.25    1.78
  -7   3  14   23.63    1.70
  -7   3  13    0.95    1.18
  -7   3  13    1.49    1.18
  -7   3  12    1.51    1.22
  -7   3  12    2.23    1.12
  -7   3  11    4.95    1.13
  -7   3  11    4.29    1.31
  -7   3  10   48.95    2.12
  -7   3  10   53.38    2.32
  -7   3   9  118.34    3.55
  -7   3   9  115.46    3.56
  -7   3   8   57.41    2.23
  -7   3   8   55.04    2.25
  -7   3   7    5.12    1.07
  -7   3   7    1.60    1.07
  -7   3   6   12.63    1.31
  -7   3   6   10.91    1.20
  -7   3   5  101.15    3.05
  -7   3   5  105.46    3.17
  -7   3   4  223.93    5.50
  -7   3   4  232.22    5.78
  -7  -3   3  375.16    7.70
  -7  -3   3  390.65    7.98
  -7  -3   3  398.01    7.83
  -7   3   3  403.73    9.20
  -7   3   3  402.17    9.20
  -7  -3   2   16.05    0.67
  -7  -3   2   14.75    0.61
  -7  -3   2   14.54    0.64
  -7   3   2   17.27    1.16
  -7   3   2   15.10    1.22
   7   3  -1   41.61    1.24
  -7  -3   1   32.96    1.09
  -7  -3   1   31.95    1.11
  -7   3   1   40.19    1.59
  -7   3   1   38.66    1.61
   7   3   0   33.50    1.14
  -7  -3   0   27.74    1.04
  -7   3   0   31.29    1.48
  -7   3   0   32.48    1.48
  -7  -3   0   26.86    1.04
   7   3   1    2.21    0.58
  -7  -3  -1    1.20    0.56
  -7   3  -1    1.62    0.75
  -7  -3  -1    0.78    0.56
   7   3   2   43.82    1.46
  -7   3  -2   45.64    1.69
   7   3   3   14.35    0.76
  -7   3  -3   17.25    1.08
   7   3   4    1.59    0.55
  -7   3  -4    2.22    0.76
   7   3   5   12.76    0.79
  -7   3  -5   13.06    1.02
   7   3   6   -0.28    0.59
  -7   3  -6   -0.03    0.72
   7   3   7   37.73    1.39
  -7   3  -7   33.89    1.50
   7   3   8   24.27    1.19
  -7   3  -8   22.87    1.30
   7   3   9   82.12    2.50
  -7   3  -9   84.46    2.54
   7   3  10    8.48    0.94
  -7   3 -10    9.06    1.03
   7   3  11   76.45    2.55
  -7   3 -11   78.48    2.55
   7   3  12   69.59    2.35
  -7   3 -12   65.40    2.35
   7   3  13   97.82    3.06
  -7   3 -13  102.42    3.14
   7   3  14   58.03    2.32
  -7   3 -14   60.11    2.30
   7   3  15    0.14    0.99
  -7   3 -15    0.02    0.96
  -7   4  14   13.96    1.75
  -7   4  14   12.68    1.64
  -7   4  13   26.98    2.06
  -7   4  13   26.92    1.92
  -7   4  12   31.14    1.95
  -7   4  12   27.74    1.90
  -7   4  11   62.64    2.61
  -7   4  11   61.92    2.67
  -7   4  10   -0.32    1.12
  -7   4  10   -0.17    1.22
  -7   4   9   -1.20    1.11
  -7   4   9    0.49    1.19
  -7   4   8   -0.49    1.06
  -7   4   8   -0.21    1.07
  -7   4   7  110.14    3.53
  -7   4   7  106.14    3.40
  -7   4   6   11.23    1.43
  -7   4   6   11.60    1.40
  -7   4   5   63.34    2.40
  -7   4   5   69.38    2.56
  -7   4   4   -0.18    0.97
  -7   4   4    0.61    1.00
  -7   4   3   14.93    1.44
  -7   4   3   15.68    1.32
  -7   4   2   18.21    1.34
  -7   4   2   18.80    1.43
  -7   4   1  180.44    4.78
  -7   4   1  186.49    4.95
  -7   4   0   56.35    2.19
  -7   4   0   56.75    2.21
   7   4   1   17.76    0.88
  -7   4  -1   19.97    1.33
  -7   4  -1   21.24    1.34
   7   4   2    3.45    0.66
  -7   4  -2    2.15    0.95
  -7   4  -2    4.41    1.01
   7   4   3   84.51    2.38
  -7   4  -3   83.27    2.72
  -7   4  -3   79.52    2.57
   7   4   4   29.60    1.17
  -7   4  -4   30.55    1.56
   7   4   5  212.61    5.03
  -7   4  -5  211.98    5.42
   7   4   6   64.41    2.01
  -7   4  -6   68.59    2.36
   7   4   7   13.73    1.03
  -7   4  -7   17.54    1.26
   7   4   8   44.53    1.88
  -7   4  -8   41.71    2.15
   7   4   9   47.15    2.12
  -7   4  -9   48.17    2.25
   7   4  10    0.60    0.74
  -7   4 -10   -0.84    0.85
   7   4  11   10.82    1.14
  -7   4 -11    9.74    1.18
   7   4  12    2.81    1.06
  -7   4 -12    1.68    1.05
  -7   5   8   44.36    2.37
  -7   5   8   49.05    2.51
  -7   5   7   20.53    1.67
  -7   5   7   16.39    1.75
  -7   5   6   -0.23    1.20
  -7   5   6   -0.15    1.24
  -7   5   5   35.14    2.00
  -7   5   5   38.09    2.09
  -7   5   4   39.00    2.09
  -7   5   4   39.67    2.09
  -7   5   3    1.80    1.25
  -7   5   3    2.43    1.37
  -7   5   2    0.35    1.44
  -7   5   2    0.22    1.48
  -7   5   1    2.72    1.22
  -7   5   1    6.13    1.36
  -7   5   0    6.14    1.25
  -7   5   0    3.87    1.25
  -7   5  -1   40.25    2.28
  -7   5  -1   40.26    2.40
  -7   5  -2  150.51    4.43
  -7   5  -2  152.70    4.56
  -7   5  -3    2.95    1.17
  -7   5  -3    5.26    1.16
  -7   5  -4    9.35    1.24
  -7   5  -4    7.53    1.37
  -7   5  -5   14.83    1.28
  -7   5  -5   15.34    1.45
  -7   5  -6   21.40    1.62
  -7   5  -6   22.89    1.57
  -8   0  20    1.67    0.97
  -8   0  20    1.77    0.95
  -8   0  19    0.41    0.81
  -8   0  19    0.48    0.84
  -8   0  18   32.68    1.49
  -8   0  18   30.50    1.52
  -8   0  17   -0.73    1.10
  -8   0  17    0.16    1.06
  -8   0  16   11.07    1.02
  -8   0  16   12.32    0.98
  -8   0  15   -0.76    0.67
  -8   0  15    0.30    0.67
  -8   0  14  259.72    6.12
  -8   0  14  256.94    6.02
   8   0 -13   -0.02    0.44
  -8   0  13   -0.27    0.62
  -8   0  13    0.37    0.60
   8   0 -12  125.74    2.98
  -8   0  12  145.92    3.64
  -8   0  12  142.39    3.62
   8   0 -11    0.16    0.31
  -8   0  11   -0.44    0.53
  -8   0  11   -0.12    0.78
   8   0 -10   63.95    1.67
  -8   0  10   59.46    1.83
  -8   0  10   63.05    1.91
   8   0  -9   -0.04    0.33
  -8   0   9    0.41    0.54
  -8   0   9    0.10    0.55
   8   0  -8   23.21    0.75
  -8   0   8   25.18    1.06
  -8   0   8   24.95    1.07
   8   0  -7    0.22    0.33
  -8   0   7    0.12    0.71
  -8   0   7    0.03    0.48
   8   0  -6  269.94    5.58
   8   0  -6  269.39    6.01
  -8   0   6  280.27    6.16
  -8   0   6  286.87    6.31
   8   0  -5   -0.03    0.25
   8   0  -5    0.09    0.32
  -8   0   5   -0.03    0.44
  -8   0   5    0.15    0.46
   8   0  -4   58.33    1.39
   8   0  -4   50.88    1.43
  -8   0   4   53.96    1.70
   8   0  -3   -0.10    0.33
   8   0  -3    0.04    0.22
  -8   0   3   -0.27    0.45
   8   0  -2    0.67    0.37
   8   0  -2    0.76    0.26
  -8   0   2    0.99    0.55
   8   0  -1   -0.10    0.25
  -8   0   1   -0.06    0.51
   8   0   0  308.80    6.17
  -8   0   0  282.63    6.18
   8   0   1    0.02    0.21
  -8   0  -1   -0.06    0.50
   8   0   2  403.14    7.93
  -8   0  -2  399.13    8.54
   8   0   3    0.01    0.23
  -8   0  -3    0.02    0.56
   8   0   4  530.18   10.39
  -8   0  -4  532.16   11.36
   8   0   5    0.05    0.19
  -8   0  -5    0.15    0.64
   8   0   6    0.04    0.41
   8   0   7   -0.27    0.23
   8   0   7   -0.56    0.47
   8   0   8  557.22   11.10
   8   0   8  573.78   12.54
   8   0   9   -0.04    0.19
   8   0   9    0.54    0.83
   8   0  10   47.32    1.93
   8   0  10   48.19    1.19
   8   0  11   -0.03    0.23
   8   0  11   -0.02    0.91
   8   0  12  525.57   10.86
   8   0  12  480.85   10.94
   8   0  13   -0.01    0.36
   8   0  13    0.23    0.97
   8   0  14    2.24    1.20
   8   0  15    0.03    1.03
   8   0  16    3.79    1.23
   8   0  17   -0.13    1.12
  -8   1  19    4.47    1.18
  -8   1  19    5.15    1.19
  -8   1  18    1.92    1.04
  -8   1  18    1.37    1.37
  -8   1  17    2.04    1.02
  -8   1  17    1.74    1.03
  -8   1  16   38.42    1.80
  -8  -1  16   38.06    1.37
  -8   1  16   37.62    1.86
  -8  -1  16   38.67    1.55
  -8  -1  15   25.52    1.01
  -8  -1  15   26.35    1.10
  -8   1  15   22.53    1.46
  -8   1  15   24.49    1.72
   8   1 -14   28.21    0.96
  -8  -1  14   34.11    1.33
  -8  -1  14   32.17    1.16
  -8   1  14   29.52    1.58
  -8   1  14   30.36    1.56
   8   1 -13    0.24    0.33
  -8  -1  13    0.36    0.58
  -8   1  13    0.91    0.80
  -8   1  13    0.14    0.84
  -8  -1  13    0.70    0.59
   8   1 -12   17.37    0.62
  -8  -1  12   19.21    0.98
  -8  -1  12   19.81    0.84
  -8   1  12   20.02    1.21
  -8   1  12   21.83    1.31
   8   1 -11  196.82    4.13
   8   1 -11  159.98    3.88
  -8  -1  11  189.08    4.36
  -8   1  11  179.70    4.51
  -8   1  11  185.21    4.69
  -8  -1  11  190.46    4.39
   8   1 -10    8.06    0.43
   8   1 -10    5.49    0.59
  -8  -1  10    6.92    0.56
  -8  -1  10    7.96    0.72
  -8   1  10    6.56    0.96
  -8   1  10    7.15    0.97
   8   1  -9  443.05    9.54
  -8  -1   9  456.81    9.63
  -8  -1   9  443.36    9.28
  -8   1   9  461.42   10.20
  -8   1   9  471.16   10.45
   8  -1  -8    4.11    0.63
   8   1  -8    1.71    0.45
  -8  -1   8    1.94    0.56
  -8  -1   8    1.51    0.54
  -8   1   8    2.50    0.84
  -8   1   8    2.43    0.78
   8   1  -7   15.07    0.67
   8  -1  -7   14.54    0.95
  -8  -1   7   17.28    0.80
  -8   1   7   18.74    1.05
  -8   1   7   16.06    1.09
  -8  -1   7   18.22    0.83
   8   1  -6  217.04    4.70
   8  -1  -6  206.73    4.69
  -8  -1   6  227.21    4.90
  -8   1   6  221.93    5.21
  -8   1   6  222.24    5.19
  -8  -1   6  222.47    4.75
   8   1  -5   22.86    0.73
   8  -1  -5   21.62    0.94
  -8  -1   5   22.13    0.80
  -8   1   5   22.03    1.14
  -8   1   5   19.86    1.14
   8  -1  -4  243.76    5.43
  -8  -1   4  236.83    5.09
  -8  -1   4  237.48    5.14
  -8   1   4  235.84    5.41
   8  -1  -3  170.72    3.87
  -8  -1   3  177.21    3.96
  -8  -1   3  175.62    3.83
  -8   1   3  177.30    4.22
   8  -1  -2   89.49    2.25
  -8  -1   2   85.54    2.19
  -8   1   2   82.87    2.34
  -8  -1   2   84.02    2.00
   8  -1  -1  298.77    6.43
  -8  -1   1  287.41    6.10
  -8  -1   1  288.58    6.13
  -8   1   1  294.21    6.53
   8  -1   0  113.10    2.72
  -8  -1   0  104.56    2.50
  -8  -1   0  106.05    2.50
  -8   1   0  106.75    2.81
   8  -1   1   27.27    1.05
  -8  -1  -1   28.34    1.07
  -8   1  -1   27.72    1.17
   8  -1   2   63.19    1.74
  -8  -1  -2   62.99    1.82
  -8   1  -2   53.65    1.73
   8   1   3   15.78    0.98
   8  -1   3   16.80    0.82
  -8   1  -3   16.87    1.07
   8   1   4   45.72    1.62
   8  -1   4   46.63    1.39
  -8   1  -4   43.11    1.57
   8   1   5  296.89    6.69
   8  -1   5  307.78    6.56
  -8   1  -5  305.69    6.92
   8   1   6    2.57    0.87
   8  -1   6    3.48    0.49
  -8   1  -6    2.25    0.80
   8   1   7    4.57    0.92
   8  -1   7    4.38    0.57
  -8   1  -7    5.54    0.83
   8   1   8   66.18    2.17
   8  -1   8   64.49    1.69
  -8   1  -8   70.35    2.22
   8   1   9    0.96    0.85
   8  -1   9    0.23    0.60
  -8   1  -9    0.41    0.80
   8   1  10   16.04    1.25
   8  -1  10   15.97    0.91
  -8   1 -10   15.06    1.17
   8   1  11   17.94    1.32
   8  -1  11   17.28    0.83
  -8   1 -11   18.48    1.30
   8   1  12   85.76    2.72
   8  -1  12   87.17    2.42
  -8   1 -12   88.96    2.76
   8   1  13   15.64    1.40
  -8   1 -13   15.92    1.34
   8   1  14    1.02    1.07
  -8   1 -14    0.89    0.99
   8   1  15   75.51    2.79
  -8   1 -15   77.49    2.72
   8   1  16   42.77    2.16
  -8   1 -16   40.03    2.01
   8   1  17   41.55    2.18
  -8   1 -17   44.01    2.15
  -8   2  18   20.89    1.75
  -8   2  18   18.66    1.69
  -8   2  17   17.16    1.62
  -8   2  17   21.49    1.70
  -8   2  16    3.64    1.26
  -8   2  16    4.15    1.26
  -8   2  15   64.10    2.45
  -8   2  15   60.26    2.42
   8   2 -14    8.41    0.40
  -8   2  14    5.59    1.25
  -8   2  14    6.47    1.26
  -8   2  13   11.81    1.34
  -8   2  13   11.21    1.33
  -8   2  12   19.39    1.43
  -8   2  12   16.36    1.35
  -8   2  11   47.98    2.09
  -8   2  11   45.50    2.00
  -8  -2  10    3.46    0.25
  -8  -2  10    3.26    0.23
  -8   2  10    2.60    1.04
  -8   2  10    4.90    1.05
  -8  -2   9   70.99    1.57
  -8  -2   9   80.07    1.67
  -8   2   9   84.15    2.60
  -8   2   9   84.00    2.67
  -8  -2   9   72.30    1.51
  -8  -2   8   23.83    0.60
  -8  -2   8   22.44    0.57
  -8  -2   8   25.09    0.66
  -8   2   8   25.86    1.43
  -8   2   8   29.46    1.52
  -8  -2   7   34.88    0.83
  -8  -2   7   36.39    0.92
  -8   2   7   37.63    1.59
  -8   2   7   36.98    1.61
  -8  -2   7   34.58    0.85
  -8  -2   6  130.17    2.74
  -8  -2   6  134.53    2.78
  -8  -2   6  127.47    2.64
  -8   2   6  133.10    3.55
  -8   2   6  134.95    3.66
  -8  -2   6  134.73    2.86
  -8  -2   5   23.15    0.70
  -8  -2   5   21.49    0.67
  -8  -2   5   21.95    0.76
  -8   2   5   20.51    1.33
  -8   2   5   25.31    1.33
  -8  -2   5   23.85    0.67
  -8  -2   4    0.24    0.27
  -8  -2   4    0.56    0.32
  -8  -2   4    0.88    0.26
  -8   2   4    1.62    0.52
  -8   2   4    1.74    0.84
  -8  -2   3   98.75    2.26
  -8  -2   3   97.63    2.26
  -8  -2   3   94.55    2.18
  -8   2   3  102.79    2.86
  -8   2   3  100.53    2.85
  -8  -2   2   66.18    1.60
  -8  -2   2   70.58    1.68
  -8   2   2   67.91    2.10
  -8  -2   2   67.32    1.64
  -8  -2   1    3.17    0.36
  -8  -2   1    4.72    0.38
  -8   2   1    3.42    0.85
  -8  -2   1    3.98    0.53
  -8  -2   0    3.89    0.41
  -8  -2   0    3.19    0.40
  -8   2   0    2.32    0.78
  -8  -2   0    2.72    0.47
   8   2   1   25.43    1.18
  -8  -2  -1   23.84    1.00
  -8   2  -1   28.26    1.28
   8   2   2   -0.02    0.72
  -8   2  -2   -0.28    0.67
   8   2   3   74.84    2.09
  -8   2  -3   74.99    2.20
   8   2   4    8.00    0.79
  -8   2  -4    8.80    0.90
   8   2   5   17.26    1.01
  -8   2  -5   18.79    1.13
   8   2   6    2.57    0.80
  -8   2  -6    2.68    0.84
   8   2   7  340.30    7.63
  -8   2  -7  326.61    7.52
   8   2   8   72.81    2.24
  -8   2  -8   72.11    2.34
   8   2   9  133.53    3.56
  -8   2  -9  147.74    3.92
   8   2  10   26.25    1.46
  -8   2 -10   26.68    1.39
   8   2  11   33.82    1.57
  -8   2 -11   32.14    1.56
   8   2  12    2.48    0.99
  -8   2 -12    2.81    0.91
   8   2  13   25.14    1.47
  -8   2 -13   25.77    1.46
   8   2  14    0.67    1.02
  -8   2 -14    1.93    1.03
   8   2  15    5.84    1.27
  -8   2 -15    6.39    1.56
   8   2  16    3.14    1.30
  -8   2 -16    6.00    1.24
  -8   3  16    1.26    1.35
  -8   3  16    2.61    1.42
  -8   3  15    2.07    1.35
  -8   3  15    0.59    1.39
  -8   3  14   73.26    2.92
  -8   3  14   68.30    2.78
  -8   3  13   11.02    1.42
  -8   3  13   10.15    1.49
  -8   3  12   16.10    1.55
  -8   3  12   16.48    1.65
  -8   3  11   77.02    2.78
  -8   3  11   67.25    2.68
  -8   3  10   12.35    1.34
  -8   3  10    8.63    1.36
  -8   3   9    4.24    1.19
  -8   3   9    3.83    0.81
  -8   3   8   41.38    1.88
  -8   3   8   38.96    1.98
  -8   3   7   11.32    1.28
  -8   3   7    9.84    1.33
  -8   3   6    1.04    1.04
  -8   3   6    2.71    1.08
  -8   3   5    3.87    1.07
  -8   3   5    6.01    1.02
  -8   3   4    7.82    1.11
  -8   3   4    4.74    0.70
  -8  -3   3   57.97    1.36
  -8   3   3   59.57    2.16
  -8   3   3   55.25    2.14
  -8  -3   2    5.02    0.45
  -8   3   2    5.87    0.72
  -8   3   2    6.11    1.02
  -8  -3   1    3.75    0.53
  -8  -3   1    3.89    0.52
  -8  -3   1    3.30    0.50
  -8   3   1    3.29    0.91
  -8   3   1    4.08    1.04
   8   3   0  162.96    3.76
  -8  -3   0  136.19    3.38
  -8   3   0  155.28    4.04
  -8  -3   0  132.69    3.35
   8   3   1   36.68    1.16
  -8   3  -1   34.68    1.59
   8   3   2    8.38    0.67
  -8   3  -2   10.74    1.03
   8   3   3    1.76    0.76
  -8   3  -3    1.91    0.93
   8   3   4  202.03    4.72
  -8   3  -4  191.93    4.82
   8   3   5  121.82    3.10
  -8   3  -5  116.71    3.29
   8   3   6   25.14    1.39
  -8   3  -6   27.35    1.39
   8   3   7   33.18    1.37
  -8   3  -7   37.45    1.92
   8   3   8    4.34    0.82
  -8   3  -8    4.18    0.99
   8   3   9   53.64    1.89
  -8   3  -9   52.93    2.00
   8   3  10   61.27    2.12
  -8   3 -10   56.62    2.09
   8   3  11   -0.03    0.89
  -8   3 -11    1.18    0.92
   8   3  12   38.31    1.73
  -8   3 -12   31.23    1.67
   8   3  13    0.20    0.94
  -8   3 -13    0.00    0.94
   8   3  14   17.55    1.42
  -8   3 -14   19.16    1.51
  -8   4  13    0.48    1.46
  -8   4  13    0.73    1.38
  -8   4  12    3.51    1.47
  -8   4  12    5.35    1.49
  -8   4  11   10.61    1.60
  -8   4  11   14.53    1.56
  -8   4  10   24.96    1.82
  -8   4  10   23.26    1.81
  -8   4   9    8.25    1.45
  -8   4   9    6.64    1.51
  -8   4   8   70.81    2.69
  -8   4   8   67.03    2.70
  -8   4   7   41.55    2.07
  -8   4   7   41.37    2.11
  -8   4   6   32.07    1.83
  -8   4   6   35.14    1.98
  -8   4   5    0.70    1.07
  -8   4   5   -0.18    1.01
  -8   4   4    8.63    1.25
  -8   4   4    6.81    1.33
  -8   4   3   -0.26    0.91
  -8   4   3    0.20    0.97
  -8   4   2    0.92    1.03
  -8   4   2    1.31    1.05
  -8   4   1    0.50    0.96
  -8   4   1    0.40    1.01
  -8   4   0   71.31    2.48
  -8   4   0   70.29    2.50
  -8   4  -1   13.38    1.60
  -8   4  -1    9.53    1.67
   8   4   2   56.76    1.80
  -8   4  -2   62.49    2.28
  -8   4  -2   62.34    2.26
   8   4   3   11.45    0.77
  -8   4  -3   11.04    1.18
  -8   4  -3   12.59    1.22
   8   4   4    0.42    0.56
  -8   4  -4    1.01    0.92
   8   4   5   90.18    2.71
  -8   4  -5   92.11    2.93
   8   4   6    1.84    0.99
  -8   4  -6    1.25    1.02
   8   4   7   26.63    1.28
  -8   4  -7   24.72    1.54
   8   4   8   12.58    1.47
  -8   4  -8   18.93    1.35
   8   4   9    7.06    1.00
  -8   4  -9    7.96    1.15
   8   4  10   62.22    2.17
  -8   4 -10   58.58    2.39
   8   4  11   13.13    1.25
  -8   4 -11   12.74    1.36
  -8   5   7    1.37    1.33
  -8   5   7    2.36    1.37
  -8   5   6    3.34    1.38
  -8   5   6    4.53    1.46
  -8   5   5   12.43    1.60
  -8   5   5   12.13    1.65
  -8   5   4   28.05    1.91
  -8   5   4   30.72    2.00
  -8   5   3    6.65    1.42
  -8   5   3    7.68    1.49
  -8   5   2    0.64    1.17
  -8   5   2    1.96    1.33
  -8   5   1   14.03    1.53
  -8   5   1   13.47    1.51
  -8   5   0   10.61    1.37
  -8   5   0   10.16    1.52
  -8   5  -1    3.12    1.65
  -8   5  -1    0.88    1.55
  -8   5  -2    9.91    1.36
  -8   5  -2    8.55    1.36
  -8   5  -3   11.15    1.46
  -8   5  -3   14.11    1.42
  -8   5  -4    1.55    1.07
  -8   5  -4    0.39    1.12
  -8   5  -5    4.67    1.21
  -8   5  -5    7.10    1.41
  -9   0  19   11.14    1.40
  -9   0  19   14.40    1.45
  -9   0  18    0.35    0.75
  -9   0  18   -0.36    0.74
  -9   0  17    0.39    1.08
  -9   0  17    0.27    1.01
  -9   0  16   -0.07    0.71
  -9   0  16    0.95    0.78
  -9   0  15   -0.48    0.75
  -9   0  15    1.15    0.73
   9   0 -14    0.09    0.49
  -9   0  14    0.34    0.71
  -9   0  14    0.63    0.68
   9   0 -13  112.75    3.02
  -9   0  13  113.64    3.13
  -9   0  13  116.90    3.47
   9   0 -12    0.04    0.48
  -9   0  12   -0.27    0.92
  -9   0  12    0.52    0.74
   9   0 -11    1.93    0.48
  -9   0  11    2.36    1.01
  -9   0  11    2.06    0.77
   9   0 -10   -0.20    0.41
  -9   0  10    0.55    0.59
  -9   0  10   -0.31    0.60
   9   0  -9  171.58    3.80
  -9   0   9  168.18    4.23
  -9   0   9  165.47    4.01
   9   0  -8   -0.00    0.33
  -9   0   8    0.59    0.60
  -9   0   8    1.33    0.59
   9   0  -7   12.11    0.58
  -9   0   7   13.57    1.01
  -9   0   7   11.37    0.84
   9   0  -6    0.28    0.27
  -9   0   6    0.12    0.55
  -9   0   6    0.26    0.58
   9   0  -5   40.05    1.07
  -9   0   5   42.42    1.41
   9   0  -4   -0.03    0.28
  -9   0   4   -0.25    0.53
   9   0  -3   46.48    1.14
  -9   0   3   50.44    1.54
   9   0  -2   -0.05    0.14
  -9   0   2    0.57    0.49
   9   0  -1  311.15    6.17
  -9   0   1  346.39    7.47
   9   0   0   -0.24    0.28
  -9   0   0    0.28    0.58
   9   0   1  171.72    3.56
  -9   0  -1  161.34    3.86
   9   0   2   -0.08    0.26
  -9   0  -2   -0.36    0.60
   9   0   3    5.60    0.36
  -9   0  -3    4.91    0.76
   9   0   4    0.16    0.25
  -9   0  -4    0.08    0.65
   9   0   5    8.47    0.51
  -9   0  -5    9.10    0.91
   9   0   6    0.02    0.24
  -9   0  -6   -0.67    0.70
   9   0   7    1.94    0.27
  -9   0  -7    1.48    0.92
   9   0   8    0.21    0.24
   9   0   8    0.35    0.50
   9   0   9   16.29    1.28
   9   0   9   13.22    0.64
   9   0  10    0.04    0.93
   9   0  10   -0.16    0.39
   9   0  11   22.25    1.49
   9   0  11   23.10    0.81
   9   0  12   -1.15    0.93
   9   0  12    0.30    0.41
   9   0  13   48.18    1.42
   9   0  13   56.64    2.25
   9   0  14    0.68    1.06
   9   0  15    4.86    1.25
   9   0  16   -0.05    1.08
   9   0  17   37.41    2.10
  -9   1  19   15.89    1.55
  -9   1  19   18.29    1.54
  -9   1  18   10.75    1.34
  -9   1  18   12.47    1.27
  -9   1  17   53.82    2.19
  -9   1  17   53.34    2.18
  -9   1  16    0.91    1.37
  -9   1  16    1.35    0.98
  -9   1  15    7.68    1.14
  -9  -1  15    8.03    0.73
  -9   1  15    8.47    1.17
  -9  -1  15    6.19    0.71
   9   1 -14    0.09    0.32
  -9  -1  14    0.34    0.72
  -9  -1  14    0.48    0.67
  -9   1  14   -0.07    0.94
  -9   1  14    0.24    0.87
   9   1 -13    4.92    0.38
  -9  -1  13    5.36    0.80
  -9  -1  13    7.42    0.79
  -9   1  13    7.02    0.98
  -9   1  13    4.26    1.05
   9   1 -12   19.64    0.73
  -9  -1  12   20.31    1.08
  -9  -1  12   20.85    0.89
  -9   1  12   20.57    1.29
  -9   1  12   24.13    1.37
   9   1 -11    4.86    0.36
  -9  -1  11    4.93    0.53
  -9   1  11    7.97    0.93
  -9   1  11    3.07    0.97
  -9  -1  11    4.48    0.74
   9   1 -10   59.61    1.80
   9   1 -10   64.07    1.48
  -9  -1  10   70.24    2.06
  -9   1  10   64.26    2.10
  -9   1  10   61.92    2.14
  -9  -1  10   71.05    1.99
   9   1  -9   68.15    1.54
   9   1  -9   60.83    1.67
   9  -1  -9   71.47    2.15
  -9  -1   9   70.87    1.99
  -9  -1   9   76.54    2.09
  -9   1   9   70.31    2.27
  -9   1   9   75.36    2.32
   9   1  -8    5.49    0.45
   9  -1  -8    7.10    0.76
  -9   1   8    7.78    0.93
  -9  -1   8    7.75    0.76
  -9   1   8    7.40    0.92
  -9  -1   8    7.23    0.72
   9   1  -7   92.12    2.23
   9  -1  -7   87.23    2.36
  -9  -1   7   94.96    2.30
  -9  -1   7   97.22    2.48
  -9   1   7   94.52    2.95
  -9   1   7   91.29    2.62
   9   1  -6   14.67    0.71
   9  -1  -6   16.34    0.88
  -9  -1   6   15.34    0.84
  -9  -1   6   14.41    0.83
  -9   1   6   14.81    1.05
  -9   1   6   14.87    0.96
   9   1  -5    0.22    0.46
   9  -1  -5    0.96    0.57
  -9   1   5    0.45    0.69
  -9   1   5    0.16    0.73
  -9  -1   5    1.40    0.41
   9  -1  -4  227.56    5.09
  -9   1   4  230.64    5.36
  -9  -1   4  225.93    4.98
  -9  -1   4  246.36    5.40
   9  -1  -3    8.61    0.73
  -9  -1   3    6.46    0.50
  -9  -1   3    5.64    0.74
  -9   1   3    7.10    0.86
   9  -1  -2    4.03    0.61
  -9  -1   2    3.22    0.56
  -9  -1   2    3.30    0.54
  -9   1   2    4.08    0.48
   9  -1  -1   95.34    2.46
  -9  -1   1   92.10    2.30
  -9   1   1   87.97    2.46
   9  -1   0   10.82    0.78
  -9   1   0    9.67    0.94
  -9  -1   0    9.57    0.69
   9  -1   1   48.28    1.48
  -9  -1  -1   47.82    1.49
  -9   1  -1   43.28    1.61
   9  -1   2    5.82    0.62
  -9  -1  -2    5.81    0.70
  -9   1  -2    8.42    0.85
   9  -1   3    9.52    0.69
  -9  -1  -3   10.36    0.85
  -9   1  -3    9.67    0.90
   9  -1   4   19.09    0.84
   9   1   4   17.20    1.11
  -9   1  -4   14.90    1.11
   9   1   5   26.96    1.33
   9  -1   5   22.51    0.96
  -9   1  -5   26.17    1.30
   9   1   6   75.93    2.36
   9  -1   6   81.64    2.12
  -9   1  -6   77.36    2.44
   9   1   7  265.25    6.32
   9  -1   7  269.54    5.90
  -9   1  -7  275.80    6.49
   9  -1   8   26.17    0.99
   9   1   8   31.91    1.61
  -9   1  -8   24.87    1.38
   9   1   9  151.17    4.07
   9  -1   9  149.22    3.69
  -9   1  -9  145.20    3.84
   9   1  10   65.42    2.40
   9  -1  10   66.34    1.99
  -9   1 -10   67.70    2.31
   9   1  11    9.50    1.24
   9  -1  11    9.11    0.84
  -9   1 -11   10.99    1.23
   9   1  12   22.94    1.60
   9  -1  12   25.28    1.06
  -9   1 -12   24.40    1.54
   9   1  13   15.28    1.49
  -9   1 -13   15.04    1.33
   9   1  14   11.51    1.42
  -9   1 -14   10.07    1.23
   9   1  15    0.52    1.18
  -9   1 -15   -0.15    1.06
   9   1  16    0.75    1.22
  -9   1 -16    0.89    1.15
  -9   2  18   10.21    1.49
  -9   2  18    9.52    2.03
  -9   2  17   15.03    1.56
  -9   2  17   18.06    1.58
  -9   2  16   23.90    1.75
  -9   2  16   23.73    1.82
  -9   2  15    7.48    1.38
  -9   2  15    4.15    1.30
   9   2 -14  105.24    2.38
  -9   2  14  108.52    3.45
  -9   2  14  111.34    3.48
  -9   2  13    0.09    1.01
  -9   2  13    0.57    1.07
  -9   2  12    5.17    1.16
  -9   2  12    6.89    1.22
  -9   2  11   56.35    2.26
  -9   2  11   55.42    2.21
  -9   2  10   32.93    1.71
  -9   2  10   36.19    1.76
  -9  -2   9   66.15    1.55
  -9  -2   9   69.95    1.62
  -9   2   9   65.90    2.39
  -9   2   9   68.07    2.50
  -9  -2   8   48.80    1.26
  -9  -2   8   48.49    1.21
  -9   2   8   49.51    2.03
  -9   2   8   44.63    1.93
  -9  -2   7   43.77    1.13
  -9  -2   7   41.16    1.09
  -9  -2   7   43.26    1.21
  -9   2   7   44.14    1.82
  -9   2   7   43.52    1.85
  -9  -2   6   72.76    1.76
  -9  -2   6   72.66    1.78
  -9   2   6   73.79    2.39
  -9   2   6   77.18    2.48
  -9  -2   6   69.38    1.63
  -9  -2   5  102.43    2.42
  -9  -2   5  105.03    2.40
  -9  -2   5   98.74    2.34
  -9   2   5  104.72    3.05
  -9   2   5  102.14    3.04
  -9  -2   4  124.97    2.87
  -9  -2   4  123.15    2.84
  -9   2   4  132.73    3.66
  -9   2   4  132.29    3.62
  -9  -2   4  133.49    2.95
  -9  -2   3   40.51    1.18
  -9  -2   3   40.69    1.21
  -9  -2   3   44.57    1.29
  -9   2   3   44.30    1.74
  -9   2   3   43.22    1.75
  -9  -2   2   44.42    1.33
  -9  -2   2   41.74    1.27
  -9  -2   2   48.42    1.43
  -9   2   2   48.15    1.85
  -9  -2   1   27.47    0.95
  -9  -2   1   23.89    0.87
  -9   2   1   26.37    1.32
  -9  -2   1   25.64    0.87
  -9  -2   0   29.55    1.01
  -9   2   0   27.18    1.38
  -9  -2  -1   61.76    1.76
  -9   2  -1   62.54    2.12
   9   2   2  271.18    6.02
  -9   2  -2  279.53    6.55
   9   2   3   12.62    1.23
  -9   2  -3   16.34    1.09
   9   2   4  170.71    4.17
  -9   2  -4  174.41    4.40
   9   2   5   35.07    1.48
  -9   2  -5   32.47    1.52
   9   2   6    5.47    0.92
  -9   2  -6    4.55    0.93
   9   2   7   -0.32    0.70
  -9   2  -7    0.39    0.76
   9   2   8   37.14    1.64
  -9   2  -8   25.86    1.42
   9   2   9    4.38    0.99
  -9   2  -9    4.78    1.02
   9   2  10   54.94    2.10
  -9   2 -10   55.05    2.13
   9   2  11   67.97    2.43
  -9   2 -11   68.91    2.38
   9   2  12   16.94    1.34
  -9   2 -12   17.99    1.34
   9   2  13    7.15    1.23
  -9   2 -13    6.57    1.18
   9   2  14    0.27    0.97
  -9   2 -14    0.12    1.00
   9   2  15    4.69    1.30
  -9   2 -15    4.63    1.67
  -9   3  16   -0.10    1.34
  -9   3  16    0.39    1.27
  -9   3  15    5.34    1.50
  -9   3  15    5.90    1.45
  -9   3  14   29.45    2.07
  -9   3  14   39.28    2.19
  -9   3  13   35.30    2.04
  -9   3  13   29.72    1.98
  -9   3  12   76.89    2.94
  -9   3  12   70.56    2.80
  -9   3  11   22.26    1.77
  -9   3  11   22.16    1.74
  -9   3  10    5.59    1.26
  -9   3  10    5.58    0.89
  -9   3   9    1.82    1.19
  -9   3   9    2.71    1.20
  -9   3   8   50.11    2.13
  -9   3   8   46.86    2.27
  -9   3   7   74.19    2.66
  -9   3   7   67.07    2.59
  -9   3   6   11.84    1.31
  -9   3   6   13.08    1.37
  -9   3   5   39.97    1.84
  -9   3   5   41.93    1.92
  -9   3   4    1.78    1.06
  -9   3   4    3.49    1.09
  -9  -3   3  131.79    2.99
  -9   3   3  140.97    3.96
  -9   3   3  132.71    3.81
  -9  -3   2  118.21    2.74
  -9   3   2  114.96    3.41
  -9   3   2  113.94    3.40
  -9  -3   1   21.85    0.90
  -9   3   1   21.86    1.35
  -9   3   1   24.26    1.46
  -9  -3   0    2.04    0.62
  -9   3   0    2.40    0.92
   9   3   1   40.44    1.34
  -9   3  -1   43.86    1.83
   9   3   2  166.62    4.09
  -9   3  -2  169.12    4.43
   9   3   3   83.21    2.51
  -9   3  -3   79.59    2.58
   9   3   4   51.33    1.72
  -9   3  -4   46.15    1.94
   9   3   5   21.07    1.11
  -9   3  -5   20.21    1.33
   9   3   6    4.09    0.81
  -9   3  -6    3.23    1.01
   9   3   7    0.09    0.75
  -9   3  -7    0.98    0.88
   9   3   8    0.87    0.78
  -9   3  -8    1.51    0.97
   9   3   9    0.72    0.83
  -9   3  -9    0.38    0.95
   9   3  10    0.42    0.88
  -9   3 -10    0.49    0.96
   9   3  11    1.58    0.95
  -9   3 -11    1.40    1.06
   9   3  12    9.84    1.26
  -9   3 -12   10.83    1.38
   9   3  13   74.77    2.68
  -9   3 -13   72.46    2.74
  -9   4  12    0.71    1.20
  -9   4  12   -0.16    1.41
  -9   4  11   27.93    2.05
  -9   4  11   34.23    2.22
  -9   4  10    0.69    1.24
  -9   4  10   -0.17    1.29
  -9   4   9   29.28    1.99
  -9   4   9   35.39    2.12
  -9   4   8    9.10    1.44
  -9   4   8   10.46    1.51
  -9   4   7    6.69    1.44
  -9   4   7    5.37    1.44
  -9   4   6    8.11    1.39
  -9   4   6    8.87    1.49
  -9   4   5   68.07    2.68
  -9   4   5   64.04    2.55
  -9   4   4   23.12    1.66
  -9   4   4   22.94    1.76
  -9   4   3   16.92    1.43
  -9   4   3   13.29    1.50
  -9   4   2    0.28    1.09
  -9   4   2    0.44    1.07
  -9   4   1   41.21    1.91
  -9   4   1   37.98    1.96
  -9   4   0    7.80    1.21
  -9   4   0    3.59    1.22
  -9   4  -1   69.86    2.51
  -9   4  -1   67.58    2.61
  -9   4  -2    1.02    1.12
  -9   4  -2    1.47    1.08
   9   4   3    9.91    0.73
  -9   4  -3    9.36    1.27
   9   4   4   16.45    1.02
  -9   4  -4   18.19    1.33
   9   4   5   48.74    1.71
  -9   4  -5   48.64    2.08
   9   4   6   56.26    1.97
  -9   4  -6   58.87    2.32
   9   4   7   77.74    2.48
  -9   4  -7   79.63    2.77
   9   4   8   31.99    1.51
  -9   4  -8   33.48    1.73
   9   4   9   23.37    1.43
  -9   4  -9   22.63    1.63
   9   4  10    3.27    1.38
  -9   4 -10    5.20    1.28
  -9   5   5    0.83    1.79
  -9   5   5    0.28    1.91
  -9   5   4    4.64    1.46
  -9   5   4    5.17    1.50
  -9   5   3   54.30    2.51
  -9   5   3   54.02    2.62
  -9   5   2   14.94    1.63
  -9   5   2   15.81    1.71
  -9   5   1    2.97    1.36
  -9   5   1    5.72    1.45
  -9   5   0   10.69    1.58
  -9   5   0   13.07    1.59
  -9   5  -1    0.70    1.23
  -9   5  -1    3.10    1.30
  -9   5  -2    3.52    1.40
  -9   5  -2    3.72    1.37
 -10   0  18   45.47    2.24
 -10   0  18   51.72    2.32
 -10   0  17   -0.57    0.79
 -10   0  17   -0.22    0.81
 -10   0  16   20.90    1.34
 -10   0  16   18.29    1.27
 -10   0  15   -0.11    0.71
 -10   0  15    0.24    0.71
  10   0 -14   97.63    2.77
 -10   0  14   96.15    2.81
 -10   0  14   96.37    3.03
  10   0 -13   -0.14    0.55
 -10   0  13    0.57    0.69
 -10   0  13    0.20    0.73
  10   0 -12  545.96   11.89
 -10   0  12  531.00   11.97
 -10   0  12  531.80   12.07
  10   0 -11    0.16    0.49
 -10   0  11   -0.06    0.96
 -10   0  11    0.04    0.94
  10   0 -10  225.86    5.12
 -10   0  10  247.22    5.76
 -10   0  10  247.19    5.79
  10   0  -9   -0.14    0.41
 -10   0   9   -0.13    0.59
 -10   0   9    0.06    0.62
  10   0  -8   19.43    0.91
 -10   0   8   21.46    1.09
 -10   0   8   19.26    1.05
  10   0  -7    0.10    0.32
 -10   0   7   -0.07    0.55
 -10   0   7   -0.25    0.53
  10   0  -6  179.96    3.96
 -10   0   6  161.82    3.88
 -10   0   6  164.63    4.18
  10   0  -5   -0.05    0.29
 -10   0   5    0.59    0.71
  10   0  -4   17.81    0.68
 -10   0   4   16.26    0.91
  10   0  -3    0.20    0.32
 -10   0   3    0.69    0.58
  10   0  -2   94.88    2.13
 -10   0   2   99.94    2.62
  10   0  -1    0.21    0.27
 -10   0   1    0.28    0.57
  10   0   0   16.79    0.62
 -10   0   0   15.93    0.99
  10   0   1    0.02    0.26
 -10   0  -1    0.10    0.58
  10   0   2  166.07    3.50
 -10   0  -2  167.88    4.10
  10   0   3    0.08    0.28
 -10   0  -3   -0.47    0.65
  10   0   4  850.09   16.96
 -10   0  -4  856.60   18.16
  10   0   5   -0.41    0.32
 -10   0  -5   -0.03    0.78
  10   0   6    2.10    0.31
 -10   0  -6    2.10    0.86
  10   0   7   -0.01    0.22
 -10   0  -7   -0.01    0.75
  10   0   8   30.02    0.90
 -10   0  -8   25.40    1.46
  10   0   9    0.21    0.29
 -10   0  -9   -0.70    0.89
  10   0  10  110.98    2.54
 -10   0 -10  114.51    3.38
  10   0  11    0.02    0.46
  10   0  11   -0.12    0.57
  10   0  12   57.63    1.57
  10   0  12   55.19    1.88
  10   0  13   -0.61    1.05
  10   0  14   38.04    1.97
  10   0  15   -0.31    1.07
  10   0  16   23.30    1.72
 -10   1  18    0.99    1.06
 -10   1  18    0.79    1.13
 -10   1  17    7.17    1.70
 -10   1  17   10.83    1.60
 -10   1  16   23.74    1.60
 -10   1  16   26.32    1.64
 -10   1  15  134.55    3.83
 -10   1  15  132.28    3.79
  10   1 -14   62.09    1.80
 -10   1  14   62.36    2.29
 -10  -1  14   62.04    2.07
 -10  -1  14   62.71    2.04
 -10   1  14   63.01    2.38
  10   1 -13   32.58    1.09
 -10  -1  13   35.03    1.46
 -10  -1  13   35.95    1.43
 -10   1  13   36.05    1.66
 -10   1  13   34.69    1.77
  10   1 -12   76.76    1.89
 -10  -1  12   70.04    2.11
 -10   1  12   66.45    2.35
 -10   1  12   66.28    2.35
 -10  -1  12   70.17    2.02
  10   1 -11  124.20    2.77
 -10  -1  11  123.15    3.15
 -10  -1  11  126.74    3.28
 -10   1  11  122.55    3.71
 -10   1  11  125.78    3.49
  10   1 -10   40.37    1.06
 -10  -1  10   41.45    1.33
 -10  -1  10   42.19    1.54
 -10   1  10   43.27    1.71
 -10   1  10   39.98    1.74
  10  -1  -9  173.84    4.32
  10   1  -9  181.85    3.85
 -10  -1   9  181.74    4.18
 -10  -1   9  180.13    4.30
 -10   1   9  177.46    4.54
 -10   1   9  176.05    4.58
  10   1  -8   50.67    1.22
  10  -1  -8   51.27    1.71
 -10  -1   8   49.99    1.47
 -10   1   8   49.07    1.91
 -10   1   8   50.20    1.84
 -10  -1   8   48.34    1.58
  10   1  -7   19.94    0.91
  10  -1  -7   21.07    1.10
 -10  -1   7   20.86    0.90
 -10   1   7   23.59    1.57
 -10   1   7   23.41    1.28
 -10  -1   7   22.98    0.89
  10   1  -6   55.37    1.56
  10  -1  -6   64.31    1.99
 -10  -1   6   64.46    1.75
 -10  -1   6   62.30    1.88
 -10   1   6   66.18    2.11
 -10   1   6   63.96    2.11
  10  -1  -5   -0.38    0.58
 -10  -1   5   -0.59    0.55
 -10   1   5   -0.01    0.68
 -10   1   5    1.50    0.66
  10  -1  -4  220.30    5.03
 -10  -1   4  223.05    4.92
 -10   1   4  223.01    5.29
  10  -1  -3    0.78    0.63
 -10  -1   3    0.80    0.50
 -10   1   3    1.17    0.75
  10  -1  -2    6.59    0.74
 -10  -1   2    7.24    0.60
 -10   1   2    6.15    0.88
  10  -1  -1   27.43    1.14
 -10  -1   1   27.64    1.07
 -10   1   1   26.39    1.27
  10  -1   0   17.43    0.74
 -10  -1   0   16.80    0.92
 -10   1   0   18.35    1.16
  10  -1   1  305.82    6.76
 -10  -1  -1  293.25    6.67
 -10   1  -1  305.97    7.03
  10  -1   2   41.28    1.42
 -10  -1  -2   43.11    1.49
 -10   1  -2   44.69    1.66
  10  -1   3    7.55    0.79
 -10   1  -3    9.94    1.01
 -10  -1  -3    6.27    0.84
  10  -1   4   32.81    1.22
 -10  -1  -4   30.63    1.39
 -10   1  -4   32.20    1.44
  10  -1   5   97.72    2.49
 -10  -1  -5   95.42    2.72
 -10   1  -5   97.51    2.85
  10   1   6  107.94    3.08
  10  -1   6  112.28    3.00
 -10   1  -6  108.86    3.15
  10  -1   7  305.10    6.84
  10   1   7  305.15    7.21
 -10   1  -7  309.53    7.28
  10   1   8   40.50    1.86
  10  -1   8   36.90    1.25
 -10   1  -8   40.58    1.75
  10   1   9   82.58    2.70
  10  -1   9   93.05    2.48
 -10   1  -9   85.40    2.74
  10   1  10   10.38    1.32
  10  -1  10    9.42    0.74
 -10   1 -10   12.52    1.19
  10   1  11   38.27    1.97
  10  -1  11   39.60    1.40
 -10   1 -11   41.03    1.84
  10   1  12   25.77    1.67
  10  -1  12   26.65    1.39
 -10   1 -12   26.94    1.56
  10   1  13   12.38    1.53
 -10   1 -13   13.51    1.39
  10   1  14   25.97    1.80
 -10   1 -14   21.40    1.58
  10   1  15   35.15    2.06
 -10   1 -15   39.54    2.00
 -10   2  17   93.06    3.35
 -10   2  17   97.34    3.38
 -10   2  16   25.66    1.86
 -10   2  16   32.13    1.92
 -10   2  15   23.24    1.68
 -10   2  15   21.91    1.72
  10   2 -14    1.62    0.34
 -10   2  14    0.48    1.16
 -10   2  14    0.80    1.22
  10   2 -13   36.68    1.03
 -10   2  13   41.52    1.91
 -10   2  13   35.80    1.98
 -10   2  12    0.61    1.05
 -10   2  12    1.09    1.13
 -10   2  11   26.55    1.68
 -10   2  11   29.00    1.70
 -10   2  10   16.78    1.39
 -10   2  10   13.33    1.36
 -10   2   9   -0.13    1.00
 -10   2   9    0.86    1.02
 -10  -2   8   19.31    0.72
 -10  -2   8   17.19    0.80
 -10   2   8   19.47    1.41
 -10   2   8   21.00    1.48
 -10  -2   7  242.84    5.18
 -10  -2   7  231.83    5.03
 -10   2   7  229.60    5.80
 -10   2   7  238.20    5.95
 -10  -2   6   90.31    2.23
 -10  -2   6   87.57    2.19
 -10   2   6   92.38    2.60
 -10   2   6   97.15    2.95
 -10  -2   5   76.84    1.96
 -10  -2   5   86.96    2.18
 -10   2   5   86.04    2.74
 -10   2   5   80.65    2.68
 -10  -2   4    0.77    0.37
 -10  -2   4    0.79    0.38
 -10  -2   4    0.78    0.47
 -10   2   4    0.00    0.96
 -10   2   4    0.33    0.87
 -10  -2   3   92.97    2.45
 -10  -2   3   94.17    2.46
 -10  -2   3  105.99    2.52
 -10   2   3  108.89    3.18
 -10  -2   2  153.87    3.81
 -10  -2   2  178.88    4.13
 -10   2   2  173.50    4.51
 -10  -2   2  157.43    3.87
 -10  -2   1  431.25    9.11
 -10   2   1  427.87    9.77
 -10  -2   0   99.29    2.52
 -10   2   0   91.24    2.75
 -10  -2  -1   56.81    1.88
 -10   2  -1   58.68    2.08
 -10   2  -2    7.28    1.06
 -10  -2  -2    7.47    1.01
  10   2   3   13.59    0.97
 -10   2  -3   12.15    1.16
  10   2   4   67.96    2.11
 -10   2  -4   65.26    2.32
  10   2   5    5.62    1.22
 -10   2  -5    5.47    0.95
  10   2   6   91.48    2.76
 -10   2  -6   92.40    2.86
  10   2   7    3.74    1.00
 -10   2  -7    2.21    1.03
  10   2   8    7.24    1.11
 -10   2  -8    7.25    1.10
  10   2   9  171.83    4.55
 -10   2  -9  167.19    4.56
  10   2  10   45.35    1.98
 -10   2 -10   48.37    2.08
  10   2  11  103.27    3.24
 -10   2 -11  112.38    3.35
  10   2  12    0.33    1.05
 -10   2 -12    1.76    1.07
  10   2  13    1.82    1.17
 -10   2 -13    2.77    1.16
  10   2  14    5.45    1.38
 -10   2 -14    5.02    1.24
 -10   3  15   18.11    1.86
 -10   3  15   14.64    1.80
 -10   3  14   22.61    1.86
 -10   3  14   23.78    2.02
 -10   3  13    1.62    1.31
 -10   3  13    1.49    1.40
 -10   3  12    1.13    1.19
 -10   3  12    0.21    1.33
 -10   3  11   24.50    1.81
 -10   3  11   23.94    1.79
 -10   3  10   63.30    2.61
 -10   3  10   60.20    2.63
 -10   3   9   36.38    1.99
 -10   3   9   37.82    2.04
 -10   3   8   -0.52    1.00
 -10   3   8    0.56    1.01
 -10   3   7    5.19    1.34
 -10   3   7    3.69    1.22
 -10   3   6    0.69    1.09
 -10   3   6    1.89    1.10
 -10   3   5   -0.17    1.10
 -10   3   5    2.37    1.06
 -10   3   4   28.05    1.58
 -10   3   4   27.51    1.71
 -10   3   3   69.49    2.45
 -10   3   3   70.73    2.57
 -10  -3   2   19.96    0.88
 -10   3   2   24.18    1.45
 -10   3   2   21.30    1.53
 -10  -3   1   10.22    0.75
 -10   3   1    9.36    1.18
 -10   3   1    8.88    1.34
 -10  -3   0    3.78    0.70
 -10   3   0    4.44    1.14
 -10   3  -1   40.22    1.90
 -10  -3  -1   45.49    1.44
  10   3   2  322.45    7.16
 -10   3  -2  320.47    7.75
  10   3   3   35.13    1.42
 -10   3  -3   33.53    1.71
  10   3   4    4.89    0.82
 -10   3  -4    2.33    1.06
  10   3   5    0.39    0.78
 -10   3  -5    0.32    0.95
  10   3   6  192.62    4.86
 -10   3  -6  189.21    5.04
  10   3   7    4.14    0.97
 -10   3  -7    6.86    1.24
  10   3   8   11.83    1.57
 -10   3  -8   14.21    1.31
  10   3   9   23.24    1.37
 -10   3  -9   21.86    1.55
  10   3  10   26.34    1.51
 -10   3 -10   24.74    1.59
  10   3  11    8.99    1.27
 -10   3 -11   11.27    1.36
  10   3  12   10.75    1.37
 -10   3 -12   10.29    1.38
 -10   4  11    5.52    1.49
 -10   4  11    5.55    1.66
 -10   4  10   18.84    1.87
 -10   4  10   16.01    1.93
 -10   4   9   12.47    1.65
 -10   4   9   12.42    1.70
 -10   4   8   11.67    1.64
 -10   4   8   11.24    1.64
 -10   4   7    1.16    1.26
 -10   4   7    0.96    1.32
 -10   4   6  112.90    3.86
 -10   4   6  116.59    3.96
 -10   4   5    2.75    1.29
 -10   4   5    2.31    1.30
 -10   4   4    1.35    1.18
 -10   4   4    3.31    1.29
 -10   4   3   -0.58    1.07
 -10   4   3    0.41    1.10
 -10   4   2   13.38    1.45
 -10   4   2   16.67    1.56
 -10   4   1    3.86    1.22
 -10   4   1    2.50    1.32
 -10   4   0   18.78    1.62
 -10   4   0   21.57    1.60
 -10   4  -1   22.61    1.61
 -10   4  -1   19.68    1.60
 -10   4  -2    3.13    1.23
 -10   4  -2    2.73    1.25
 -10   4  -3   17.40    1.53
 -10   4  -4   59.84    2.80
  10   4   5   26.43    1.54
 -10   4  -5   24.02    1.68
  10   4   6   10.19    0.95
 -10   4  -6    7.81    1.81
  10   4   7    4.09    0.96
 -10   4  -7    2.84    1.27
  10   4   8    8.16    1.07
 -10   4  -8    8.50    1.33
 -11   0  17  133.13    3.86
 -11   0  17  129.43    4.12
 -11   0  16   -0.42    1.13
 -11   0  16   -0.08    1.10
  11   0 -15    9.31    0.61
 -11   0  15   15.96    1.47
 -11   0  15   11.15    1.12
  11   0 -14   -0.31    0.62
 -11   0  14   -0.07    0.75
 -11   0  14    0.20    0.72
  11   0 -13   20.34    1.04
 -11   0  13   22.34    1.65
 -11   0  13   21.18    1.51
  11   0 -12    0.12    0.52
 -11   0  12    0.35    0.74
 -11   0  12    0.00    0.75
  11   0 -11   41.93    1.43
 -11   0  11   44.13    1.66
 -11   0  11   40.36    1.62
  11   0 -10   -0.10    0.40
 -11   0  10    0.19    0.64
 -11   0  10    0.05    0.62
  11   0  -9  370.38    8.03
 -11   0   9  351.61    8.01
 -11   0   9  361.17    8.38
  11   0  -8    0.73    0.43
 -11   0   8   -0.07    0.67
 -11   0   8   -0.17    0.73
  11   0  -7   77.59    1.99
 -11   0   7   74.70    2.26
 -11   0   7   77.80    2.30
  11   0  -6   -0.07    0.41
 -11   0   6    0.28    0.55
 -11   0   6   -0.08    0.61
  11   0  -5   70.76    1.77
 -11   0   5   78.71    2.22
  11   0  -4    0.00    0.35
 -11   0   4    0.08    0.56
  11   0  -3   61.99    1.59
 -11   0   3   59.47    2.05
  11   0  -2    0.33    0.37
 -11   0   2   -0.10    0.63
  11   0  -1   63.55    1.61
 -11   0   1   58.12    1.82
  11   0   0   -0.13    0.28
 -11   0   0   -0.25    0.62
  11   0   1   59.66    1.37
 -11   0  -1   65.43    2.03
  11   0   2    0.02    0.31
 -11   0  -2    0.13    0.68
  11   0   3  338.03    6.95
 -11   0  -3  363.09    8.16
  11   0   4    0.14    0.31
 -11   0  -4   -0.25    0.80
  11   0   5  376.76    7.81
 -11   0  -5  324.06    7.60
  11   0   6   -0.21    0.37
 -11   0  -6   -0.92    0.83
  11   0   7    1.62    0.38
 -11   0  -7    0.36    0.96
  11   0   8    0.20    0.46
 -11   0  -8   -0.31    0.89
  11   0   9   96.72    2.29
 -11   0  -9  100.43    3.08
  11   0  10   -0.06    0.38
 -11   0 -10    0.37    0.89
  11   0  11    0.88    0.45
 -11   0 -11    2.30    1.07
  11   0  12    0.16    0.40
 -11   0 -12    0.20    1.01
 -11   0 -13   44.98    2.14
 -11   0 -14    0.17    1.11
 -11   0 -15    0.41    1.28
 -11   1  18    1.61    1.26
 -11   1  18    2.52    1.21
 -11   1  17   58.34    2.84
 -11   1  17   56.81    2.40
 -11   1  16    3.60    1.19
 -11   1  16    3.51    1.21
 -11   1  15  127.75    3.89
 -11   1  15  125.41    3.83
  11   1 -14   18.03    0.92
 -11   1  14   19.81    1.42
 -11   1  14   16.16    1.77
  11   1 -13    2.38    0.43
 -11  -1  13    2.20    0.84
 -11   1  13    2.14    1.35
 -11   1  13    2.69    1.05
 -11  -1  13    0.78    0.84
  11   1 -12    5.88    0.51
 -11  -1  12    5.16    0.68
 -11  -1  12    4.55    0.69
 -11   1  12    3.27    1.12
 -11   1  12    5.12    1.44
  11   1 -11    0.20    0.32
 -11  -1  11   -0.27    0.53
 -11  -1  11    0.29    0.50
 -11   1  11    0.03    0.85
 -11   1  11   -1.13    1.16
  11  -1 -10    7.62    0.98
  11   1 -10    8.27    0.50
 -11  -1  10    7.67    0.85
 -11   1  10    7.69    1.07
 -11   1  10   10.42    1.07
 -11  -1  10    6.61    0.89
  11   1  -9    5.55    0.40
  11  -1  -9    4.75    1.12
 -11  -1   9    4.53    0.69
 -11   1   9    5.88    0.99
 -11  -1   9    4.56    0.68
  11   1  -8   80.94    1.96
  11  -1  -8   67.67    2.15
 -11  -1   8   72.02    2.00
 -11  -1   8   76.73    2.14
 -11   1   8   71.10    2.56
 -11   1   8   70.92    2.34
  11  -1  -7    1.76    0.70
 -11  -1   7    2.22    0.58
 -11   1   7    1.62    0.90
 -11   1   7    2.00    0.90
 -11  -1   7    2.05    0.57
  11  -1  -6  135.22    3.50
 -11  -1   6  133.36    3.23
 -11  -1   6  134.00    3.28
 -11   1   6  132.01    3.54
 -11   1   6  124.45    3.46
  11  -1  -5    5.01    0.68
 -11  -1   5    3.06    0.60
 -11   1   5    6.11    0.92
 -11   1   5    4.41    0.97
  11  -1  -4  225.20    5.23
 -11  -1   4  237.88    5.49
 -11   1   4  229.19    5.55
  11  -1  -3   49.85    1.71
 -11  -1   3   53.65    1.63
 -11   1   3   54.70    1.88
  11  -1  -2   91.99    2.53
 -11  -1   2   99.11    2.70
 -11   1   2   90.73    2.42
  11  -1  -1  195.28    4.64
 -11   1   1  184.10    4.61
 -11  -1   1  185.25    4.56
  11  -1   0  176.08    4.27
 -11  -1   0  165.28    3.98
 -11   1   0  177.53    4.49
  11  -1   1  359.60    7.93
 -11  -1  -1  349.09    7.76
 -11   1  -1  353.82    8.06
  11  -1   2   21.42    1.09
 -11  -1  -2   21.95    1.12
 -11   1  -2   17.87    1.18
  11  -1   3    1.24    0.63
 -11   1  -3    1.19    0.87
 -11  -1  -3    0.28    0.68
  11  -1   4   15.73    0.94
 -11  -1  -4   14.60    1.07
 -11   1  -4   17.86    1.26
  11  -1   5   11.60    0.88
 -11  -1  -5   16.63    1.14
 -11   1  -5   16.13    1.22
  11  -1   6   78.37    2.19
 -11  -1  -6   76.97    2.50
 -11   1  -6   79.83    2.59
  11  -1   7    0.87    0.59
 -11   1  -7    0.68    0.93
 -11  -1  -7   -0.18    0.91
  11   1   8   61.57    1.88
  11  -1   8   57.65    1.75
 -11   1  -8   59.64    2.19
  11   1   9   56.33    2.18
  11  -1   9   57.25    1.81
 -11   1  -9   56.71    2.19
  11   1  10    2.97    1.11
  11  -1  10    2.64    0.68
 -11   1 -10    5.60    1.08
  11   1  11   27.40    1.74
  11  -1  11   27.75    1.42
 -11   1 -11   28.90    1.59
  11   1  12   14.57    0.57
  11   1  12   15.69    1.47
 -11   1 -12   15.33    1.41
  11   1  13    3.97    1.35
 -11   1 -13    4.96    1.20
  11   1  14   20.57    1.80
 -11   1 -14   20.80    1.62
 -11   2  16    0.88    1.25
 -11   2  16    1.52    1.21
 -11   2  15    1.01    1.22
 -11   2  15    2.29    1.29
  11   2 -14   50.29    1.40
 -11   2  14   56.65    2.46
 -11   2  14   61.94    2.63
  11   2 -13    8.69    0.45
 -11   2  13    9.54    1.35
 -11   2  13    7.94    1.36
 -11   2  12   86.40    3.07
 -11   2  12   84.08    3.04
 -11   2  11    0.88    1.10
 -11   2  11    1.30    1.47
 -11   2  10    4.74    1.18
 -11   2  10    3.49    1.17
 -11   2   9    0.70    0.99
 -11   2   9    0.89    1.07
 -11   2   8   22.52    1.53
 -11   2   8   20.64    1.51
 -11  -2   7   20.57    0.89
 -11  -2   7   21.02    0.88
 -11   2   7   19.30    1.44
 -11   2   7   25.69    1.57
 -11  -2   6    4.41    0.55
 -11  -2   6    4.30    0.59
 -11   2   6    7.28    1.10
 -11   2   6    4.92    1.13
 -11  -2   5    6.32    0.64
 -11   2   5    5.92    1.16
 -11   2   5    5.45    1.21
 -11   2   4  120.74    3.50
 -11   2   4  125.40    3.59
 -11  -2   4  119.40    2.94
 -11  -2   3    4.97    0.56
 -11   2   3    5.01    1.10
 -11  -2   2   88.44    2.29
 -11   2   2   91.02    2.86
 -11  -2   1   95.26    2.47
 -11   2   1   87.17    2.75
 -11  -2   0   78.84    2.16
 -11   2   0   79.10    2.59
 -11  -2  -1   98.61    2.75
 -11   2  -1  102.20    3.10
 -11  -2  -2   18.52    1.03
 -11   2  -2   19.10    1.35
 -11  -2  -3   56.76    1.87
 -11   2  -3   57.15    2.16
 -11   2  -4  120.96    3.47
 -11  -2  -4  126.24    3.37
  11   2   5   29.53    1.45
 -11   2  -5   30.09    1.64
  11   2   6   91.47    2.75
 -11   2  -6   86.48    2.83
  11   2   7   29.33    1.85
 -11   2  -7   26.13    1.54
  11   2   8   96.20    2.99
 -11   2  -8   95.75    3.01
  11   2   9   10.42    1.26
 -11   2  -9    5.25    1.22
  11   2  10    0.82    1.01
 -11   2 -10   -0.19    1.07
  11   2  11    9.11    1.33
 -11   2 -11    5.85    1.27
  11   2  12   98.00    3.34
 -11   2 -12  103.33    3.32
  11   2  13   -0.15    1.11
 -11   2 -13    0.08    1.04
 -11   3  14   15.06    1.74
 -11   3  14   14.13    1.76
 -11   3  13    2.73    1.43
 -11   3  13    3.55    1.57
 -11   3  12   33.54    2.06
 -11   3  12   32.10    2.09
 -11   3  11   11.28    1.57
 -11   3  11   13.19    1.78
 -11   3  10   89.05    3.28
 -11   3  10   92.10    3.30
 -11   3   9   87.10    3.12
 -11   3   9   90.24    3.20
 -11   3   8    0.13    1.20
 -11   3   8    0.51    1.21
 -11   3   7   20.84    1.60
 -11   3   7   16.32    1.69
 -11   3   6   72.14    2.65
 -11   3   6   69.95    2.71
 -11   3   5  127.43    3.86
 -11   3   5  119.83    3.45
 -11   3   4    9.34    1.20
 -11   3   4    4.22    1.37
 -11   3   3   18.16    1.54
 -11   3   3   21.14    1.65
 -11   3   2   40.35    1.97
 -11   3   2   40.30    2.02
 -11  -3   1   96.32    2.57
 -11   3   1   95.47    3.12
 -11  -3   0   18.12    1.07
 -11   3   0   19.17    1.47
 -11  -3  -1    1.44    0.60
 -11   3  -1    1.56    1.09
 -11  -3  -2    0.14    0.60
 -11   3  -2    0.48    1.05
  11   3   3   33.38    1.33
 -11   3  -3   33.84    1.80
  11   3   4   27.59    1.31
 -11   3  -4   27.46    1.64
  11   3   5    2.81    0.86
 -11   3  -5    1.85    1.17
  11   3   6   55.63    2.02
 -11   3  -6   56.11    2.22
  11   3   7    4.76    1.01
 -11   3  -7    4.67    1.24
  11   3   8    0.60    0.89
 -11   3  -8   -0.07    1.05
  11   3   9   13.25    1.42
 -11   3  -9   16.39    1.53
  11   3  10   42.55    1.98
 -11   3 -10   46.07    2.18
  11   3  11   31.20    1.82
 -11   3 -11   34.97    2.40
 -11   4  10    0.82    1.36
 -11   4  10   -0.40    1.38
 -11   4   9   30.98    2.15
 -11   4   9   30.81    2.22
 -11   4   8    1.16    1.37
 -11   4   8    0.31    1.41
 -11   4   7   25.07    1.98
 -11   4   7   25.30    2.05
 -11   4   6    0.08    1.39
 -11   4   6    1.30    1.37
 -11   4   5    3.01    1.34
 -11   4   5    0.76    1.36
 -11   4   4    0.51    1.22
 -11   4   4    1.40    1.34
 -11   4   3   27.70    1.82
 -11   4   3   27.32    1.83
 -11   4   2   12.74    1.58
 -11   4   2   16.46    1.69
 -11   4   1   73.49    2.73
 -11   4   1   72.62    2.93
 -11   4   0    3.37    1.33
 -11   4   0    2.76    1.38
 -11   4  -1   64.00    2.65
 -11   4  -1   68.65    2.78
 -11   4  -2    1.23    1.28
 -11   4  -2    1.92    1.61
 -11   4  -3   49.13    2.31
 -11   4  -4   17.58    1.64
 -11   4  -5    0.74    1.21
 -11   4  -6    0.75    1.61
 -12   0  16   47.49    1.99
 -12   0  16   42.98    1.88
  12   0 -15    0.41    0.87
 -12   0  15    0.03    0.80
 -12   0  15   -0.03    0.81
  12   0 -14   11.42    0.95
 -12   0  14    7.79    1.10
 -12   0  14    9.12    1.38
  12   0 -13    0.36    0.59
 -12   0  13   -0.06    0.72
 -12   0  13   -0.34    0.78
  12   0 -12  180.31    4.54
 -12   0  12  185.50    4.98
 -12   0  12  188.69    5.17
  12   0 -11    0.20    0.59
 -12   0  11    0.57    0.74
 -12   0  11    0.23    0.77
  12   0 -10   13.66    0.98
 -12   0  10   14.29    1.15
 -12   0  10   12.62    1.02
  12   0  -9   -0.03    0.50
 -12   0   9    0.27    0.71
 -12   0   9    0.00    0.65
  12   0  -8    0.03    0.55
 -12   0   8    0.51    0.73
 -12   0   8    0.08    0.77
  12   0  -7   -0.10    0.50
 -12   0   7    0.47    0.72
 -12   0   7   -0.69    0.75
  12   0  -6  189.63    4.32
 -12   0   6  181.91    4.54
 -12   0   6  175.16    4.58
  12   0  -5    0.15    0.44
 -12   0   5   -0.33    0.86
  12   0  -4  193.65    4.27
 -12   0   4  208.78    5.08
  12   0  -3   -0.10    0.41
 -12   0   3   -0.54    0.68
  12   0  -2   66.55    1.71
 -12   0   2   61.77    1.97
  12   0  -1   -0.14    0.39
 -12   0   1    0.41    0.93
  12   0   0   12.86    0.68
 -12   0   0   12.36    1.01
  12   0   1    0.24    0.39
 -12   0  -1   -0.18    0.71
  12   0   2    2.03    0.46
 -12   0  -2    2.12    0.85
  12   0   3   -0.02    0.41
 -12   0  -3    0.53    0.78
  12   0   4  278.75    5.96
 -12   0  -4  252.74    6.15
  12   0   5   -0.14    0.40
 -12   0  -5    0.29    0.85
  12   0   6   68.00    1.79
 -12   0  -6   71.84    2.39
  12   0   7    0.05    0.36
 -12   0  -7   -0.22    0.85
  12   0   8   11.23    0.62
 -12   0  -8   11.06    1.23
  12   0   9    0.13    0.44
 -12   0  -9   -0.00    0.93
  12   0  10   11.25    0.67
 -12   0 -10    9.10    1.36
  12   0  11    0.22    0.58
 -12   0 -11   -0.34    1.08
  12   0  12   29.64    1.21
 -12   0 -12   32.02    1.90
 -12   0 -13   -0.10    1.17
 -12   1  17    2.09    1.69
 -12   1  17    1.70    1.55
 -12   1  16    0.68    1.12
 -12   1  16   -0.21    1.09
 -12   1  15    4.06    1.17
 -12   1  15    4.56    1.17
  12   1 -14    0.15    0.67
 -12   1  14    0.29    1.37
 -12   1  14    0.66    1.05
  12   1 -13   32.19    1.23
 -12   1  13   33.92    1.78
 -12   1  13   37.08    1.84
  12   1 -12   89.90    2.45
 -12  -1  12   81.03    2.31
 -12  -1  12   83.71    2.45
 -12   1  12   86.90    2.82
 -12   1  12   82.17    2.83
  12   1 -11   32.11    1.02
 -12  -1  11   29.43    1.22
 -12  -1  11   32.19    1.32
 -12   1  11   28.98    1.57
 -12   1  11   35.67    1.73
  12   1 -10    1.90    0.54
  12  -1 -10    1.44    0.85
 -12   1  10    0.63    0.99
 -12  -1  10    1.15    0.59
 -12   1  10    2.99    1.00
 -12  -1  10    1.82    0.84
  12  -1  -9    7.45    1.01
 -12  -1   9    9.67    0.96
 -12   1   9    8.81    1.12
 -12   1   9    9.44    1.16
 -12  -1   9    6.92    0.93
  12   1  -8   58.76    1.49
  12  -1  -8   55.89    1.93
 -12  -1   8   61.02    1.86
 -12  -1   8   58.60    1.83
 -12   1   8   61.69    2.22
 -12   1   8   59.87    2.25
  12  -1  -7  126.19    3.42
  12   1  -7  135.58    3.01
 -12  -1   7  129.74    3.45
 -12  -1   7  135.36    3.57
 -12   1   7  128.77    3.62
 -12   1   7  128.64    3.63
  12   1  -6   37.78    1.04
  12  -1  -6   36.41    1.56
 -12  -1   6   39.15    1.38
 -12   1   6   39.72    1.67
 -12   1   6   38.03    1.71
  12  -1  -5   24.00    1.17
 -12  -1   5   21.06    1.05
 -12   1   5   23.72    1.36
 -12   1   5   22.26    1.35
  12  -1  -4  113.55    3.06
 -12  -1   4  122.35    3.08
 -12   1   4  114.79    3.24
  12  -1  -3   36.22    1.44
 -12  -1   3   39.14    1.58
 -12   1   3   46.13    1.76
  12  -1  -2   89.51    2.53
 -12   1   2  113.25    3.20
 -12  -1   2  110.77    2.90
  12  -1  -1   35.87    1.41
 -12  -1   1   30.84    1.29
 -12   1   1   30.40    1.52
  12  -1   0    0.82    0.73
 -12  -1   0    0.44    0.66
 -12   1   0    0.24    0.87
  12  -1   1   38.73    1.51
 -12  -1  -1   34.49    1.68
 -12   1  -1   36.18    1.72
  12  -1   2   28.29    1.25
 -12   1  -2   24.23    1.51
 -12  -1  -2   25.91    1.31
  12  -1   3    5.04    0.78
 -12  -1  -3    4.27    0.86
 -12   1  -3    4.67    1.03
  12  -1   4    1.81    0.71
 -12  -1  -4    1.26    1.13
 -12   1  -4    0.85    0.94
  12  -1   5   15.27    1.25
 -12  -1  -5   16.57    1.23
 -12   1  -5   20.65    1.41
  12  -1   6    2.54    0.68
 -12   1  -6    1.80    1.08
 -12  -1  -6    2.95    0.95
  12  -1   7   29.12    1.22
 -12  -1  -7   26.44    1.53
 -12   1  -7   30.24    1.75
  12  -1   8    6.69    0.72
 -12  -1  -8    4.39    1.16
 -12   1  -8    5.66    0.76
  12  -1   9   22.84    1.49
 -12  -1  -9   22.76    1.50
 -12   1  -9   17.75    1.52
  12  -1  10   33.13    1.39
 -12  -1 -10   35.68    1.88
 -12   1 -10   35.15    1.79
  12   1  11    9.03    0.60
  12  -1  11    5.96    0.85
 -12   1 -11   11.22    1.34
  12   1  12   16.61    1.10
  12   1  12   18.38    0.72
 -12   1 -12   14.42    1.55
  12   1  13    4.03    1.44
 -12   1 -13    2.96    1.32
 -12   2  15   51.60    2.37
 -12   2  15   54.58    2.94
 -12   2  14    4.50    1.31
 -12   2  14    2.94    1.39
  12   2 -13    1.07    0.33
 -12   2  13    0.81    1.21
 -12   2  13    0.56    1.20
  12   2 -12    8.81    0.49
 -12   2  12    6.70    1.40
 -12   2  12    9.27    1.45
 -12   2  11    2.38    1.22
 -12   2  11   -0.04    1.23
 -12   2  10    2.07    1.19
 -12   2  10    2.36    1.18
 -12   2   9   82.48    2.85
 -12   2   9   82.78    2.92
 -12   2   8    2.47    1.13
 -12   2   8    1.64    1.14
 -12   2   7    6.65    1.21
 -12   2   7    3.58    1.21
 -12  -2   6   30.58    1.23
 -12  -2   6   30.14    1.21
 -12   2   6   30.61    1.75
 -12   2   6   29.12    1.73
 -12  -2   5   41.11    1.42
 -12   2   5   43.51    1.98
 -12   2   5   49.84    2.20
 -12  -2   4    6.99    0.80
 -12   2   4    6.27    1.23
 -12   2   4   10.00    1.29
 -12   2   3   31.31    1.77
 -12  -2   3   32.78    1.32
 -12  -2   2   49.35    1.72
 -12   2   2   50.18    2.10
 -12  -2   1    7.08    0.75
 -12   2   1    6.86    1.23
  12  -2   0    0.51    0.57
 -12  -2   0   -0.21    0.79
 -12   2   0    0.09    0.58
 -12  -2  -1  126.40    3.41
 -12   2  -1  116.56    3.54
 -12  -2  -2   12.33    0.90
 -12   2  -2   10.00    1.32
 -12  -2  -3    5.60    0.85
 -12   2  -3    4.40    1.17
 -12  -2  -4   23.95    1.32
 -12   2  -4   27.69    1.63
 -12   2  -5   15.12    1.29
 -12  -2  -5   11.49    1.13
 -12  -2  -6   14.53    1.23
 -12   2  -6   15.10    1.44
  12   2   7   34.77    1.71
 -12   2  -7   38.98    1.90
  12   2   8    3.94    1.04
 -12   2  -8    4.77    1.20
  12   2   9    6.49    1.20
 -12   2  -9    9.30    1.22
  12   2  10    1.65    1.15
 -12   2 -10    0.70    1.12
  12   2  11   18.98    1.62
 -12   2 -11   12.97    1.54
  12   2  12    1.55    1.23
 -12   2 -12    0.17    1.27
 -12   3  13   10.25    1.62
 -12   3  13   11.87    1.74
 -12   3  12   35.76    2.11
 -12   3  12   32.61    2.09
 -12   3  11    2.94    1.47
 -12   3  11    1.47    1.44
 -12   3  10    4.03    1.47
 -12   3  10    4.72    1.45
 -12   3   9    7.61    1.50
 -12   3   9    5.32    1.57
 -12   3   8    6.50    1.58
 -12   3   8   10.96    1.58
 -12   3   7   24.20    1.82
 -12   3   7   22.34    1.93
 -12   3   6   27.72    1.92
 -12   3   6   27.67    1.87
 -12   3   5   41.52    2.12
 -12   3   5   42.02    2.16
 -12   3   4   -0.13    1.20
 -12   3   4   -0.78    1.17
 -12   3   3    0.15    1.08
 -12   3   3   -0.49    1.17
 -12   3   2    1.78    1.17
 -12   3   2    1.29    1.28
 -12   3   1   59.36    2.41
 -12   3   0    5.00    1.21
 -12  -3   0    6.21    0.90
 -12  -3  -1    0.15    0.75
 -12   3  -1   -0.47    0.98
 -12  -3  -2    1.94    0.95
 -12   3  -2    1.42    1.23
 -12  -3  -3  192.55    5.06
 -12   3  -3  198.07    5.43
 -12  -3  -4   62.02    2.16
 -12   3  -4   54.56    2.40
  12   3   5   24.68    1.29
 -12   3  -5   20.73    1.65
  12   3   6    0.50    0.83
 -12   3  -6    0.29    1.05
  12   3   7   12.40    1.19
 -12   3  -7   11.13    1.48
  12   3   8   20.12    1.51
 -12   3  -8   23.80    1.69
  12   3   9   11.23    1.35
 -12   3  -9   10.57    1.49
 -12   4   8   43.72    2.50
 -12   4   8   46.48    2.66
 -12   4   7    3.90    1.54
 -12   4   7    4.40    1.68
 -12   4   6    0.92    1.40
 -12   4   6    1.22    1.46
 -12   4   5    3.48    1.48
 -12   4   5    4.24    1.51
 -12   4   4   39.89    2.32
 -12   4   4   37.53    2.29
 -12   4   3   96.28    3.65
 -12   4   3  104.03    3.62
 -12   4   2   10.83    1.56
 -12   4   2    6.75    1.58
 -12   4   1    5.50    1.45
 -12   4   1   10.27    1.52
 -12   4   0   38.73    2.17
 -12   4   0   38.00    2.11
 -12   4  -1   15.02    1.56
 -12   4  -1   14.21    2.26
 -12   4  -2    6.56    1.48
 -12   4  -2    4.12    1.53
 -12   4  -3   11.78    1.55
 -12   4  -4    1.72    1.35
  13   0 -15   31.28    1.49
 -13   0  15   32.54    1.72
 -13   0  15   28.35    1.59
  13   0 -14    0.61    0.66
 -13   0  14   -0.35    0.85
 -13   0  14   -0.41    0.90
  13   0 -13   10.34    1.00
 -13   0  13   15.76    1.62
 -13   0  13   14.43    1.22
  13   0 -12   -0.38    0.61
 -13   0  12    0.43    0.79
 -13   0  12    0.40    0.82
  13   0 -11   67.50    2.10
 -13   0  11   71.65    2.35
 -13   0  11   68.13    2.34
  13   0 -10    0.12    0.51
 -13   0  10   -0.10    1.03
 -13   0  10   -0.04    1.07
  13   0  -9   35.71    1.33
 -13   0   9   34.62    1.53
 -13   0   9   32.35    1.77
  13   0  -8   -0.41    0.60
 -13   0   8   -0.42    0.78
 -13   0   8    0.43    0.74
  13   0  -7  880.48   18.45
 -13   0   7  923.06   20.02
 -13   0   7  918.17   20.02
  13   0  -6   -0.12    0.55
 -13   0   6   -0.02    0.77
 -13   0   6    0.08    0.74
  13   0  -5  108.89    2.76
 -13   0   5   98.94    2.85
  13   0  -4    0.17    0.54
 -13   0   4    0.75    0.75
  13   0  -3  120.82    2.86
 -13   0   3  133.57    3.52
  13   0  -2    0.27    0.45
 -13   0   2   -0.35    0.71
  13   0  -1   68.20    1.84
 -13   0   1   67.71    2.27
  13   0   0   -0.33    0.41
 -13   0   0   -0.12    0.80
  13   0   1   20.39    0.83
 -13   0  -1   23.13    1.28
  13   0   2    0.19    0.42
 -13   0  -2    0.06    0.78
  13   0   3   26.37    0.93
 -13   0  -3   25.70    1.51
  13   0   4    0.12    0.38
 -13   0  -4   -0.52    0.78
  13   0   5   93.38    2.35
 -13   0  -5  101.71    3.11
  13   0   6    0.23    0.41
 -13   0  -6    0.09    0.95
  13   0   7    4.05    0.53
 -13   0  -7    4.86    1.17
  13   0   8   -0.13    0.48
  13   0   9   93.37    2.46
 -13   0  -9   92.96    3.13
  13   0  10    0.34    0.53
 -13   0 -10    0.00    1.15
  13   0  11    6.41    0.65
 -13   0 -11    6.63    1.42
 -13   0 -12    0.13    1.16
 -13   1  16    2.14    1.71
 -13   1  16    2.90    1.28
 -13   1  15  123.98    3.96
 -13   1  15  123.27    4.00
  13   1 -14   19.78    1.01
 -13   1  14   22.43    1.59
 -13   1  14   23.77    1.67
  13   1 -13    0.92    0.57
 -13   1  13    0.74    1.14
 -13   1  13    1.33    1.06
  13   1 -12    1.16    0.67
 -13   1  12    0.01    1.04
 -13   1  12    0.58    1.07
  13  -1 -11    8.52    1.07
  13   1 -11    6.92    0.66
 -13   1  11    5.93    1.23
 -13   1  11    4.91    1.70
  13   1 -10  187.41    4.26
  13  -1 -10  187.05    4.93
 -13  -1  10  185.05    4.75
 -13  -1  10  180.99    4.46
 -13   1  10  187.90    5.04
 -13   1  10  191.43    5.44
  13   1  -9    0.29    0.42
  13  -1  -9    0.77    0.88
 -13  -1   9    0.21    0.81
 -13  -1   9    0.00    0.62
 -13   1   9    0.15    0.96
 -13   1   9   -0.64    1.31
  13   1  -8    4.31    0.43
  13  -1  -8    6.27    0.89
 -13  -1   8    4.91    0.95
 -13  -1   8    3.08    0.72
 -13   1   8    5.25    1.09
 -13   1   8    3.45    1.39
  13   1  -7   11.06    0.57
  13  -1  -7   11.42    1.05
 -13  -1   7    9.82    0.84
 -13  -1   7   11.79    0.92
 -13   1   7   10.32    1.25
 -13   1   7   12.67    1.58
  13   1  -6    0.29    0.32
  13  -1  -6    1.31    0.81
 -13  -1   6   -0.43    0.60
 -13   1   6    0.05    0.86
 -13   1   6    0.43    0.89
  13   1  -5    0.62    0.32
  13  -1  -5   -0.17    0.73
 -13  -1   5    0.91    0.63
 -13   1   5    0.33    0.87
 -13   1   5   -0.02    0.99
  13   1  -4   99.53    2.30
  13  -1  -4   96.92    2.72
 -13  -1   4   94.82    2.62
 -13   1   4   93.71    2.97
  13  -1  -3   11.28    1.03
 -13  -1   3   10.68    0.90
 -13   1   3   12.06    1.17
  13  -1  -2   58.32    1.97
 -13  -1   2   60.77    1.97
 -13   1   2   60.23    2.24
  13  -1  -1    4.02    0.84
 -13  -1   1    2.43    0.78
 -13   1   1    3.35    1.03
  13  -1   0   18.67    1.09
 -13  -1   0   16.20    1.10
 -13   1   0   21.50    1.36
  13  -1   1  100.65    2.85
 -13  -1  -1   92.06    2.75
 -13   1  -1   94.32    2.98
  13  -1   2  231.22    5.54
 -13  -1  -2  235.00    5.69
 -13   1  -2  232.84    5.83
  13  -1   3   27.91    1.31
 -13  -1  -3   29.22    1.48
 -13   1  -3   24.24    1.57
  13  -1   4   10.10    0.94
 -13  -1  -4    8.59    1.06
 -13   1  -4    9.16    1.25
  13  -1   5    5.72    0.81
 -13  -1  -5    3.64    1.00
 -13   1  -5    1.69    1.08
  13  -1   6   35.16    1.40
 -13   1  -6   33.38    1.80
 -13  -1  -6   36.03    1.74
  13  -1   7   40.97    1.52
 -13  -1  -7   41.90    1.87
 -13   1  -7   42.02    2.09
  13  -1   8    5.36    0.78
  13   1   9    5.05    0.44
  13  -1   9    3.99    0.91
 -13  -1  -9    2.95    1.16
 -13   1  -9    4.96    1.23
  13  -1  10    0.74    1.05
  13   1  10    0.36    0.36
 -13  -1 -10    0.47    1.08
 -13   1 -10   -0.19    1.14
  13   1  11   35.23    1.16
  13  -1  11   33.55    1.53
 -13  -1 -11   38.29    2.03
 -13   1 -11   39.78    2.02
  13   1  12   29.72    1.03
 -13  -1 -12   37.52    2.15
 -13   1 -12   33.97    2.03
 -13   2  14    5.91    1.41
 -13   2  14    4.51    1.55
  13   2 -13    1.53    0.48
 -13   2  13    2.18    1.75
 -13   2  13    0.64    1.33
  13   2 -12   40.61    1.19
 -13   2  12   39.51    2.16
 -13   2  12   38.82    2.16
  13   2 -11    5.53    0.54
 -13   2  11    6.45    1.37
 -13   2  11    5.81    1.47
 -13   2  10   19.93    1.64
 -13   2  10   22.31    1.74
 -13   2   9   15.91    1.51
 -13   2   9   17.43    1.59
 -13   2   8   14.28    1.43
 -13   2   8   14.82    1.48
 -13   2   7    2.43    1.14
 -13   2   7    3.93    1.21
 -13   2   6   10.62    1.33
 -13   2   6   11.29    1.35
 -13  -2   5    2.15    0.72
 -13   2   5    1.10    1.15
 -13   2   5    1.37    1.17
 -13  -2   4    2.14    0.58
 -13   2   4    1.90    1.12
 -13   2   4    2.97    1.23
 -13  -2   3   11.44    1.01
 -13   2   3   10.25    1.30
 -13  -2   2  262.03    6.06
 -13   2   2  253.79    6.51
 -13  -2   1   85.84    2.49
 -13   2   1   90.29    3.06
 -13  -2   0   72.28    2.17
 -13   2   0   68.79    2.57
  13  -2   1    8.39    0.86
 -13  -2  -1    9.89    0.87
 -13   2  -1    8.68    1.40
  13  -2   2    0.30    0.59
 -13  -2  -2   -0.26    0.97
 -13   2  -2    1.91    1.02
  13  -2   3   -0.17    0.58
 -13  -2  -3   -0.07    0.98
 -13   2  -3   -0.73    1.05
 -13  -2  -4   64.71    2.23
 -13   2  -4   65.10    2.59
 -13  -2  -5    3.23    0.96
 -13   2  -5    2.86    1.20
 -13  -2  -6    8.70    1.11
 -13   2  -6    9.09    1.33
 -13  -2  -7    8.42    1.21
 -13   2  -7    6.18    1.34
 -13  -2  -9    8.71    1.31
 -13   2  -9    7.57    1.50
  13   2  10    8.21    0.89
 -13   2 -10   16.34    1.59
 -13   3  11    0.21    1.30
 -13   3  11   -0.45    1.36
 -13   3  10   15.93    1.80
 -13   3  10   20.17    1.82
 -13   3   9    0.58    1.31
 -13   3   9   -0.08    1.35
 -13   3   8   20.71    1.89
 -13   3   8   22.73    1.84
 -13   3   7   12.79    1.75
 -13   3   7   12.03    1.80
 -13   3   6   34.78    2.06
 -13   3   6   31.14    2.07
 -13   3   5   81.17    3.15
 -13   3   5   72.95    2.97
 -13   3   4   15.06    1.64
 -13   3   4   16.26    1.73
 -13   3   3   18.46    1.67
 -13   3   3   15.95    1.70
 -13   3   2   -0.23    1.10
 -13   3   2    0.19    1.26
 -13   3   1    2.50    1.30
 -13   3   0   15.79    1.53
 -13   3  -1   79.01    2.93
 -13  -3  -2    0.41    0.72
 -13   3  -2    0.46    1.18
 -13  -3  -3    0.09    1.01
 -13   3  -3    0.85    1.21
 -13  -3  -4    0.42    0.78
 -13   3  -4    0.35    1.15
 -13  -3  -5    1.97    0.93
 -13   3  -5    1.39    1.27
 -13  -3  -6    2.76    1.03
 -13   3  -6    1.98    1.30
  13   3   7   -0.21    0.61
 -13   3  -7   18.66    1.63
 -13   4   4   11.04    1.76
 -13   4   4   11.63    1.82
 -13   4   3   11.71    1.65
 -13   4   3    7.39    1.72
 -13   4   2    2.62    1.49
 -13   4   2    5.15    1.67
 -13   4   1   25.13    1.92
 -13   4   1   16.38    1.96
 -13   4   0   85.25    3.29
 -13   4   0   92.22    4.06
  14   0 -15   -0.07    1.09
  14   0 -14   40.47    1.99
 -14   0  14   42.96    1.91
 -14   0  14   45.45    2.03
  14   0 -13   -0.29    0.77
 -14   0  13    0.71    0.94
 -14   0  13    0.29    0.94
  14   0 -12   38.26    1.51
 -14   0  12   37.98    2.07
 -14   0  12   43.19    2.19
  14   0 -11    0.06    0.89
 -14   0  11    0.24    0.87
 -14   0  11   -0.08    0.85
  14   0 -10   14.28    1.01
 -14   0  10   15.16    1.60
 -14   0  10   12.16    1.22
  14   0  -9    0.59    0.61
 -14   0   9    0.18    0.84
 -14   0   9    0.12    0.86
  14   0  -8   39.56    1.45
 -14   0   8   36.31    1.69
 -14   0   8   37.30    1.66
  14   0  -7    0.86    0.65
 -14   0   7   -0.03    0.87
 -14   0   7   -0.17    0.92
  14   0  -6    2.58    0.66
 -14   0   6    3.82    0.98
 -14   0   6    4.05    0.95
  14   0  -5    0.50    0.57
 -14   0   5    0.24    0.84
  14   0  -4   42.64    1.47
 -14   0   4   42.55    1.76
  14   0  -3    0.12    0.55
 -14   0   3    1.08    0.82
  14   0  -2   41.03    1.41
 -14   0   2   40.42    1.72
  14   0  -1    1.08    0.58
 -14   0   1   -0.81    1.17
  14   0   0    0.21    0.47
 -14   0   0    0.12    0.88
  14   0   1    0.18    0.46
 -14   0  -1    0.32    0.86
  14   0   2   37.92    1.24
 -14   0  -2   38.59    1.79
  14   0   3    0.18    0.46
 -14   0  -3   -0.17    0.94
  14   0   4  108.21    2.68
 -14   0  -4  122.27    3.61
  14   0   5   -0.12    0.55
 -14   0  -5   -0.47    1.00
  14   0   6  144.22    3.56
 -14   0  -6  134.78    3.94
  14   0   7   -0.47    0.76
 -14   0  -7   -0.44    1.10
  14   0   8   89.27    2.64
 -14   0  -8   92.15    3.16
  14   0   9   -0.17    0.54
 -14   0  -9   -0.28    1.13
  14   0  10  204.84    4.95
 -14   0 -10  224.19    6.12
  14   1 -14   16.60    0.95
 -14   1  14   16.46    1.53
 -14   1  14   16.76    1.65
  14   1 -13    0.13    0.55
 -14   1  13    0.09    1.01
 -14   1  13   -0.24    1.09
  14   1 -12   12.44    0.79
 -14   1  12   10.57    1.38
 -14   1  12   10.46    1.39
  14  -1 -11    1.59    0.99
  14   1 -11    1.22    0.58
 -14   1  11    0.71    1.12
 -14   1  11    1.65    1.48
  14   1 -10  206.15    4.70
  14  -1 -10  203.32    5.37
 -14   1  10  211.05    5.94
 -14   1  10  207.72    5.63
  14   1  -9   54.52    1.60
  14  -1  -9   52.05    2.10
 -14  -1   9   51.24    2.02
 -14  -1   9   54.41    1.92
 -14   1   9   48.00    2.07
 -14   1   9   47.92    2.19
  14   1  -8    4.72    0.52
  14  -1  -8    2.29    0.93
 -14  -1   8    1.67    0.74
 -14  -1   8    3.20    0.82
 -14   1   8    1.86    1.14
 -14   1   8    3.28    1.16
  14  -1  -7   14.27    1.23
  14   1  -7   13.86    0.66
 -14  -1   7   18.16    1.37
 -14  -1   7   15.73    1.33
 -14   1   7   14.48    1.41
 -14   1   7   15.24    1.37
  14   1  -6   42.90    1.24
  14  -1  -6   44.63    1.86
 -14  -1   6   43.02    1.60
 -14   1   6   42.62    1.91
 -14   1   6   45.01    2.10
  14   1  -5  164.96    3.71
  14  -1  -5  167.87    4.38
 -14  -1   5  160.85    4.05
 -14   1   5  168.29    4.56
 -14   1   5  162.71    4.59
  14   1  -4    6.79    0.53
  14  -1  -4    6.07    0.91
 -14  -1   4    5.76    0.86
 -14   1   4    5.83    1.17
  14   1  -3    7.77    0.52
  14  -1  -3    8.82    0.98
 -14  -1   3   10.92    0.93
 -14   1   3    4.76    1.16
  14   1  -2   49.78    1.34
  14  -1  -2   45.87    1.80
 -14  -1   2   47.50    1.81
 -14   1   2   46.96    1.96
  14   1  -1    5.30    0.47
  14  -1  -1    6.81    0.95
 -14  -1   1    3.51    0.87
 -14   1   1    6.55    1.19
  14  -1   0   38.58    1.57
 -14  -1   0   37.46    1.60
 -14   1   0   40.66    1.86
  14  -1   1    8.95    1.01
 -14   1  -1    6.86    1.24
 -14  -1  -1    8.37    0.99
  14  -1   2   21.93    1.27
 -14  -1  -2   25.40    1.40
 -14   1  -2   21.10    1.59
  14  -1   3   84.60    2.53
 -14  -1  -3   82.94    2.70
 -14   1  -3   78.99    2.77
  14  -1   4   47.26    1.76
 -14  -1  -4   48.94    1.96
 -14   1  -4   48.00    2.11
  14   1   5   12.39    0.63
  14  -1   5   10.69    1.08
 -14  -1  -5    9.23    1.19
 -14   1  -5   13.16    1.51
  14   1   6   53.66    1.45
  14  -1   6   48.78    1.78
 -14  -1  -6   50.69    2.17
 -14   1  -6   49.16    2.29
  14   1   7   61.24    1.63
  14  -1   7   57.36    1.95
 -14  -1  -7   67.94    2.48
 -14   1  -7   59.62    2.46
  14   1   8    3.60    0.47
  14  -1   8    2.50    1.24
 -14  -1  -8    3.96    1.22
 -14   1  -8    3.44    1.32
  14   1   9   46.68    1.37
  14  -1   9   40.24    1.75
 -14  -1  -9   46.15    2.22
 -14   1  -9   39.56    2.22
  14   1  10    1.12    0.46
  14  -1  10    1.15    0.87
 -14  -1 -10    2.11    1.22
 -14   1 -10    2.47    1.39
  14   2 -13  142.12    3.58
 -14   2  13  133.95    4.45
 -14   2  13  132.89    4.90
  14   2 -12    4.63    0.48
 -14   2  12    5.98    1.44
 -14   2  12    4.57    1.39
  14   2 -11    0.87    0.52
 -14   2  11    2.02    1.29
 -14   2  11    0.59    1.30
  14   2 -10    3.59    0.54
 -14   2  10    5.04    1.37
 -14   2  10    4.75    1.38
 -14   2   9   78.90    2.99
 -14   2   9   79.93    3.09
 -14   2   8   13.17    1.46
 -14   2   8    9.79    1.50
 -14   2   7   84.27    3.02
 -14   2   7   99.32    3.37
 -14   2   6    2.73    1.24
 -14   2   6    2.08    1.31
 -14   2   5   12.00    1.45
 -14   2   5   13.31    1.52
 -14   2   4   37.99    2.02
 -14   2   4   38.08    2.04
 -14   2   3   66.80    2.53
 -14  -2   3   63.73    2.22
 -14  -2   2    8.36    1.10
 -14   2   2    5.68    1.32
 -14  -2   1  110.57    3.09
 -14   2   1  115.14    3.62
  14  -2   0    2.89    0.75
 -14  -2   0    3.07    0.82
 -14   2   0    3.33    1.27
  14  -2   1    9.27    0.89
 -14  -2  -1    9.01    0.99
 -14   2  -1    7.35    1.41
  14  -2   2   14.22    1.00
 -14  -2  -2   14.98    1.17
 -14   2  -2   18.53    1.66
 -14  -2  -3   26.47    1.45
 -14   2  -3   27.57    1.81
 -14  -2  -4    8.91    1.39
 -14   2  -4    6.97    1.39
 -14  -2  -5    7.82    1.13
 -14   2  -5    7.19    1.43
 -14  -2  -6   -0.56    1.25
 -14   2  -6    1.40    1.19
 -14  -2  -7   43.41    2.00
 -14   2  -7   38.86    2.25
 -14  -2  -8    1.52    1.09
 -14   2  -8    0.44    1.31
 -14   3   9   -0.59    1.39
 -14   3   9    0.98    1.42
 -14   3   8    0.29    1.36
 -14   3   8    0.16    1.41
 -14   3   7   31.27    2.14
 -14   3   7   33.23    2.22
 -14   3   6   57.78    2.81
 -14   3   6   61.99    2.85
 -14   3   5   58.79    2.69
 -14   3   5   59.98    2.90
 -14   3   4  199.38    5.98
 -14   3   4  197.59    5.74
 -14   3   3   33.28    2.21
 -14   3   3   37.83    2.45
 -14   3   2    2.67    1.41
 -14   3   2    2.09    1.46
 -14   3   1   59.47    2.62
 -14   3   0   25.64    1.91
 -14   3  -1    3.89    1.45
 -14   3  -2   38.99    2.18
 -14   3  -3    2.36    1.37
 -14  -3  -4    3.72    1.02
 -14   3  -4    1.72    1.43
 -14  -3  -5   14.05    1.27
 -14   3  -5   17.41    1.71
  15   0 -13    4.93    1.02
  15   0 -12    0.19    0.85
 -15   0  12    0.27    1.29
 -15   0  12    0.48    1.28
  15   0 -11    6.84    0.96
 -15   0  11    6.29    1.15
 -15   0  11    8.33    1.14
  15   0 -10    0.26    0.75
 -15   0  10    0.21    0.89
 -15   0  10    0.47    0.93
  15   0  -9   14.98    1.22
 -15   0   9   14.79    1.30
 -15   0   9   13.35    1.64
  15   0  -8    0.29    0.65
 -15   0   8   -0.10    0.91
 -15   0   8    0.60    0.91
  15   0  -7    7.04    0.81
 -15   0   7    5.90    1.09
 -15   0   7    4.06    1.04
  15   0  -6   -0.32    0.64
 -15   0   6    0.69    0.85
 -15   0   6   -0.04    0.80
  15   0  -5  109.75    2.87
 -15   0   5  113.62    3.65
  15   0  -4   -0.13    0.59
 -15   0   4    0.52    0.85
  15   0  -3   83.31    2.34
 -15   0   3   84.69    2.76
  15   0  -2    0.08    0.57
 -15   0   2    0.04    0.87
  15   0  -1    7.28    0.77
 -15   0   1    7.82    1.10
  15   0   0   -0.12    0.62
 -15   0   0   -0.18    0.93
  15   0   1  237.59    5.50
 -15   0  -1  217.38    5.70
  15   0   2    0.07    0.61
 -15   0  -2    0.35    0.99
  15   0   3   23.64    1.09
 -15   0  -3   17.71    1.61
  15   0   4    0.10    0.58
 -15   0  -4    0.12    1.00
  15   0   5    5.38    0.71
 -15   0  -5    2.92    1.19
  15   0   6    0.61    0.79
 -15   0  -6    0.35    1.05
  15   0   7    6.88    0.80
 -15   0  -7    5.25    1.37
  15   0   8   -0.06    0.53
 -15   0  -8    0.33    1.07
  15   0   9   12.48    1.02
 -15   0  -9   11.83    1.62
  15   1 -13    7.66    0.86
 -15   1  13    7.33    1.39
 -15   1  13    6.17    1.49
  15   1 -12   73.25    2.16
 -15   1  12   76.68    2.97
 -15   1  12   77.31    3.35
  15   1 -11    0.75    0.57
  15  -1 -11    1.20    1.03
 -15   1  11    1.24    1.16
 -15   1  11    1.14    1.20
  15   1 -10    0.38    0.58
  15  -1 -10    1.26    1.04
 -15   1  10    0.89    1.10
 -15   1  10    1.09    1.15
  15   1  -9   -0.12    0.45
  15  -1  -9   -0.35    1.05
 -15   1   9   -0.85    1.07
 -15   1   9   -0.84    1.13
  15   1  -8   97.45    2.65
  15  -1  -8   93.07    2.98
 -15  -1   8   88.46    3.00
 -15  -1   8   91.40    2.81
 -15   1   8  101.97    3.34
 -15   1   8   94.66    3.17
  15   1  -7    0.92    0.52
  15  -1  -7    0.53    0.96
 -15  -1   7    0.68    1.09
 -15   1   7    0.69    1.05
 -15   1   7    0.53    1.08
 -15  -1   7    1.30    1.05
  15   1  -6   16.11    0.73
  15  -1  -6   16.67    1.33
 -15  -1   6   17.69    1.45
 -15   1   6   17.22    1.49
 -15   1   6   14.67    1.98
  15  -1  -5    0.01    0.97
  15   1  -5    0.12    0.38
 -15  -1   5    1.23    1.04
 -15   1   5   -0.25    0.99
 -15   1   5    0.48    1.07
  15   1  -4    8.97    0.61
  15  -1  -4    8.27    1.06
 -15  -1   4   10.16    1.07
 -15   1   4   11.51    1.28
  15  -1  -3    8.86    1.12
  15   1  -3   11.51    0.63
 -15  -1   3   11.34    1.08
 -15   1   3    8.34    1.27
  15   1  -2   15.87    0.76
  15  -1  -2   15.59    1.22
 -15  -1   2   15.38    1.19
 -15   1   2   13.50    1.37
  15   1  -1   67.89    1.80
  15  -1  -1   59.35    2.16
 -15  -1   1   59.71    2.20
 -15   1   1   59.61    2.38
  15   1   0    2.30    0.47
  15  -1   0    1.34    0.90
 -15  -1   0    1.05    1.26
 -15   1   0    1.63    1.15
  15  -1   1   -0.26    0.73
  15   1   1    0.16    0.38
 -15  -1  -1   -0.15    0.81
 -15   1  -1   -0.70    1.02
  15   1   2    0.28    0.42
  15  -1   2    0.13    0.79
 -15  -1  -2    0.65    1.21
 -15   1  -2    0.16    1.08
  15   1   3   43.07    1.31
  15  -1   3   44.05    1.77
 -15  -1  -3   42.17    1.94
 -15   1  -3   43.01    2.11
  15   1   4   39.28    1.25
  15  -1   4   34.61    1.57
 -15  -1  -4   37.53    1.86
 -15   1  -4   39.79    2.06
  15  -1   5   14.00    1.16
  15   1   5   16.61    0.79
 -15  -1  -5   19.41    1.44
 -15   1  -5   15.67    1.58
  15   1   6    3.80    0.53
  15  -1   6    2.76    1.18
 -15  -1  -6    2.38    1.20
 -15   1  -6    3.41    1.38
  15   1   7   43.17    1.31
  15  -1   7   42.89    1.83
 -15  -1  -7   37.56    1.99
 -15   1  -7   36.69    2.16
  15   1   8   -0.07    0.38
  15  -1   8   -0.19    0.89
 -15  -1  -8   -0.19    1.06
 -15   1  -8    0.26    1.21
  15   2 -11    0.35    0.53
 -15   2  11    0.10    1.29
 -15   2  11    0.41    1.38
  15   2 -10   -0.14    0.38
 -15   2  10    0.43    1.18
 -15   2  10    0.49    1.26
  15   2  -9    0.44    0.38
 -15   2   9    1.18    1.21
 -15   2   9    2.70    1.30
 -15   2   8   27.14    1.89
 -15   2   8   27.91    1.91
 -15   2   7   23.09    2.23
 -15   2   7   28.02    1.86
 -15   2   6    0.62    1.30
 -15   2   6    0.23    1.73
 -15   2   5    1.00    1.21
 -15   2   5   -0.11    1.30
 -15   2   4   56.07    2.50
 -15   2   4   68.22    2.78
 -15   2   3    3.57    1.33
  15  -2  -2   -0.41    0.75
 -15  -2   2    3.33    0.82
 -15   2   2    4.77    1.33
  15  -2  -1    0.03    0.72
 -15  -2   1    0.56    1.02
 -15   2   1    0.01    1.23
  15  -2   0   42.71    1.67
 -15  -2   0   54.07    2.26
 -15   2   0   52.55    2.41
  15  -2   1    0.50    0.67
 -15  -2  -1    0.22    0.84
 -15   2  -1   -0.54    1.14
 -15  -2  -2   37.29    1.76
 -15   2  -2   39.51    2.23
  15  -2   3    0.02    0.72
 -15  -2  -3    2.47    0.96
 -15   2  -3    0.56    1.32
 -15  -2  -4    9.67    1.22
 -15   2  -4    9.24    1.65
 -15  -2  -5    0.61    1.05
 -15   2  -5    1.26    1.40
 -15  -2  -6   78.66    2.97
 -15   2  -6   80.67    3.15
 -15   3   6   20.49    2.06
 -15   3   6   20.11    2.04
 -15   3   5   22.49    2.04
 -15   3   5   20.29    2.13
 -15   3   4    0.85    1.47
 -15   3   4    2.02    1.56
 -15   3   3    9.49    1.86
 -15   3   3   18.19    1.92
 -15   3   2    2.46    1.55
 -15   3   2    4.64    1.76
 -15   3   1   25.66    2.13
 -15   3   1   26.78    2.29
 -15   3   0    0.55    1.45
 -15   3  -1    2.48    1.50
  16   0 -11    0.22    0.81
 -16   0  11    0.20    1.35
 -16   0  11    0.05    1.43
  16   0 -10   25.03    1.41
 -16   0  10   25.97    1.56
 -16   0  10   25.76    1.99
  16   0  -9    0.04    0.80
 -16   0   9    0.13    0.98
 -16   0   9    0.55    0.96
  16   0  -8   18.09    1.12
 -16   0   8   15.08    1.38
 -16   0   8   16.39    1.41
  16   0  -7   -0.23    0.72
 -16   0   7   -0.25    0.97
 -16   0   7   -0.42    1.00
  16   0  -6   80.47    2.46
 -16   0   6   75.48    2.68
 -16   0   6   74.68    2.72
  16   0  -5    0.19    0.74
 -16   0   5    0.26    0.95
  16   0  -4   35.86    1.44
 -16   0   4   41.60    1.87
  16   0  -3    0.35    0.63
 -16   0   3    0.24    0.98
  16   0  -2   44.15    1.61
 -16   0   2   53.89    2.19
  16   0  -1   -0.08    0.68
 -16   0   1    0.87    0.98
  16   0   0    2.01    0.76
 -16   0   0    3.12    1.11
  16   0   1   -0.37    0.64
  16   0   2    1.47    0.72
 -16   0  -2    2.59    1.17
  16   0   3   -0.47    0.60
 -16   0  -3    0.82    1.03
  16   0   4    5.42    0.79
 -16   0  -4    6.43    1.33
  16   0   5    0.67    0.63
 -16   0  -5   -0.49    1.12
  16   0   6    6.99    0.81
 -16   0  -6    4.65    1.80
  16   1 -11    3.98    0.73
  16  -1 -11    4.59    1.26
 -16   1  11    2.63    1.35
 -16   1  11    1.51    1.43
  16   1 -10   62.44    2.00
  16  -1 -10   65.88    2.61
 -16   1  10   62.78    2.66
 -16   1  10   63.04    2.76
  16   1  -9    3.51    0.73
  16  -1  -9    2.39    1.25
 -16   1   9    2.77    1.34
 -16   1   9    2.21    1.29
  16   1  -8   22.01    1.04
  16  -1  -8   21.70    1.51
 -16   1   8   25.30    1.70
 -16   1   8   17.51    1.71
  16   1  -7   22.26    0.97
  16  -1  -7   19.63    1.53
 -16   1   7   25.91    1.71
 -16   1   7   23.89    1.77
  16   1  -6    1.44    0.54
  16  -1  -6    1.38    1.06
 -16  -1   6    2.46    0.88
 -16  -1   6    1.40    0.96
 -16   1   6    0.34    1.13
 -16   1   6    1.57    1.25
  16   1  -5    2.71    0.58
  16  -1  -5    1.99    1.11
 -16  -1   5    2.61    1.29
 -16   1   5    2.93    1.63
 -16   1   5    0.63    1.27
  16   1  -4   41.98    1.30
  16  -1  -4   48.31    2.11
 -16  -1   4   43.09    2.20
 -16   1   4   41.17    2.02
  16   1  -3    4.41    0.51
  16  -1  -3    1.03    1.22
 -16  -1   3    0.98    1.24
 -16   1   3    4.56    1.20
  16   1  -2   38.64    1.22
  16  -1  -2   36.67    1.70
 -16  -1   2   42.85    2.13
 -16   1   2   40.27    2.09
  16   1  -1    6.63    0.57
  16  -1  -1    7.68    1.04
 -16  -1   1    5.99    1.14
 -16   1   1    7.47    1.33
  16   1   0    0.02    0.39
  16  -1   0   -0.47    0.76
 -16  -1   0    0.23    0.84
 -16   1   0    0.24    1.01
  16   1   1   19.55    0.85
  16  -1   1   16.60    1.27
  16  -1   2    0.09    0.84
  16   1   2    0.36    0.45
 -16  -1  -2   -0.05    1.01
 -16   1  -2   -0.10    1.17
  16   1   3   14.57    0.73
  16  -1   3   15.68    1.19
 -16  -1  -3   14.41    1.43
 -16   1  -3   13.26    1.56
  16   1   4    1.53    0.47
  16  -1   4    0.85    0.93
 -16  -1  -4    2.33    1.51
 -16   1  -4    0.94    1.29
  16   1   5    1.26    0.47
  16  -1   5    0.63    0.89
 -16  -1  -5    0.93    1.61
 -16   1  -5    1.87    1.33
  16   1   6   30.27    1.08
  16  -1   6   35.34    2.09
 -16  -1  -6   27.79    1.91
 -16   1  -6   39.77    2.24
  16   2  -8    2.73    0.51
 -16   2   8    1.55    1.42
 -16   2   8    1.59    1.45
  16   2  -7   90.06    2.33
 -16   2   7   95.77    3.59
 -16   2   7   97.56    3.57
 -16   2   6    0.18    1.30
 -16   2   6    0.19    1.29
 -16   2   5    5.31    1.44
 -16   2   5    4.01    1.50
 -16   2   4    1.56    1.31
 -16   2   4    0.92    1.44
 -16   2   3    1.03    1.33
 -16   2   2    0.65    1.29
  16  -2  -1   -0.01    0.84
 -16   2   1   11.36    1.55
  16  -2   0    0.15    0.75
 -16  -2   0    0.21    1.24
 -16   2   0    0.77    1.31
 -16  -2  -1   35.14    1.74
  16  -2   2    0.15    0.86
 -16  -2  -2    4.83    1.18
 -16   2  -2    7.45    1.60
 -16  -2  -3   27.59    2.20
 -16   2  -3   30.28    2.21
  17   0  -8    0.07    0.92
 -17   0   8    0.43    1.13
 -17   0   8    1.99    1.52
  17   0  -7  101.79    3.03
 -17   0   7  101.88    3.78
 -17   0   7  107.87    3.63
  17   0  -6    0.59    0.83
 -17   0   6    3.27    1.10
 -17   0   6    0.78    1.19
  17   0  -5    1.66    0.91
 -17   0   5    3.56    1.18
  17   0  -4   -0.31    0.82
 -17   0   4    1.68    1.07
  17   0  -3    3.85    0.91
 -17   0   3    3.53    1.62
  17   0  -2   -0.30    0.81
 -17   0   2    1.86    1.08
  17   0  -1    0.60    0.68
 -17   0   1    1.20    1.15
  17   0   0    0.42    0.67
 -17   0   0    1.22    1.17
  17   0   1   38.26    1.52
 -17   0  -1   39.06    2.08
  17   0   2   -0.04    0.64
  17   0   3   44.35    1.72
 -17   0  -3   53.87    2.42
  17   1  -7    5.20    0.70
  17  -1  -7    3.12    1.21
 -17   1   7    2.48    1.83
 -17   1   7    2.67    1.41
  17   1  -6    2.01    0.61
  17  -1  -6    2.15    1.13
 -17   1   6    3.63    1.33
 -17   1   6    2.78    1.40
  17   1  -5   37.71    1.40
  17  -1  -5   38.91    1.97
 -17   1   5   38.15    2.10
 -17   1   5   36.04    2.10
  17   1  -4   38.78    1.38
  17  -1  -4   35.80    1.91
 -17  -1   4   34.95    1.81
 -17   1   4   35.85    2.00
  17   1  -3    7.98    0.73
  17  -1  -3   10.46    1.35
 -17  -1   3    7.80    1.13
 -17   1   3    5.78    1.41
  17   1  -2    4.32    0.66
  17  -1  -2    2.02    1.20
 -17  -1   2    3.86    1.53
 -17   1   2    2.88    1.36
  17   1  -1    3.71    0.74
  17  -1  -1    1.66    1.24
 -17  -1   1    3.87    1.18
 -17   1   1    8.06    1.40
  17   1   0   34.52    1.33
  17  -1   0   28.28    1.63
 -17  -1   0   30.35    1.75
 -17   1   0   26.90    1.97
  17   1   1    8.33    0.78
  17  -1   1    3.77    1.16
 -17  -1  -1    5.84    1.29
 -17   1  -1    7.67    1.48
  17   1   2    2.09    0.69
  17  -1   2    1.27    0.98
   0   0   0    0.00    0.00
;
_shelx_hkl_checksum     45513
_shelx_res_file
;
    401.res created by SHELXL-2014/7
TITL process1
CELL  0.71073  13.7168   4.5783  16.5929   90.000   97.464   90.000
ZERR     4.00   0.0006   0.0001   0.0011    0.000    0.007    0.000
LATT   1
SYMM  1/2 - X, 1/2 + Y, 1/2 - Z
SFAC  C    H    N    O    CL
UNIT  44   40   4    8    4
MERG   2
FMAP   2
temp -173
size 0.70 0.04 0.03
rem colourless needle
omit 1 0 17
omit -4 2 3
omit 8 0 6
rem bad agreement?
PLAN   20
BOND $H
CONF
acta
mpla c9 o1 o2
mpla 9 c1 c2 c3 c4 c5 c6 c7 c8 n1 c9 c10 c11 o1 cl1
eqiv $1 1-x,2-y,1-z
htab n1 o2_$1
HTAB
L.S.   4
WGHT    0.040800    0.417700
FVAR       0.44281
C1    1    0.525937    0.504032    0.350047    11.00000    0.01372    0.01378 =
         0.01466    0.00032   -0.00017   -0.00157
C2    1    0.622554    0.403343    0.350037    11.00000    0.01279    0.01961 =
         0.01932   -0.00099   -0.00255   -0.00103
AFIX  43
H2    2    0.674179    0.466918    0.389927    11.00000   -1.20000
AFIX   0
C3    1    0.639878    0.209049    0.290133    11.00000    0.01232    0.01748 =
         0.02131    0.00088    0.00118    0.00129
AFIX  43
H3    2    0.704381    0.135954    0.288348    11.00000   -1.20000
AFIX   0
C4    1    0.561880    0.118071    0.231267    11.00000    0.01746    0.01262 =
         0.01641   -0.00073    0.00397   -0.00007
C5    1    0.466702    0.212704    0.230451    11.00000    0.01444    0.01455 =
         0.01399    0.00038   -0.00084   -0.00175
AFIX  43
H5    2    0.415671    0.145864    0.190500    11.00000   -1.20000
AFIX   0
C6    1    0.447605    0.412089    0.290911    11.00000    0.01338    0.01264 =
         0.01346    0.00200   -0.00068   -0.00139
C7    1    0.361509    0.560511    0.308266    11.00000    0.01296    0.01400 =
         0.01338    0.00085   -0.00037   -0.00115
AFIX  43
H7    2    0.297217    0.543446    0.279482    11.00000   -1.20000
AFIX   0
C8    1    0.389989    0.734057    0.375192    11.00000    0.01219    0.01487 =
         0.01294    0.00139   -0.00071   -0.00121
C9    1    0.333373    0.938802    0.418062    11.00000    0.01420    0.01325 =
         0.01225    0.00248    0.00072   -0.00135
C10   1    0.176393    1.151564    0.422575    11.00000    0.01493    0.01687 =
         0.02027   -0.00102    0.00133    0.00434
AFIX  23
H10A  2    0.118598    1.202540    0.382934    11.00000   -1.20000
H10B  2    0.213385    1.333432    0.437607    11.00000   -1.20000
AFIX   0
C11   1    0.142022    1.020356    0.497464    11.00000    0.02482    0.03177 =
         0.02651    0.00172    0.01063    0.00350
AFIX  33
H11A  2    0.100180    1.161024    0.521352    11.00000   -1.50000
H11B  2    0.104441    0.842056    0.482515    11.00000   -1.50000
H11C  2    0.199135    0.972820    0.537134    11.00000   -1.50000
AFIX   0
N1    3    0.488709    0.698147    0.400469    11.00000    0.01247    0.01747 =
         0.01299   -0.00267   -0.00229   -0.00036
H1    2    0.523502    0.788872    0.441119    11.00000   -1.20000
O1    4    0.238862    0.949311    0.385172    11.00000    0.01257    0.01709 =
         0.01536   -0.00232   -0.00055    0.00150
O2    4    0.367527    1.084093    0.476538    11.00000    0.01641    0.02184 =
         0.01580   -0.00498   -0.00177   -0.00006
CL1   5    0.589354   -0.122750    0.155568    11.00000    0.01786    0.01983 =
         0.02054   -0.00493    0.00388    0.00168
HKLF 4
REM  process1
REM R1 =  0.0309 for    2051 Fo > 4sig(Fo)  and  0.0358 for all    2340 data
REM    139 parameters refined using      0 restraints
END
WGHT      0.0408      0.4168
REM Instructions for potential hydrogen bonds
EQIV $2 -x+1/2, y+3/2, -z+1/2
HTAB C10 Cl1_$2
HTAB N1 O2_$1
REM Highest difference peak  0.325,  deepest hole -0.229,  1-sigma level  0.050
Q1    1   0.4877  0.4529  0.3179  11.00000  0.05    0.32
Q2    1   0.3613  0.8274  0.3947  11.00000  0.05    0.31
Q3    1   0.5162  0.1493  0.2377  11.00000  0.05    0.30
Q4    1   0.5759  0.4379  0.3527  11.00000  0.05    0.28
Q5    1   0.4005  0.4769  0.2978  11.00000  0.05    0.28
Q6    1   0.3766  0.7171  0.3270  11.00000  0.05    0.26
Q7    1   0.6329  0.3626  0.3019  11.00000  0.05    0.26
Q8    1   0.6002  0.1152  0.2718  11.00000  0.05    0.25
Q9    1   0.3667  0.6585  0.3399  11.00000  0.05    0.24
Q10   1   0.1594  1.0879  0.4606  11.00000  0.05    0.24
Q11   1   0.4285  0.7355  0.3809  11.00000  0.05    0.23
Q12   1   0.4583  0.3390  0.2607  11.00000  0.05    0.21
Q13   1   0.5752  0.0123  0.1979  11.00000  0.05    0.20
Q14   1   0.5182  0.6158  0.3647  11.00000  0.05    0.20
Q15   1   0.2800  0.9425  0.3987  11.00000  0.05    0.19
Q16   1   0.2190  1.0444  0.4004  11.00000  0.05    0.19
Q17   1   0.3647  1.0521  0.4393  11.00000  0.05    0.18
Q18   1   0.4241  0.9304  0.4963  11.00000  0.05    0.16
Q19   1   0.1258  1.1052  0.3775  11.00000  0.05    0.16
Q20   1   0.6036  0.0306  0.1214  11.00000  0.05    0.15
;
_shelx_res_checksum     6945
data_II
_database_code_depnum_ccdc_archive 'CCDC 1482360'
_audit_creation_method     'SHELXL-2014/7'
_chemical_name_systematic
;
Ethyl 5-chloro-3-iodo-1<i>H</i>-indole-2-carboxylate
;
_chemical_name_common     ?
_chemical_formula_moiety     'C11 H9 Cl I N O2'
_chemical_formula_sum     'C11 H9 Cl I N O2'
_chemical_formula_iupac     'C11 H9 Cl I N O2'
_chemical_formula_weight     349.54
_chemical_melting_point     ?
_shelx_space_group_comment
;
The symmetry employed for this shelxl refinement is uniquely defined
by the following loop, which should always be used as a source of
symmetry information in preference to the above space-group names.
They are only intended as comments.
;
_space_group_crystal_system     triclinic
_space_group_name_H-M_alt     'P -1'
_space_group_name_Hall     '-P 1'
loop_
    _space_group_symop_operation_xyz
    'x, y, z'
    '-x, -y, -z'
_cell_length_a     7.7733(5)
_cell_length_b     7.8240(5)
_cell_length_c     10.4594(7)
_cell_angle_alpha     86.085(8)
_cell_angle_beta     80.575(7)
_cell_angle_gamma     71.308(6)
_cell_volume     594.35(7)
_cell_formula_units_Z     2
_cell_measurement_reflns_used     7985
_cell_measurement_theta_min     2.7
_cell_measurement_theta_max     27.5
_cell_measurement_temperature     100(2)
_exptl_crystal_description     plate
_exptl_crystal_colour     colourless
_exptl_crystal_size_max     0.17
_exptl_crystal_size_mid     0.10
_exptl_crystal_size_min     0.02
_exptl_crystal_density_diffrn     1.953
_exptl_crystal_density_meas     ?
_exptl_crystal_density_method     ?
_exptl_crystal_F_000     336
_exptl_absorpt_coefficient_mu     2.902
_exptl_absorpt_correction_type     multi-scan
_exptl_absorpt_process_details
;
(CrystalClear; Rigaku, 2012)
;
_exptl_absorpt_correction_T_min     0.638
_exptl_absorpt_correction_T_max     0.944
_diffrn_ambient_temperature     100(2)
_diffrn_radiation_type     MoK\a
_diffrn_radiation_wavelength     0.71073
_diffrn_measurement_device_type     'Rigaku Mercury CCD'
_diffrn_measurement_method     \w
_diffrn_detector_area_resol_mean     ?
_diffrn_reflns_number     7837
_diffrn_reflns_av_R_equivalents     0.0313
_diffrn_reflns_theta_min     2.749
_diffrn_reflns_theta_max     27.509
_diffrn_reflns_theta_full     25.242
_diffrn_measured_fraction_theta_max     0.997
_diffrn_measured_fraction_theta_full     0.998
_diffrn_reflns_limit_h_min     -8
_diffrn_reflns_limit_h_max     10
_diffrn_reflns_limit_k_min     -10
_diffrn_reflns_limit_k_max     10
_diffrn_reflns_limit_l_min     -12
_diffrn_reflns_limit_l_max     13
_refine_special_details     ?
_reflns_number_total     2739
_reflns_number_gt     2640
_reflns_threshold_expression     'I > 2\s(I)'
_refine_ls_structure_factor_coef     Fsqd
_refine_ls_matrix_type     full
_refine_ls_R_factor_all     0.0221
_refine_ls_R_factor_gt     0.0216
_refine_ls_wR_factor_gt     0.0577
_refine_ls_wR_factor_ref     0.0580
_refine_ls_goodness_of_fit_ref     1.042
_refine_ls_restrained_S_all     1.042
_refine_ls_number_reflns     2739
_refine_ls_number_parameters     149
_refine_ls_number_restraints     0
_refine_ls_hydrogen_treatment     mixed
_refine_ls_weighting_scheme     calc
_refine_ls_weighting_details
              'w=1/[\s^2^(Fo^2^)+(0.0409P)^2^+0.1325P] where P=(Fo^2^+2Fc^2^)/3'
_atom_sites_solution_hydrogens     mixed
_atom_sites_solution_primary     ?
_atom_sites_solution_secondary     ?
_refine_ls_shift/su_max     0.002
_refine_ls_shift/su_mean     0.000
_refine_diff_density_max     1.181
_refine_diff_density_min     -0.440
_refine_ls_extinction_method     none
_refine_ls_extinction_coef     .
loop_
    _atom_type_symbol
    _atom_type_description
    _atom_type_scat_dispersion_real
    _atom_type_scat_dispersion_imag
    _atom_type_scat_source
    'C' 'C' 0.0033 0.0016
                         'International Tables Vol C Tables 4.2.6.8 and 6.1.1.4'
    'H' 'H' 0.0000 0.0000
                         'International Tables Vol C Tables 4.2.6.8 and 6.1.1.4'
    'Cl' 'Cl' 0.1484 0.1585
                         'International Tables Vol C Tables 4.2.6.8 and 6.1.1.4'
    'I' 'I' -0.4742 1.8119
                         'International Tables Vol C Tables 4.2.6.8 and 6.1.1.4'
    'N' 'N' 0.0061 0.0033
                         'International Tables Vol C Tables 4.2.6.8 and 6.1.1.4'
    'O' 'O' 0.0106 0.0060
                         'International Tables Vol C Tables 4.2.6.8 and 6.1.1.4'
_computing_data_collection
;
CrystalClear (Rigaku, 2012)
;
_computing_cell_refinement
;
CrystalClear (Rigaku, 2012)
;
_computing_data_reduction
;
CrystalClear (Rigaku, 2012)
;
_computing_structure_solution
;
SHELXS97 (Sheldrick, 2008)
;
_computing_structure_refinement
;
SHELXL2014 (Sheldrick, 2015)
;
_computing_molecular_graphics
;
ORTEP-3 for Windows (Farrugia, 2012) and ATOMS (Dowty, 2006)
;
_computing_publication_material
;
publCIF (Westrip, 2010)
;
loop_
    _atom_site_type_symbol
    _atom_site_label
    _atom_site_fract_x
    _atom_site_fract_y
    _atom_site_fract_z
    _atom_site_U_iso_or_equiv
    _atom_site_adp_type
    _atom_site_calc_flag
    _atom_site_occupancy
    _atom_site_disorder_assembly
    _atom_site_disorder_group
    C C1 0.0847(3) 0.5746(3) 0.6457(2) 0.0165(4) Uani d 1 . .
    C C2 -0.0166(3) 0.5738(3) 0.7698(2) 0.0190(4) Uani d 1 . .
    H H2 -0.0956 0.6824 0.8097 0.023 Uiso calc 1 . .
    C C3 0.0037(3) 0.4078(3) 0.8316(2) 0.0204(4) Uani d 1 . .
    H H3 -0.0631 0.4013 0.9154 0.024 Uiso calc 1 . .
    C C4 0.1227(3) 0.2486(3) 0.7712(2) 0.0185(4) Uani d 1 . .
    C C5 0.2249(3) 0.2468(3) 0.6505(2) 0.0176(4) Uani d 1 . .
    H H5 0.3045 0.1374 0.6122 0.021 Uiso calc 1 . .
    C C6 0.2064(3) 0.4142(3) 0.5863(2) 0.0160(4) Uani d 1 . .
    C C7 0.2860(3) 0.4665(3) 0.46397(19) 0.0144(4) Uani d 1 . .
    C C8 0.2117(3) 0.6518(3) 0.45207(19) 0.0155(4) Uani d 1 . .
    C C9 0.2427(3) 0.7849(3) 0.3534(2) 0.0162(4) Uani d 1 . .
    C C10 0.4005(3) 0.8407(3) 0.1517(2) 0.0196(4) Uani d 1 . .
    H H10A 0.4584 0.9185 0.1879 0.023 Uiso calc 1 . .
    H H10B 0.2863 0.9183 0.1211 0.023 Uiso calc 1 . .
    C C11 0.5308(3) 0.7311(3) 0.0411(2) 0.0260(5) Uani d 1 . .
    H H11A 0.5687 0.8125 -0.0247 0.039 Uiso calc 1 . .
    H H11B 0.4686 0.6612 0.0024 0.039 Uiso calc 1 . .
    H H11C 0.6392 0.6488 0.0740 0.039 Uiso calc 1 . .
    N N1 0.0899(2) 0.7153(2) 0.56278(17) 0.0159(3) Uani d 1 . .
    H H1 0.030(4) 0.814(4) 0.576(3) 0.019 Uiso d 1 . .
    O O1 0.3601(2) 0.71212(19) 0.24936(14) 0.0179(3) Uani d 1 . .
    O O2 0.1685(2) 0.9465(2) 0.36622(16) 0.0232(3) Uani d 1 . .
    Cl Cl1 0.14126(8) 0.04416(8) 0.85625(5) 0.02534(12) Uani d 1 . .
    I I1 0.48122(2) 0.28666(2) 0.33716(2) 0.01543(6) Uani d 1 . .
loop_
    _atom_site_aniso_label
    _atom_site_aniso_U_11
    _atom_site_aniso_U_22
    _atom_site_aniso_U_33
    _atom_site_aniso_U_12
    _atom_site_aniso_U_13
    _atom_site_aniso_U_23
    C1 0.0128(9) 0.0169(9) 0.0192(10) -0.0027(7) -0.0041(7) -0.0020(8)
    C2 0.0143(9) 0.0213(10) 0.0191(10) -0.0020(8) -0.0017(7) -0.0036(8)
    C3 0.0156(9) 0.0278(11) 0.0163(10) -0.0053(8) -0.0015(7) 0.0002(8)
    C4 0.0171(9) 0.0168(9) 0.0207(10) -0.0044(8) -0.0049(8) 0.0049(8)
    C5 0.0139(9) 0.0160(9) 0.0207(10) -0.0013(8) -0.0038(7) 0.0001(8)
    C6 0.0135(9) 0.0170(9) 0.0168(9) -0.0027(7) -0.0038(7) -0.0015(7)
    C7 0.0126(8) 0.0125(8) 0.0171(9) -0.0024(7) -0.0021(7) -0.0009(7)
    C8 0.0129(8) 0.0163(9) 0.0169(9) -0.0031(7) -0.0033(7) -0.0016(7)
    C9 0.0144(9) 0.0143(9) 0.0195(10) -0.0038(7) -0.0025(7) -0.0004(7)
    C10 0.0222(10) 0.0162(9) 0.0197(10) -0.0068(8) -0.0013(8) 0.0043(8)
    C11 0.0347(12) 0.0227(11) 0.0205(11) -0.0121(10) 0.0024(9) -0.0009(8)
    N1 0.0139(8) 0.0129(8) 0.0186(8) -0.0010(6) -0.0016(6) -0.0018(6)
    O1 0.0206(7) 0.0125(6) 0.0188(7) -0.0044(6) -0.0001(6) 0.0020(5)
    O2 0.0240(8) 0.0135(7) 0.0268(8) -0.0018(6) 0.0023(6) -0.0001(6)
    Cl1 0.0254(3) 0.0228(3) 0.0242(3) -0.0060(2) -0.0008(2) 0.0092(2)
    I1 0.01470(9) 0.01248(9) 0.01706(9) -0.00172(6) -0.00130(6) -0.00153(6)
_geom_special_details
;
 All esds (except the esd in the dihedral angle between two l.s. planes)
 are estimated using the full covariance matrix.  The cell esds are taken
 into account individually in the estimation of esds in distances, angles
 and torsion angles; correlations between esds in cell parameters are only
 used when they are defined by crystal symmetry.  An approximate (isotropic)
 treatment of cell esds is used for estimating esds involving l.s. planes.
;
loop_
    _geom_bond_atom_site_label_1
    _geom_bond_atom_site_label_2
    _geom_bond_site_symmetry_2
    _geom_bond_distance
    _geom_bond_publ_flag
    C1 N1 . 1.361(3) ?
    C1 C2 . 1.405(3) ?
    C1 C6 . 1.417(3) ?
    C2 C3 . 1.384(3) ?
    C2 H2 . 0.9500 ?
    C3 C4 . 1.409(3) ?
    C3 H3 . 0.9500 ?
    C4 C5 . 1.376(3) ?
    C4 Cl1 . 1.752(2) ?
    C5 C6 . 1.406(3) ?
    C5 H5 . 0.9500 ?
    C6 C7 . 1.421(3) ?
    C7 C8 . 1.383(3) ?
    C7 I1 . 2.0660(19) ?
    C8 N1 . 1.380(3) ?
    C8 C9 . 1.463(3) ?
    C9 O2 . 1.216(3) ?
    C9 O1 . 1.330(2) ?
    C10 O1 . 1.453(2) ?
    C10 C11 . 1.515(3) ?
    C10 H10A . 0.9900 ?
    C10 H10B . 0.9900 ?
    C11 H11A . 0.9800 ?
    C11 H11B . 0.9800 ?
    C11 H11C . 0.9800 ?
    N1 H1 . 0.77(3) ?
loop_
    _geom_angle_atom_site_label_1
    _geom_angle_atom_site_label_2
    _geom_angle_atom_site_label_3
    _geom_angle_site_symmetry_1
    _geom_angle_site_symmetry_3
    _geom_angle
    _geom_angle_publ_flag
    N1 C1 C2 . . 129.80(19) ?
    N1 C1 C6 . . 108.08(18) ?
    C2 C1 C6 . . 122.11(19) ?
    C3 C2 C1 . . 117.05(19) ?
    C3 C2 H2 . . 121.5 ?
    C1 C2 H2 . . 121.5 ?
    C2 C3 C4 . . 120.58(19) ?
    C2 C3 H3 . . 119.7 ?
    C4 C3 H3 . . 119.7 ?
    C5 C4 C3 . . 123.23(19) ?
    C5 C4 Cl1 . . 119.08(16) ?
    C3 C4 Cl1 . . 117.69(16) ?
    C4 C5 C6 . . 117.06(19) ?
    C4 C5 H5 . . 121.5 ?
    C6 C5 H5 . . 121.5 ?
    C5 C6 C1 . . 119.95(19) ?
    C5 C6 C7 . . 133.51(19) ?
    C1 C6 C7 . . 106.53(18) ?
    C8 C7 C6 . . 107.32(17) ?
    C8 C7 I1 . . 129.30(15) ?
    C6 C7 I1 . . 123.36(14) ?
    N1 C8 C7 . . 108.70(18) ?
    N1 C8 C9 . . 117.43(17) ?
    C7 C8 C9 . . 133.80(19) ?
    O2 C9 O1 . . 123.5(2) ?
    O2 C9 C8 . . 122.96(19) ?
    O1 C9 C8 . . 113.50(17) ?
    O1 C10 C11 . . 106.61(17) ?
    O1 C10 H10A . . 110.4 ?
    C11 C10 H10A . . 110.4 ?
    O1 C10 H10B . . 110.4 ?
    C11 C10 H10B . . 110.4 ?
    H10A C10 H10B . . 108.6 ?
    C10 C11 H11A . . 109.5 ?
    C10 C11 H11B . . 109.5 ?
    H11A C11 H11B . . 109.5 ?
    C10 C11 H11C . . 109.5 ?
    H11A C11 H11C . . 109.5 ?
    H11B C11 H11C . . 109.5 ?
    C1 N1 C8 . . 109.37(17) ?
    C1 N1 H1 . . 124(2) ?
    C8 N1 H1 . . 127(2) ?
    C9 O1 C10 . . 115.06(16) ?
loop_
    _geom_torsion_atom_site_label_1
    _geom_torsion_atom_site_label_2
    _geom_torsion_atom_site_label_3
    _geom_torsion_atom_site_label_4
    _geom_torsion_site_symmetry_1
    _geom_torsion_site_symmetry_2
    _geom_torsion_site_symmetry_3
    _geom_torsion_site_symmetry_4
    _geom_torsion
    _geom_torsion_publ_flag
    N1 C1 C2 C3 . . . . 179.0(2) ?
    C6 C1 C2 C3 . . . . -1.6(3) ?
    C1 C2 C3 C4 . . . . 0.5(3) ?
    C2 C3 C4 C5 . . . . 0.4(3) ?
    C2 C3 C4 Cl1 . . . . 179.75(16) ?
    C3 C4 C5 C6 . . . . -0.2(3) ?
    Cl1 C4 C5 C6 . . . . -179.59(15) ?
    C4 C5 C6 C1 . . . . -0.8(3) ?
    C4 C5 C6 C7 . . . . -179.7(2) ?
    N1 C1 C6 C5 . . . . -178.72(18) ?
    C2 C1 C6 C5 . . . . 1.7(3) ?
    N1 C1 C6 C7 . . . . 0.5(2) ?
    C2 C1 C6 C7 . . . . -179.05(18) ?
    C5 C6 C7 C8 . . . . 178.7(2) ?
    C1 C6 C7 C8 . . . . -0.4(2) ?
    C5 C6 C7 I1 . . . . -2.8(3) ?
    C1 C6 C7 I1 . . . . 178.14(13) ?
    C6 C7 C8 N1 . . . . 0.2(2) ?
    I1 C7 C8 N1 . . . . -178.26(13) ?
    C6 C7 C8 C9 . . . . 176.9(2) ?
    I1 C7 C8 C9 . . . . -1.5(3) ?
    N1 C8 C9 O2 . . . . 1.2(3) ?
    C7 C8 C9 O2 . . . . -175.3(2) ?
    N1 C8 C9 O1 . . . . -179.20(16) ?
    C7 C8 C9 O1 . . . . 4.3(3) ?
    C2 C1 N1 C8 . . . . 179.1(2) ?
    C6 C1 N1 C8 . . . . -0.4(2) ?
    C7 C8 N1 C1 . . . . 0.1(2) ?
    C9 C8 N1 C1 . . . . -177.20(17) ?
    O2 C9 O1 C10 . . . . 2.2(3) ?
    C8 C9 O1 C10 . . . . -177.42(16) ?
    C11 C10 O1 C9 . . . . -178.33(17) ?
loop_
    _geom_hbond_atom_site_label_D
    _geom_hbond_atom_site_label_H
    _geom_hbond_atom_site_label_A
    _geom_hbond_site_symmetry_A
    _geom_hbond_distance_DH
    _geom_hbond_distance_HA
    _geom_hbond_distance_DA
    _geom_hbond_angle_DHA
    N1 H1 O2 2_576 0.77(3) 2.06(3) 2.821(2) 168(3)
_shelx_hkl_file
;
   0   1   0 26073.4 512.210   1
   0   1   0 20415.7 420.110   1
   0  -1   0 25236.1 571.150   1
   1   0   0 60002.1 807.520   1
  -1   0   0 61249.3 968.350   1
  -1   0   0 59038.5 995.240   1
   1   0   0 59806.8 902.360   1
   1   0   0 62997.5 887.310   1
   1   0   1 14927.5 380.790   1
  -1   0  -1 15352.4 347.550   1
   1   0   1 14647.0 328.190   1
  -1   0  -1 14655.1 457.090   1
   1   0   1 14303.9 420.830   1
  -1  -1   0 6038.01 273.220   1
   1   1   0 6042.22 250.460   1
   1   1   0 5980.42 247.470   1
  -1  -1   0 4165.44 193.640   1
   0   1   1 15161.5 367.100   1
   0  -1  -1 14823.1 438.300   1
   0   1   1 15096.6 382.880   1
   0   1   1 15150.4 351.730   1
   0  -1  -1 14672.3 327.500   1
   0   1   1 15456.4 370.810   1
   0  -1  -1 14047.5 376.840   1
   0   1   1 14465.5 358.260   1
   0  -1  -1 14432.0 362.430   1
   0  -1  -1 15051.5 392.510   1
   0  -1   1 122462. 1137.95   1
   0   1  -1 122650. 1177.71   1
   0  -1   1 122484. 1479.81   1
   0   1  -1 133399. 1366.56   1
   1   1   1 104501. 1019.54   1
  -1  -1  -1 102364. 1031.76   1
   1   1   1 99683.4 1025.93   1
  -1  -1  -1 105434. 1028.41   1
   1   1   1 99508.0 973.360   1
   1   0  -1 29454.9 516.810   1
  -1   0   1 27623.0 521.690   1
  -1   0   1 27732.6 521.970   1
   1   0  -1 25843.8 490.240   1
   1   0  -1 25915.9 740.060   1
  -1   0   1 26344.3 534.890   1
   0   0  -2 93646.8 1283.89   1
   0   0  -2 96078.8 1078.78   1
   0   0   2 102412. 1042.77   1
   0   0   2 96205.6 1035.70   1
   0   0  -2 99556.5 1055.04   1
   0   0   2 90877.3 1009.18   1
   1   1  -1 226997. 2003.83   1
  -1  -1   1 208500. 1542.19   1
   1   1  -1 226357. 1656.06   1
   1   1  -1 222827. 1739.90   1
  -1  -1   1 208232. 1701.68   1
  -1  -1   1 228055. 1965.45   1
   1   0   2 70151.4 823.590   1
  -1   0  -2 73725.0 929.950   1
   1   0   2 74344.7 762.190   1
  -1   0  -2 75517.7 779.160   1
   1   0   2 76674.4 799.370   1
  -1   0  -2 77071.2 839.220   1
  -1   1   0 6041.49 229.200   1
  -1   1   0 6345.21 250.810   1
   1  -1   0 5860.17 236.170   1
   1  -1   0 6452.80 227.970   1
   1   1   2 40492.6 563.050   1
  -1  -1  -2 42243.1 581.890   1
   1   1   2 40447.2 546.190   1
  -1  -1  -2 39668.6 681.220   1
   1   1   2 39578.7 598.290   1
  -1  -1  -2 42989.8 590.150   1
   1  -1   1 88839.9 958.990   1
  -1   1  -1 88812.5 907.050   1
  -1   1  -1 97159.4 1118.95   1
   1  -1   1 99678.9 1051.96   1
   0  -1  -2 219673. 1494.49   1
   0  -1  -2 220057. 1513.65   1
   0   1   2 223999. 1566.91   1
   0   1   2 215450. 1585.24   1
   0  -1  -2 206219. 1676.61   1
   0   1   2 207946. 1506.53   1
   0   1  -2 252078. 1754.78   1
   0   1  -2 246510. 1846.53   1
   0  -1   2 244515. 1774.57   1
   0  -1   2 236921. 1796.01   1
   1  -1  -1 121191. 1109.01   1
  -1   1   1 123078. 1143.58   1
  -1   1   1 121359. 1211.58   1
   1  -1  -1 120274. 1367.92   1
  -1   1   1 120861. 1118.32   1
   1  -1  -1 118744. 1160.79   1
  -1   0   2 915.190 97.9300   1
   1   0  -2 873.740 92.0300   1
  -1   0   2 798.750 92.8600   1
   1   0  -2 1016.26 99.4900   1
   1   0  -2 876.140 99.7900   1
  -1   0   2 895.510 97.5400   1
   1   2   0 380964. 2388.92   1
  -1  -2   0 386031. 3203.18   1
   1   2   0 365396. 2280.11   1
  -2  -1   0 24297.3 507.740   1
   2   1   0 24072.6 487.630   1
   2   1   0 24791.8 478.630   1
  -2  -1   0 24827.0 472.550   1
   2   1   0 24443.0 468.880   1
   2   1   0 24435.6 502.620   1
   2   1   0 23293.0 466.100   1
   2   1   0 22592.3 534.240   1
   2   1   1 473349. 3808.55   1
   2   1   1 492504. 3884.18   1
  -2  -1  -1 488763. 3902.59   1
  -1  -1   2 64383.1 816.620   1
  -1  -1   2 64799.9 766.150   1
   1   1  -2 63168.5 904.940   1
   1   1  -2 63631.1 786.960   1
  -1  -1   2 64598.4 785.990   1
   0  -2   0 189904. 1620.09   1
   0   2   0 203372. 1583.89   1
   0  -2   0 193249. 1585.15   1
   0   2   0 202456. 1504.87   1
   0   2   0 198323. 1534.22   1
  -1  -2  -1 18401.0 395.300   1
  -1  -2  -1 17972.6 396.530   1
   1   2   1 19138.4 401.040   1
   1   2   1 18580.8 396.490   1
  -1  -2  -1 19113.9 634.280   1
   1   2   1 19042.0 495.030   1
  -1  -2  -1 18189.5 412.430   1
   1   2   1 19229.8 402.330   1
   2   0   0 145926. 1392.11   1
  -2   0   0 141016. 1296.69   1
   2   0   0 143981. 1314.05   1
  -2   0   0 145380. 1238.77   1
  -2   0   0 145040. 1392.43   1
   2   0   0 134876. 1214.19   1
   2   0   0 142306. 1302.74   1
   2   0   1 126829. 1157.89   1
  -2   0  -1 124719. 1153.92   1
   2   0   1 124616. 1319.59   1
  -2   0  -1 130767. 1560.94   1
   1  -1   2 254990. 1818.63   1
  -1   1  -2 259602. 1800.73   1
   1  -1   2 260249. 1861.64   1
  -1   1  -2 268734. 1822.46   1
  -1   1  -2 269081. 1906.91   1
   0  -2  -1 288998. 2071.54   1
   0   2   1 300696. 1974.20   1
   0  -2  -1 309443. 1967.83   1
   0  -2  -1 301807. 2003.82   1
   0   2   1 302833. 2114.02   1
   0   2   1 298614. 1961.46   1
   0   2   1 296784. 1940.75   1
   0  -2  -1 297650. 2200.13   1
  -1  -2   1 11852.2 333.430   1
  -1  -2   1 11613.0 310.660   1
   1   2  -1 11660.9 309.060   1
  -1  -2   1 10894.7 291.050   1
   1   2  -1 12607.7 335.820   1
   0   2  -1 3599.04 182.130   1
   0  -2   1 3247.55 160.350   1
   0   2  -1 2810.90 149.260   1
   0  -2   1 3461.59 185.390   1
   0   0  -3 109927. 1185.13   1
   0   0   3 118502. 1115.13   1
   0   0   3 114568. 1087.15   1
   0   0  -3 116706. 1095.30   1
   0   0  -3 108410. 1254.73   1
   0   0  -3 110558. 1100.74   1
  -2  -1   1 72229.5 955.340   1
   2   1  -1 68770.1 873.930   1
   2   1  -1 71849.1 1056.53   1
  -2  -1   1 65832.8 812.570   1
   2   1  -1 70393.5 836.080   1
  -2  -1   1 67679.4 934.750   1
  -2  -1   1 70763.7 819.990   1
  -1   0  -3 252728. 2000.99   1
   1   0   3 249560. 1753.85   1
  -1   0  -3 252173. 1683.66   1
  -1   0  -3 247771. 1826.41   1
  -2   0   1 135318. 1430.04   1
   2   0  -1 133948. 1242.07   1
  -2   0   1 126760. 1213.66   1
   2   0  -1 126395. 1186.65   1
  -2   0   1 128207. 1196.20   1
  -2   0   1 132093. 1273.88   1
   2   0  -1 126139. 1277.29   1
  -2   0   1 125621. 1356.00   1
   1  -1  -2 301483. 2062.80   1
  -1   1   2 301392. 2031.90   1
   1  -1  -2 292520. 2422.43   1
  -1  -2  -2 1162.81 101.080   1
   1   2   2 1079.13 90.2600   1
   1   2   2 1156.85 100.010   1
   1   2   2 1207.40 105.710   1
  -1  -2  -2 1132.74 104.320   1
   1   2   2 1099.16 97.9200   1
  -1  -2  -2 1111.96 129.720   1
   1   2   2 1176.03 96.7600   1
  -1  -2  -2 1112.72 121.550   1
  -1  -1  -3 1932.81 123.270   1
   1   1   3 1807.87 115.980   1
  -1  -1  -3 1809.32 133.620   1
   1   1   3 1810.20 123.820   1
  -1  -1  -3 1804.61 114.490   1
   1   1   3 1951.67 119.210   1
   1   1   3 2110.25 135.160   1
   2   0   2 53102.9 677.180   1
  -2   0  -2 52869.0 654.440   1
   2   0   2 51082.7 651.240   1
  -2   0  -2 52810.8 834.220   1
   2   0   2 50213.4 675.110   1
   0  -1  -3 22259.5 397.880   1
   0  -1  -3 23002.3 425.410   1
   0   1   3 22439.5 418.930   1
   0  -1  -3 22966.5 520.490   1
   0   1   3 22012.4 419.110   1
   0  -1  -3 20635.5 519.320   1
   2   2   0 277669. 1883.11   1
  -2  -2   0 290510. 1998.82   1
  -2  -2  -1 36304.6 579.290   1
   2   2   1 35437.1 582.460   1
   2   2   1 35918.6 568.980   1
  -2  -2  -1 35937.3 561.770   1
   2   2   1 37195.1 575.170   1
  -2  -2  -1 35867.1 551.690   1
   0   1  -3 10800.2 335.240   1
   0  -1   3 10832.7 325.370   1
   0   1  -3 10618.2 326.830   1
   0  -1   3 11615.8 335.450   1
   0  -2  -2 942.770 85.1500   1
   0   2   2 877.490 82.6200   1
   0   2   2 835.610 76.1400   1
   0   2   2 986.000 96.3900   1
   0  -2  -2 1024.17 99.8100   1
   0  -2  -2 942.490 81.7700   1
   0  -2  -2 954.080 96.6600   1
   0   2   2 1067.12 97.8500   1
   0   2   2 840.770 76.4600   1
   1  -2   0 292948. 1976.49   1
  -1   2   0 294547. 1973.65   1
   1  -2   0 289934. 2117.25   1
  -1   2   0 296455. 2060.04   1
  -1   0   3 340665. 2295.21   1
   1   0  -3 353596. 2270.12   1
  -1   0   3 360347. 2357.96   1
  -1  -2   2 197711. 1661.27   1
   1   2  -2 203157. 1550.92   1
  -1  -2   2 217176. 1659.29   1
  -1  -2   2 202198. 1565.22   1
   1   2  -2 207692. 1581.61   1
   2  -1   0 38097.6 670.260   1
   2  -1   0 38715.8 607.860   1
  -2   1   0 38655.8 608.040   1
   2  -1   0 41498.8 676.580   1
  -2   1   0 40465.1 665.060   1
  -2   1   0 39014.4 610.610   1
   2  -1   0 37520.2 699.210   1
   2  -1   1 338364. 2219.60   1
  -2   1  -1 340310. 2138.93   1
  -2   1  -1 357988. 2300.81   1
   2  -1   1 332032. 2119.81   1
   2   2  -1 10305.5 312.710   1
  -2  -2   1 9840.20 337.660   1
  -2  -2   1 9192.78 305.570   1
   2   2  -1 9791.98 280.900   1
   2   2  -1 10348.3 320.390   1
  -2  -2   1 9522.04 299.580   1
   1  -2   1 24130.1 467.730   1
  -1   2  -1 24665.1 454.550   1
   1  -2   1 23407.6 437.800   1
  -1   2  -1 26192.1 536.760   1
  -1   2  -1 25681.3 526.530   1
   2   2   2 157.720 48.4300   1
   2   2   2 188.890 54.8800   1
   2   2   2 198.670 54.2700   1
  -2  -2  -2 226.200 65.0900   1
   2   2   2 207.030 66.2800   1
  -1   1  -3 13548.8 371.800   1
  -1   1  -3 12991.2 332.870   1
   1  -1   3 13059.1 324.330   1
   1  -1   3 12844.0 337.490   1
  -1   1  -3 12006.0 321.210   1
  -1  -1   3 2982.03 161.750   1
   1   1  -3 3142.66 185.270   1
   1   1  -3 3162.21 200.810   1
  -1  -1   3 3058.53 176.950   1
   1   1  -3 3262.98 165.550   1
  -1  -1   3 3015.73 165.770   1
   2   1  -2 276032. 1996.10   1
  -2  -1   2 279490. 1968.63   1
   2   1  -2 285354. 1943.97   1
  -2  -1   2 271193. 1882.39   1
   2   1  -2 267100. 2010.06   1
   1  -2  -1 53095.6 757.330   1
   1  -2  -1 52959.4 679.930   1
   1  -2  -1 56756.1 672.430   1
   1  -2  -1 55108.4 735.930   1
  -1   2   1 56692.5 747.820   1
   2   0  -2 78308.4 881.740   1
  -2   0   2 73601.6 872.340   1
  -2   0   2 72278.9 874.410   1
  -2   0   2 74629.7 892.930   1
   2   0  -2 70765.9 889.120   1
   2   0  -2 65423.6 993.430   1
  -2   0   2 69132.1 840.270   1
   2   1   3 468.600 73.1400   1
  -2  -1  -3 544.950 77.6100   1
   2   1   3 548.540 68.7300   1
  -2  -1  -3 552.750 82.4600   1
   2   1   3 527.660 67.3800   1
  -2  -1  -3 513.130 68.0100   1
   2  -1  -1 117251. 1173.37   1
  -2   1   1 119978. 1153.12   1
   2  -1  -1 126758. 1136.92   1
   2  -1  -1 116378. 1170.97   1
  -2   1   1 121429. 1238.76   1
  -2   1   1 122248. 1175.89   1
  -2   0  -3 131117. 1115.32   1
   2   0   3 126679. 1094.66   1
   2   0   3 125428. 1111.97   1
  -2   0  -3 132764. 1311.01   1
   2   0   3 127680. 1064.30   1
  -2   0  -3 131990. 1106.94   1
   2   0   3 124669. 1045.53   1
  -1  -2  -3 160256. 1237.49   1
   1   2   3 159327. 1321.27   1
  -1  -2  -3 159853. 1435.77   1
   1   2   3 160279. 1263.24   1
   1   2   3 164249. 1311.62   1
  -1  -2  -3 163193. 1581.29   1
   2  -1   2 57601.1 685.220   1
   2  -1   2 55092.1 705.030   1
  -2   1  -2 55257.0 695.580   1
  -2   1  -2 56794.5 713.920   1
  -1   1   3 26466.4 466.920   1
  -1   1   3 25946.9 465.960   1
   1  -1  -3 26373.3 503.570   1
   1  -1  -3 26201.6 509.330   1
   1  -1  -3 26711.5 499.480   1
  -1   1   3 25517.4 493.640   1
  -1   1   3 26436.5 472.280   1
   1  -2   2 73227.6 867.960   1
   1  -2   2 72023.9 963.960   1
  -1   2  -2 74079.8 853.390   1
  -1   2  -2 75627.6 841.910   1
   1   3   0 40736.4 585.340   1
  -1  -3   0 40533.0 663.590   1
   1   3   0 40548.4 597.880   1
   1   3   0 39337.8 580.360   1
  -1  -3   0 39390.6 598.570   1
   3   1   1 54757.3 1020.99   1
  -3  -1  -1 55118.9 721.160   1
   3   1   1 55235.5 721.650   1
   3   1   1 56256.5 762.550   1
   3   1   1 54161.2 724.370   1
   3   1   1 52838.3 844.160   1
   0   0   4 153126. 1306.70   1
   0   0  -4 152831. 1570.86   1
   0   0  -4 145727. 1269.25   1
   0   0  -4 154636. 1284.34   1
   1   3   1 12601.6 308.550   1
   1   3   1 12667.6 330.990   1
  -1  -3  -1 12678.5 341.520   1
  -1  -3  -1 12558.7 325.810   1
  -1  -3  -1 13036.9 413.710   1
  -1  -3  -1 12231.6 320.720   1
   1   3   1 12955.8 370.430   1
   1   3   1 12958.1 326.770   1
   3   1   0 41587.4 605.450   1
   3   1   0 42846.7 678.830   1
   3   1   0 43071.6 661.340   1
   3   1   0 42298.0 671.460   1
  -1   0  -4 1732.94 156.820   1
   1   0   4 1768.20 120.720   1
  -1   0  -4 1471.72 135.740   1
   1   0   4 1779.42 129.970   1
  -1   0  -4 1718.28 125.570   1
   0  -2  -3 219138. 1581.87   1
   0   2   3 217621. 1648.30   1
   0   2   3 209213. 1540.27   1
   0   2   3 219203. 1592.65   1
   0  -2  -3 224933. 1552.25   1
   0  -2  -3 211769. 1734.80   1
   0   2   3 216816. 1620.15   1
   0   2   3 215763. 1603.21   1
   0   2   3 215659. 1553.01   1
  -2  -2   2 1417.91 117.320   1
  -2  -2   2 1485.16 125.840   1
   2   2  -2 1573.82 128.880   1
   2   2  -2 1404.61 133.840   1
  -2  -2   2 1411.21 119.800   1
   1   1   4 35860.0 658.370   1
  -1  -1  -4 36200.8 658.200   1
   1   1   4 40515.8 613.010   1
  -1  -1  -4 39477.5 544.640   1
   1   1   4 38282.8 618.340   1
  -1  -1  -4 34952.4 661.790   1
   1   1   4 38908.5 609.540   1
   1  -2  -2 30222.8 486.130   1
  -1   2   2 31666.8 560.800   1
  -1   2   2 30544.5 564.770   1
   1  -2  -2 28544.9 559.070   1
   1  -2  -2 28794.8 450.520   1
  -1   2   2 30787.8 516.310   1
   1  -2  -2 29331.0 531.820   1
  -2  -2  -3 24590.4 456.790   1
   2   2   3 21550.2 397.760   1
   2   2   3 25551.2 507.940   1
  -2  -2  -3 23919.8 452.960   1
   2   2   3 22903.9 455.540   1
   2   2   3 23081.7 457.540   1
   2   2   3 22685.8 420.220   1
   0   2  -3 299234. 2185.29   1
   0  -2   3 287307. 2180.88   1
   0   2  -3 308193. 2030.44   1
   0  -2   3 283381. 1970.94   1
   1   3  -1 104459. 1006.39   1
  -1  -3   1 98058.3 1053.80   1
   1   3  -1 106541. 1094.42   1
  -1  -3   1 100337. 1062.41   1
   0  -3   0 154172. 1357.08   1
   0   3   0 158134. 1297.50   1
   0   3   0 155856. 1317.67   1
   0  -3   0 156792. 1455.45   1
   0   3   0 158240. 1305.72   1
   0   3   0 150570. 1257.91   1
   3   1   2 16377.3 422.390   1
  -3  -1  -2 16074.7 426.850   1
   3   1   2 16923.7 359.520   1
  -3  -1  -2 18095.0 404.700   1
   0   1   4 186400. 1543.28   1
   0  -1  -4 180951. 1354.46   1
   0   1   4 181772. 1463.06   1
   0   1   4 186544. 1573.69   1
   3   0   1 18676.6 412.010   1
   3   0   1 18660.5 398.510   1
  -3   0  -1 19047.7 422.920   1
   3   0   1 18754.2 416.330   1
   3   0   1 18534.2 441.030   1
  -3   0  -1 19713.3 449.890   1
   1   2  -3 247760. 1779.44   1
  -1  -2   3 227853. 1697.34   1
   1   2  -3 233762. 1822.63   1
  -1  -2   3 230478. 1818.45   1
  -1  -2   3 238739. 1779.14   1
   3   2   1 61270.1 774.580   1
  -3  -2  -1 58594.0 739.340   1
   3   2   1 58401.8 728.580   1
   3   2   1 59061.7 763.100   1
  -3  -2  -1 60966.6 749.180   1
  -2  -3   0 32000.0 548.950   1
   2   3   0 31274.0 519.460   1
   2   3   0 31616.1 535.760   1
  -2  -3   0 31684.7 539.010   1
   2   3   0 33170.5 622.060   1
   2   3   0 31312.3 556.320   1
   2   3   1 25545.9 461.810   1
   2   3   1 28020.9 490.410   1
  -2  -3  -1 27323.2 479.990   1
  -2  -3  -1 27413.3 484.850   1
   2   3   1 27771.4 592.500   1
  -2  -3  -1 25915.6 474.390   1
  -2   1   2 78789.2 918.210   1
   2  -1  -2 84095.6 1021.67   1
  -2   1   2 76890.2 872.230   1
  -2   1   2 81191.6 875.580   1
  -2   1   2 79530.8 936.170   1
   3   0   0 267065. 1904.68   1
  -3   0   0 259705. 1906.89   1
   3   0   0 267713. 1967.64   1
   3   0   0 266421. 2016.66   1
  -3   0   0 263579. 1975.39   1
   3   0   0 257548. 1859.26   1
   3   0   0 257863. 1818.86   1
   0   1  -4 26691.2 578.150   1
   0  -1   4 25485.5 543.080   1
   0   1  -4 25915.7 509.720   1
   0  -1   4 29656.0 547.680   1
   0  -3  -1 16183.3 397.830   1
   0   3   1 20018.1 406.240   1
   0  -3  -1 19908.6 405.370   1
   0   3   1 19498.6 448.360   1
   0  -3  -1 18617.7 460.580   1
   0  -3  -1 16592.5 585.870   1
   0   3   1 19282.4 392.420   1
  -3  -2   0 81554.6 910.430   1
   3   2   0 76416.6 879.380   1
   3   2   0 79816.8 873.310   1
   3   2   0 82166.6 964.060   1
   3   2   0 82257.4 897.820   1
   3   2   0 80848.3 929.090   1
  -3  -2   0 82069.9 899.010   1
   0  -3   1 125858. 1185.34   1
   0   3  -1 134823. 1209.42   1
   0  -3   1 132091. 1150.29   1
   0   3  -1 135799. 1262.64   1
   1   3   2 293238. 1927.15   1
  -1  -3  -2 294753. 2051.96   1
  -1  -3  -2 294911. 2029.82   1
  -1  -3  -2 298613. 2247.02   1
   1   3   2 294785. 1923.17   1
  -1  -3  -2 299357. 1923.04   1
   1   3   2 291735. 1962.41   1
  -3  -1   1 168808. 1686.53   1
  -3  -1   1 166200. 1620.21   1
   3   1  -1 172482. 1712.53   1
  -3  -1   1 173278. 1450.49   1
   3   1  -1 176750. 1793.70   1
   3   1  -1 172702. 1957.10   1
  -3  -1   1 178890. 1919.15   1
  -3  -1   1 177771. 1456.45   1
   2  -1   3 48490.1 717.990   1
  -2   1  -3 47090.6 766.670   1
  -2   1  -3 45810.6 703.040   1
  -2   1  -3 46109.2 644.380   1
   2  -1   3 45893.2 701.890   1
   2  -1   3 46174.9 661.830   1
   2   1  -3 16696.0 406.080   1
   2   1  -3 15518.5 437.190   1
  -2  -1   3 16060.1 385.230   1
  -2  -1   3 16257.5 390.420   1
   2   1  -3 16755.8 414.420   1
  -2  -1   3 15437.8 412.840   1
   3   0   2 29631.3 511.160   1
  -3   0  -2 31291.2 588.600   1
   3   0   2 29984.4 552.070   1
  -3   0  -2 31549.2 631.780   1
  -2   0   3 117050. 1327.17   1
  -2   0   3 114399. 1274.97   1
   2   0  -3 120388. 1296.34   1
  -2   0   3 115872. 1314.20   1
   2   0  -3 113187. 1341.29   1
   3   2   2 11039.9 305.240   1
  -3  -2  -2 10592.9 305.320   1
   3   2   2 10938.1 309.420   1
   3   2   2 9996.58 303.710   1
   3   2   2 10990.5 319.770   1
  -1   1  -4 245968. 2247.21   1
   1  -1   4 249068. 2292.82   1
  -1   1  -4 255284. 2400.99   1
   1   0  -4 25101.8 512.880   1
  -1   0   4 24726.4 525.950   1
   1   0  -4 22846.7 585.710   1
   1   0  -4 25196.4 593.910   1
  -1   0   4 24079.5 477.790   1
  -1   0   4 21020.7 492.370   1
   2   1   4 107175. 1137.05   1
   2   1   4 109299. 1132.54   1
  -2  -1  -4 110303. 1150.18   1
   2   1   4 103053. 1099.42   1
  -2  -1  -4 100663. 1364.17   1
   2   1   4 108767. 1280.82   1
  -2  -1  -4 106769. 1198.16   1
   2   3  -1 264989. 2241.17   1
  -2  -3   1 261333. 2335.64   1
   2   3  -1 258885. 2296.10   1
  -2  -3  -2 169904. 1681.51   1
   2   3   2 166186. 1582.47   1
   2   3   2 173880. 1675.29   1
  -2  -3  -2 168979. 1649.98   1
   2   3   2 169167. 1723.02   1
  -2  -3  -2 171354. 1687.03   1
   2   3   2 166308. 1612.47   1
   2   3   2 171667. 1652.83   1
   1  -2   3 86942.4 1051.82   1
  -1   2  -3 82822.3 1007.08   1
  -1   2  -3 85469.2 1087.19   1
   1  -2   3 89147.6 1222.53   1
  -3   0   1 71438.3 947.160   1
  -3   0   1 70645.5 916.570   1
   3   0  -1 73503.9 965.050   1
  -3   0   1 72459.8 968.680   1
   3   0  -1 70255.5 934.630   1
  -3   0   1 75127.6 950.250   1
   3   0  -1 71671.7 952.400   1
  -3   0   1 70997.1 989.740   1
   1   1  -4 80610.6 1124.97   1
   1   1  -4 87090.8 1032.33   1
  -1  -1   4 79380.1 1044.27   1
  -1  -1   4 79718.8 997.130   1
  -1  -1   4 78797.8 1039.29   1
   1   1  -4 79670.2 1129.19   1
  -2   0  -4 34837.2 622.900   1
   2   0   4 33669.3 628.860   1
  -2   0  -4 36020.4 568.870   1
   2   0   4 34617.3 528.520   1
  -2   0  -4 33405.0 681.930   1
   2   0   4 33499.7 571.250   1
   2  -2   0 60784.6 901.180   1
  -2   2   0 62433.7 871.220   1
  -2   2   0 62804.3 849.750   1
  -2   2   0 64716.0 1048.73   1
   2  -2   0 62952.5 831.820   1
   2  -2   0 62135.2 842.280   1
  -3  -2   1 12488.1 413.670   1
  -3  -2   1 11545.2 334.210   1
  -3  -2   1 12373.6 335.650   1
   3   2  -1 12326.3 347.530   1
   3   2  -1 12501.8 337.850   1
  -3  -2   1 11512.5 342.310   1
   3   2  -1 12062.0 343.780   1
  -1  -3   2 112237. 1273.71   1
   1   3  -2 119002. 1314.14   1
   1   3  -2 112986. 1213.85   1
  -1  -3   2 110303. 1226.53   1
   2  -2   1 5690.95 219.700   1
  -2   2  -1 5578.59 213.190   1
   2  -2   1 5687.91 230.290   1
   0   3   2 100360. 1138.29   1
   0  -3  -2 95749.0 1164.73   1
   0  -3  -2 99091.5 1292.74   1
   0   3   2 95642.5 1111.06   1
   0   3   2 89068.5 1020.16   1
   0  -3  -2 89464.4 1354.46   1
   0  -3  -2 95156.6 1219.64   1
   0   3   2 97884.9 1162.26   1
   0  -3  -2 100545. 1117.77   1
   1   2   4 147965. 1458.65   1
  -1  -2  -4 144937. 1474.93   1
  -1  -2  -4 148393. 1422.40   1
   1   2   4 144880. 1472.78   1
  -1  -2  -4 148521. 1758.36   1
   1   2   4 145446. 1492.95   1
   1   2   4 141636. 1509.07   1
  -3  -1  -3 569.300 95.0500   1
   3   1   3 618.400 85.2200   1
  -3  -1  -3 649.070 79.9200   1
   3   1   3 593.800 72.2300   1
   3   1   3 604.840 71.2400   1
   0   3  -2 3504.10 168.410   1
   0  -3   2 3496.11 172.430   1
   0  -3   2 3965.79 191.370   1
   0   3  -2 4119.11 199.440   1
   0  -3   2 3716.96 192.980   1
   1  -2  -3 72998.3 1054.09   1
   1  -2  -3 73403.3 977.620   1
  -1   2   3 77523.2 1033.13   1
  -1   2   3 75552.9 973.870   1
   1  -2  -3 77438.8 892.480   1
  -1   2   3 76307.5 936.210   1
  -2   2   1 196841. 1899.25   1
   2  -2  -1 197121. 1912.01   1
   2  -2  -1 209722. 1908.19   1
   2  -2  -1 202358. 1903.60   1
  -2   2   1 203143. 1923.12   1
   2  -2  -1 186918. 1970.93   1
  -2   2   1 205766. 1994.06   1
  -2  -2   3 96667.8 1203.44   1
  -2  -2   3 98410.4 1177.43   1
   2   2  -3 95575.9 1251.21   1
   2   2  -3 99228.4 1217.71   1
  -2  -2   3 99771.8 1176.20   1
   2   2  -3 102081. 1190.94   1
   1  -1  -4 49926.7 729.990   1
   1  -1  -4 47749.5 735.040   1
  -1   1   4 50205.7 734.180   1
  -1   1   4 50091.2 788.830   1
   1  -1  -4 50597.6 736.230   1
  -1   1   4 49064.7 744.370   1
   1  -1  -4 43415.8 827.420   1
   3   1  -2 122001. 1365.58   1
   3   1  -2 112902. 1457.69   1
  -3  -1   2 117949. 1299.89   1
   3   1  -2 124640. 1348.84   1
  -3  -1   2 119625. 1436.26   1
  -3  -1   2 126097. 1532.03   1
  -3  -1   2 122492. 1305.81   1
   1   3   3 3246.04 158.400   1
  -1  -3  -3 3066.08 163.130   1
  -1  -3  -3 3534.30 163.040   1
   1   3   3 3237.33 164.920   1
  -1  -3  -3 3466.23 199.550   1
  -1  -3  -3 3344.42 180.520   1
   1   3   3 3468.97 175.330   1
   1   3   3 3347.26 153.320   1
   1   3   3 3361.29 175.940   1
   2   2   4 85474.2 988.730   1
  -2  -2  -4 84679.4 979.510   1
   2   2   4 85547.8 1066.93   1
  -2  -2  -4 87394.1 1016.74   1
   2   2   4 91990.9 1171.23   1
   1  -3   0 20729.3 447.600   1
  -1   3   0 21761.0 456.910   1
  -1   3   0 21965.3 451.960   1
   1  -3   0 22322.2 522.430   1
  -1   3   0 22938.4 476.720   1
   2  -2   2 176898. 1736.76   1
  -2   2  -2 176622. 1838.42   1
   2  -2   2 183252. 1757.72   1
  -2   2  -2 180089. 1771.18   1
   3   0   3 91049.4 1010.71   1
   3   0   3 89879.5 1068.85   1
   3   0   3 87840.5 1043.03   1
  -3   0  -3 90090.6 1058.27   1
  -3   0  -3 89813.8 1211.97   1
   3   2   3 115796. 1275.02   1
  -3  -2  -3 122452. 1311.04   1
   3   2   3 117885. 1228.67   1
   3   2   3 118530. 1224.73   1
   3   2   3 112968. 1301.70   1
   0   2   4 39190.0 646.510   1
   0  -2  -4 36567.1 685.480   1
   0   2   4 38857.0 654.180   1
   0   2   4 37277.1 628.950   1
   0   2   4 37356.4 667.700   1
   0   2   4 39254.8 647.800   1
   0  -2  -4 39530.0 759.950   1
   0  -2  -4 40152.5 611.540   1
   3  -1   1 101640. 1123.94   1
   3  -1   1 110732. 1281.77   1
   3  -1   1 105629. 1202.19   1
  -3   1  -1 110874. 1219.60   1
   3  -1   1 106629. 1135.73   1
  -3   1  -1 104390. 1193.81   1
   3  -1   0 37.6200 63.7200   1
  -3   1   0 125.990 53.2700   1
   3  -1   0 112.320 49.6600   1
   3  -1   0 102.640 45.3700   1
  -3   1   0 101.370 43.7600   1
   3  -1   0 84.7200 49.0600   1
  -3   1   0 157.860 54.3600   1
   2  -1  -3 109751. 1346.32   1
   2  -1  -3 114033. 1335.57   1
  -2   1   3 108190. 1175.35   1
  -2   1   3 107334. 1235.60   1
  -2   1   3 109638. 1439.50   1
  -2   1   3 112243. 1283.96   1
   1  -3   1 128595. 1361.70   1
  -1   3  -1 136565. 1404.82   1
  -1   3  -1 129498. 1380.28   1
   1  -3   1 128088. 1358.90   1
  -1   3  -1 132835. 1443.01   1
   3   3   1 88938.6 1086.63   1
  -3  -3  -1 95998.3 1144.34   1
   3   3   1 95024.1 1125.53   1
   3   3   1 90131.2 1092.55   1
  -3  -3  -1 92813.3 1124.92   1
  -2  -3   2 15665.8 404.980   1
  -2  -3   2 15848.3 431.450   1
   2   3  -2 15385.9 381.540   1
   2   3  -2 16559.9 397.300   1
  -2  -3   2 15427.8 392.530   1
   2   3   3 74234.2 894.660   1
   2   3   3 81147.1 979.000   1
   2   3   3 77649.0 1006.67   1
   2   3   3 78259.8 913.110   1
   2   3   3 80605.6 1113.06   1
  -2  -3  -3 78604.7 979.310   1
  -2  -3  -3 78849.3 1074.70   1
  -2  -3  -3 82222.6 1003.73   1
   0   2  -4 8709.47 273.350   1
   0  -2   4 8259.51 289.160   1
   0   2  -4 8536.99 311.270   1
   0  -2   4 7898.93 260.630   1
   3   3   0 51661.3 743.920   1
   3   3   0 57140.1 867.480   1
  -3  -3   0 54133.1 787.680   1
  -3  -3   0 52159.7 747.360   1
   3   3   0 51382.2 791.030   1
   3   3   0 48579.9 733.720   1
  -1   3   1 3285.52 170.410   1
   1  -3  -1 3436.44 158.340   1
  -1   3   1 3629.34 180.960   1
  -1   3   1 3807.84 185.350   1
   1  -3  -1 3302.39 185.710   1
   1  -3  -1 3469.94 176.740   1
  -1   3   1 3601.43 159.000   1
   3   0  -2 376.760 75.9700   1
  -3   0   2 301.350 75.8100   1
  -3   0   2 328.090 69.4800   1
   3   0  -2 360.580 112.500   1
  -3   0   2 296.930 62.4900   1
  -3   0   2 306.430 58.9400   1
  -3   0   2 323.270 71.6800   1
   1   0   5 24451.0 488.500   1
  -1   0  -5 24321.5 609.070   1
  -1   0  -5 23217.7 483.460   1
   1   0   5 23609.7 517.890   1
  -1   0  -5 23048.5 429.790   1
   0   0   5 1143.78 113.210   1
   0   0  -5 1110.59 103.870   1
   0   0   5 1171.07 107.180   1
   0   0  -5 1195.09 135.830   1
   0   0  -5 1065.18 90.0700   1
   0   0  -5 991.560 114.230   1
   0   0   5 1206.07 116.870   1
  -3  -2   2 20461.2 492.710   1
   3   2  -2 20942.5 467.720   1
  -3  -2   2 21356.2 519.150   1
   3   2  -2 21629.0 474.990   1
   3   2  -2 20832.5 456.040   1
   2  -1   4 144362. 1432.67   1
  -2   1  -4 149063. 1648.92   1
  -2   1  -4 152449. 1511.55   1
   2  -1   4 156732. 1625.55   1
  -2   1  -4 150604. 1529.43   1
  -3   1  -2 85899.8 1108.21   1
   3  -1   2 82113.8 1023.95   1
  -3   1  -2 85167.3 1095.47   1
   3  -1   2 80787.5 928.680   1
   3  -1   2 84544.4 1073.42   1
   3  -1   2 86995.4 1032.42   1
  -1  -1  -5 207468. 1915.37   1
   1   1   5 210756. 1902.50   1
   1   1   5 213940. 2043.56   1
   1   1   5 203546. 1870.03   1
  -1  -1  -5 200909. 1877.29   1
   1   1   5 215871. 2053.83   1
  -1  -2   4 43505.4 662.900   1
   1   2  -4 41359.7 725.610   1
  -1  -2   4 44724.8 721.930   1
  -1  -2   4 43152.6 787.510   1
   1   2  -4 46689.6 723.750   1
   3   3   2 168823. 1597.57   1
   3   3   2 171233. 1678.27   1
  -3  -3  -2 173354. 1745.96   1
   3   3   2 163665. 1608.39   1
   3   3   2 162588. 1664.03   1
  -3  -3  -2 167187. 1638.07   1
   3  -1  -1 15344.9 383.130   1
   3  -1  -1 14443.1 374.090   1
   3  -1  -1 14985.2 415.830   1
  -3   1   1 14989.2 386.660   1
   3  -1  -1 14266.7 363.990   1
  -3   1   1 14477.1 375.960   1
  -3   1   1 14602.7 385.530   1
   0   3   3 144096. 1492.80   1
   0  -3  -3 142196. 1449.42   1
   0  -3  -3 139305. 1507.04   1
   0   3   3 143444. 1504.41   1
   0   3   3 140950. 1438.53   1
   0  -3  -3 143948. 1406.87   1
   0   3   3 143119. 1516.42   1
  -2   2   2 83584.2 1094.48   1
  -2   2   2 89179.1 1186.42   1
   2  -2  -2 91657.6 1072.75   1
   2  -2  -2 85514.6 1198.62   1
  -2   2   2 84460.6 1000.92   1
   2  -2  -2 85626.3 1021.71   1
   2  -2  -2 83337.1 1146.34   1
   1   3  -3 99904.7 1165.77   1
  -1  -3   3 91415.4 1114.54   1
   1   3  -3 90387.0 1082.27   1
  -1  -3   3 93983.7 1081.01   1
   1  -3   2 1707.16 131.820   1
  -1   3  -2 1679.12 119.530   1
   1  -3   2 1778.75 125.570   1
  -1   3  -2 1923.48 131.080   1
   0   1   5 72146.4 947.360   1
   0  -1  -5 66855.8 1105.05   1
   0  -1  -5 71416.1 913.420   1
   0   1   5 63893.4 880.860   1
   0   1   5 73473.6 954.560   1
   0  -1  -5 74241.4 1154.47   1
   3   3  -1 170798. 1714.61   1
  -3  -3   1 172536. 1712.58   1
  -3  -3   1 151419. 1952.17   1
  -3  -3   1 154237. 1630.64   1
   3   3  -1 157906. 1716.17   1
   0   3  -3 158.410 54.3400   1
   0  -3   3 127.190 57.5200   1
   0   3  -3 205.610 58.1800   1
   0  -3   3 219.000 71.7600   1
   1  -2   4 8442.80 270.280   1
  -1   2  -4 8224.52 287.890   1
   1  -2   4 8091.07 312.430   1
  -1   2  -4 8131.77 284.100   1
   3   1   4 126664. 1248.12   1
   3   1   4 120825. 1353.90   1
   3   1   4 123621. 1294.93   1
  -3  -1  -4 113994. 1510.64   1
  -3  -1  -4 119173. 1258.33   1
  -3  -1  -4 126153. 1329.81   1
   2   1  -4 112036. 1433.17   1
   2   1  -4 125185. 1536.95   1
  -2  -1   4 118554. 1451.67   1
   2   1  -4 119883. 1331.88   1
  -2  -1   4 116054. 1336.07   1
  -2  -1   4 116743. 1340.27   1
   0  -1   5 77628.1 998.270   1
   0   1  -5 75769.5 1129.01   1
   0  -1   5 74832.8 1028.98   1
   0   1  -5 71316.4 968.160   1
   2   0  -4 5764.11 256.640   1
  -2   0   4 5417.39 230.390   1
   2   0  -4 5661.81 233.830   1
  -2   0   4 5550.75 221.090   1
   2   0  -4 4770.96 253.940   1
  -2   0   4 5839.82 247.920   1
  -2   2  -3 57710.5 825.960   1
   2  -2   3 59747.5 807.410   1
   2  -2   3 61676.3 1012.31   1
  -2   2  -3 60255.6 813.190   1
  -1   3   2 131712. 1381.76   1
  -1   3   2 137011. 1454.86   1
   1  -3  -2 130966. 1617.56   1
   1  -3  -2 130401. 1481.92   1
  -1   3   2 131637. 1492.34   1
   1  -3  -2 142250. 1412.93   1
   1  -3  -2 131984. 1493.24   1
  -2  -1  -5 61010.9 814.670   1
   2   1   5 63730.4 864.010   1
  -2  -1  -5 57730.2 936.580   1
   2   1   5 64777.8 931.690   1
  -2  -1  -5 61192.8 880.980   1
   2   1   5 58929.7 764.300   1
  -1  -4   0 43070.0 669.790   1
   1   4   0 40829.0 654.450   1
   1   4   0 41032.0 648.350   1
  -1  -4   0 44633.6 738.590   1
  -1   1  -5 98066.4 1208.74   1
  -1   1  -5 93722.0 1206.28   1
  -1   1  -5 104544. 1324.27   1
   1  -1   5 104046. 1157.29   1
   1  -1   5 102107. 1237.08   1
   4   1   1 165799. 1629.03   1
   4   1   1 166211. 1645.16   1
   4   1   1 162414. 1605.00   1
   4   1   1 160390. 1654.24   1
  -1  -4  -1 90198.7 1076.01   1
   1   4   1 91686.4 1085.06   1
   1   4   1 96233.8 1073.37   1
  -1  -4  -1 93313.5 1196.14   1
  -1  -4  -1 87835.3 1120.14   1
   1   4   1 95550.2 1107.61   1
   2   0   5 44872.2 661.270   1
  -2   0  -5 45531.5 687.420   1
  -2   0  -5 42335.4 648.030   1
   2   0   5 40998.3 680.650   1
  -2   0  -5 41545.0 825.760   1
   2   0   5 44524.9 648.700   1
   3   2   4 8243.01 268.750   1
   3   2   4 7702.97 270.710   1
  -3  -2  -4 6727.69 297.420   1
   3   2   4 7727.13 265.980   1
  -3  -2  -4 8142.95 280.730   1
  -3   0  -4 39666.2 628.450   1
   3   0   4 40438.1 588.430   1
  -3   0  -4 38670.7 769.990   1
   3   0   4 38773.2 599.250   1
  -3   0  -4 38004.0 629.030   1
   3   0   4 38934.4 565.160   1
   3   0   4 39682.2 632.250   1
   3  -1   3 94858.5 1061.34   1
  -3   1  -3 91664.2 1088.71   1
  -3   1  -3 93677.5 1151.92   1
   3  -1   3 90013.2 1040.53   1
   3  -1   3 95158.5 1043.61   1
  -2  -4  -1 110974. 1216.15   1
   2   4   1 114465. 1243.88   1
   2   4   1 106486. 1413.90   1
   2   4   1 111641. 1227.02   1
  -2  -4  -1 116787. 1283.71   1
   3   3   3 79.4400 51.8200   1
   3   3   3 76.1000 58.3900   1
   3   3   3 82.7600 51.0200   1
   3   3   3 42.1800 50.1600   1
   3   3   3 71.4100 59.9600   1
  -3  -3  -3 131.830 59.1100   1
   3   3   3 91.1600 45.3600   1
   4   1   0 637.420 111.610   1
   4   1   0 611.140 86.6900   1
   4   1   0 554.600 83.4900   1
   4   1   0 583.420 90.1100   1
   2   4   0 28442.4 614.500   1
   2   4   0 29978.4 537.650   1
   2   4   0 29743.9 571.320   1
  -2  -4   0 30936.0 550.850   1
   2   4   0 29777.5 636.050   1
   1   0  -5 50406.6 903.560   1
   1   0  -5 46681.6 850.650   1
   1   0  -5 53404.5 836.470   1
  -1   0   5 47378.3 731.620   1
   4   2   1 16863.1 420.320   1
   4   2   1 16133.0 387.540   1
   4   2   1 16175.9 378.530   1
   4   2   1 17061.3 440.750   1
   4   2   1 14799.4 410.750   1
  -3  -1   3 7951.96 291.570   1
   3   1  -3 8120.12 293.390   1
   3   1  -3 7554.15 336.140   1
  -3  -1   3 8145.91 309.750   1
  -3  -1   3 7424.20 260.690   1
   3   1  -3 8421.26 287.260   1
  -1  -3  -4 76901.9 1307.60   1
   1   3   4 78983.6 1015.11   1
   1   3   4 79758.4 923.690   1
  -1  -3  -4 79467.7 948.480   1
   1   3   4 79931.8 974.010   1
   1   3   4 79359.2 902.030   1
   1   3   4 76830.6 978.190   1
   1   3   4 78622.5 974.640   1
   1   3   4 80330.2 979.450   1
  -1  -3  -4 79203.9 931.600   1
  -1   2   4 97068.9 1195.48   1
   1  -2  -4 88055.6 1042.82   1
   1  -2  -4 91098.1 1270.18   1
   1  -2  -4 88922.6 989.880   1
  -1   2   4 90311.0 1100.53   1
  -1   2   4 88627.5 1087.06   1
  -1   2   4 94047.4 1120.49   1
  -4  -1  -2 19454.2 444.430   1
   4   1   2 19001.1 471.600   1
   4   1   2 19377.9 413.030   1
  -4  -1  -2 18239.1 539.920   1
   1   4  -1 95151.3 1129.11   1
   1   4  -1 87825.9 1052.57   1
  -1  -4   1 87644.2 1039.32   1
   1   2   5 849.060 82.1700   1
  -1  -2  -5 716.530 102.230   1
   1   2   5 676.860 72.4300   1
  -1  -2  -5 765.160 120.130   1
  -1  -2  -5 777.490 83.9700   1
  -1  -2  -5 688.760 86.0100   1
   1   2   5 794.890 98.1400   1
   1   2   5 987.000 101.350   1
   4   2   0 171303. 1669.38   1
  -4  -2   0 176005. 1735.61   1
   4   2   0 163991. 2404.58   1
   4   2   0 170568. 1719.57   1
   4   2   0 177237. 1756.93   1
  -4  -2   0 174350. 1995.07   1
   4   2   0 172473. 1733.07   1
  -2  -3   3 90499.6 1224.31   1
   2   3  -3 93323.8 1118.15   1
  -2  -3   3 96162.6 1172.19   1
   2   3  -3 101688. 1202.19   1
  -2  -3   3 93334.6 1090.44   1
  -2  -3  -4 44027.4 644.660   1
   2   3   4 45784.1 675.940   1
   2   3   4 43342.9 639.060   1
   2   3   4 42519.4 695.440   1
   2   3   4 45281.6 680.150   1
   2   3   4 40694.2 701.930   1
   2   3   4 44246.2 679.220   1
  -2  -3  -4 43346.2 662.460   1
  -1  -1   5 92709.4 1104.25   1
  -1  -1   5 90435.7 1074.34   1
   1   1  -5 96431.6 1390.90   1
   1   1  -5 91141.3 1204.37   1
  -1  -1   5 90221.8 1103.29   1
   1   1  -5 87550.3 1112.23   1
  -3   1   2 101538. 1150.53   1
  -3   1   2 97994.0 1175.91   1
   3  -1  -2 100068. 1171.01   1
  -3   1   2 99498.8 1116.53   1
  -3   1   2 100273. 1138.85   1
   3  -1  -2 103692. 1246.12   1
  -4  -2  -2 3304.86 182.730   1
   4   2   2 3313.36 184.670   1
   4   2   2 3639.75 172.630   1
   4   2   2 3430.37 197.260   1
   4   2   2 3214.26 170.510   1
  -2  -2   4 49281.3 726.800   1
  -2  -2   4 53005.2 781.080   1
  -2  -2   4 53395.3 728.690   1
   2   2  -4 51271.4 776.460   1
   2   2  -4 51475.8 897.370   1
   2   2  -4 52189.3 820.180   1
  -1  -4  -2 142.760 59.0400   1
  -1  -4  -2 170.200 61.0300   1
   1   4   2 164.990 53.0000   1
  -1  -4  -2 145.270 51.4500   1
   1   4   2 143.720 64.0800   1
  -1  -4  -2 221.100 62.8600   1
   1   4   2 202.380 49.9600   1
  -3   0   3 197812. 1763.03   1
  -3   0   3 194378. 1819.13   1
   3   0  -3 194987. 1904.34   1
   3   0  -3 204486. 1848.29   1
  -3   0   3 194890. 1795.02   1
  -3   0   3 201619. 1913.44   1
   0  -4   0 106261. 1148.24   1
   0  -4   0 109206. 1264.00   1
   0   4   0 109284. 1164.91   1
   0   4   0 103608. 1157.61   1
   0   4   0 110350. 1156.08   1
   2   4   2 37128.2 607.910   1
   2   4   2 34486.2 592.050   1
  -2  -4  -2 35136.7 589.340   1
   2   4   2 34387.2 657.470   1
  -2  -4  -2 32631.7 881.280   1
  -2  -4  -2 34120.1 600.940   1
   2   4   2 32056.8 623.380   1
  -2  -4  -2 33798.8 604.980   1
   2   2   5 4311.03 173.740   1
   2   2   5 4425.92 225.150   1
   2   2   5 4295.26 174.010   1
  -2  -2  -5 4098.72 186.660   1
   2   2   5 4252.59 200.330   1
  -2  -2  -5 3835.23 235.560   1
  -2  -4   1 7989.97 264.470   1
   2   4  -1 7618.12 276.830   1
  -2  -4   1 8828.55 426.870   1
   2   4  -1 7388.46 255.130   1
  -3  -3   2 113333. 1661.24   1
  -3  -3   2 114125. 1244.92   1
   3   3  -2 108455. 1491.96   1
  -3  -3   2 104598. 1160.71   1
   3   3  -2 115141. 1277.09   1
  -1   3  -3 206956. 1812.19   1
  -1   3  -3 196897. 1770.06   1
   1  -3   3 198089. 2020.94   1
   4   0   1 9270.64 288.490   1
  -4   0  -1 9442.49 321.270   1
   4   0   1 9073.39 301.820   1
   4   0   1 9230.02 315.970   1
   4   0   1 9142.09 281.260   1
  -3  -2   3 125198. 1307.03   1
   3   2  -3 116988. 1373.40   1
  -3  -2   3 123540. 1402.90   1
   3   2  -3 124247. 1358.00   1
  -3  -2   3 122676. 1374.74   1
  -2   1   4 556.630 86.1300   1
  -2   1   4 462.670 74.9100   1
  -2   1   4 573.930 85.4100   1
   2  -1  -4 507.880 75.8800   1
   2  -1  -4 509.990 96.1100   1
   0   4   1 59798.1 797.900   1
   0  -4  -1 58974.7 854.740   1
   0   4   1 61044.2 786.330   1
   0  -4  -1 58998.1 806.660   1
   0   4   1 57550.6 734.330   1
   4   1  -1 50266.8 762.800   1
  -4  -1   1 49879.9 717.340   1
   4   1  -1 48495.1 746.830   1
  -4  -1   1 48644.7 744.560   1
  -2   2   3 144647. 1429.89   1
   2  -2  -3 130070. 1308.40   1
   2  -2  -3 141109. 1520.57   1
   2  -2  -3 142069. 1376.52   1
  -2   2   3 144228. 1416.10   1
  -1   1   5 235320. 1994.46   1
   1  -1  -5 225225. 2319.00   1
  -1   1   5 234130. 1945.35   1
   1  -1  -5 220993. 1765.60   1
   4   0   0 64803.0 963.060   1
  -4   0   0 65661.8 1064.36   1
   4   0   0 60557.7 792.700   1
   4   0   0 63630.0 871.560   1
   4   0   0 62153.7 824.850   1
   0  -4   1 41.2600 58.2900   1
   0   4  -1 68.0700 41.5200   1
   0   4  -1 51.8900 49.2300   1
   0   2   5 31016.8 559.030   1
   0  -2  -5 27974.1 535.910   1
   0  -2  -5 31644.3 709.170   1
   0   2   5 28472.5 529.870   1
   0   2   5 31311.9 591.970   1
   4   0   2 81700.6 1027.61   1
   4   0   2 76607.7 972.760   1
  -4   0  -2 80043.9 1110.44   1
   4   0   2 81909.8 938.100   1
  -4   0  -2 79906.3 976.820   1
  -4  -2   1 54454.0 805.120   1
   4   2  -1 56566.5 803.300   1
  -4  -2   1 54974.2 816.910   1
   4   2  -1 53686.0 800.470   1
  -4  -2   1 55628.6 770.560   1
  -4  -1  -3 101903. 1275.98   1
   4   1   3 110434. 1127.13   1
   4   1   3 105876. 1288.87   1
  -4  -1  -3 114906. 1258.07   1
   4   1   3 111123. 1164.60   1
   0   3   4 2027.13 131.420   1
   0   3   4 1828.56 136.470   1
   0   3   4 1947.81 138.580   1
   0  -3  -4 1927.28 169.150   1
   0  -3  -4 1784.96 144.150   1
   0  -3  -4 1895.56 124.560   1
   0   3   4 1826.81 118.140   1
   0   3   4 1805.89 125.400   1
   2  -3   0 71150.7 899.710   1
  -2   3   0 70669.2 898.230   1
   2  -3   0 68461.8 924.820   1
   2  -3   0 73419.7 871.880   1
  -1   3   3 151689. 1508.58   1
  -1   3   3 155003. 1661.42   1
  -1   3   3 152825. 1509.74   1
   1  -3  -3 152294. 1468.63   1
   1  -3  -3 153044. 1593.87   1
   1  -3  -3 157783. 1438.89   1
   1  -3  -3 154717. 1562.01   1
  -3   2  -1 15934.5 380.610   1
   3  -2   1 16377.7 394.160   1
   3  -2   1 15710.8 386.160   1
   2  -3   1 53734.8 749.300   1
  -2   3  -1 54582.1 762.280   1
   2  -3   1 53904.3 763.980   1
   0  -2   5 132600. 1500.10   1
   0  -2   5 140381. 1374.71   1
   0   2  -5 134877. 1365.48   1
  -3   2   0 62807.5 828.770   1
   3  -2   0 65139.9 905.110   1
   3  -2   0 64161.1 857.610   1
  -3   2   0 66235.9 886.340   1
   3  -2   0 68226.1 842.090   1
   3  -2   0 65208.4 878.080   1
  -3   2   0 65573.3 933.100   1
  -1  -4   2 77278.3 896.520   1
   1   4  -2 83010.8 1003.89   1
  -1  -4   2 73542.3 914.690   1
   2  -1   5 99039.4 1105.05   1
  -2   1  -5 97410.5 1067.56   1
   2  -1   5 103028. 1277.66   1
  -2   1  -5 97268.5 1053.91   1
  -2   1  -5 102134. 1313.42   1
   4   2   3 332793. 2465.02   1
   4   2   3 327093. 2386.45   1
   4   2   3 342995. 2408.32   1
   4   2   3 340607. 2693.40   1
   2  -2   4 5220.98 214.060   1
  -2   2  -4 5155.48 232.120   1
  -2   2  -4 5095.45 205.780   1
   2  -2   4 5397.54 284.070   1
  -2   2  -4 5178.00 237.060   1
  -2   2  -4 5228.33 227.880   1
   3   4   1 48386.9 729.020   1
  -3  -4  -1 50658.0 713.450   1
  -3  -4  -1 51544.9 733.250   1
   3   4   1 50374.9 710.750   1
   4   3   1 54302.4 747.500   1
   4   3   1 51606.2 783.030   1
   4   3   1 55514.8 845.090   1
  -4  -3  -1 55110.9 767.550   1
  -4  -3  -1 52225.4 747.370   1
  -1  -3   4 108648. 1164.03   1
  -1  -3   4 115636. 1292.12   1
  -1  -3   4 101196. 1270.74   1
   1   3  -4 113227. 1224.55   1
   0  -3   4 52685.4 878.270   1
   0  -3   4 54276.1 753.470   1
   0   3  -4 55529.0 792.110   1
   3   4   0 174544. 1639.40   1
   3   4   0 176348. 1628.26   1
  -3  -4   0 184288. 1687.97   1
  -3  -4   0 172705. 1628.13   1
  -2   3   1 2250.35 144.490   1
   2  -3  -1 2227.00 128.250   1
   2  -3  -1 2076.07 138.310   1
   2  -3  -1 2187.60 152.710   1
  -2   3   1 2320.41 163.730   1
   0   4   2 24256.8 454.960   1
   0  -4  -2 21008.9 566.290   1
   0  -4  -2 23523.1 537.790   1
   0  -4  -2 23276.2 546.230   1
   0   4   2 23756.6 521.910   1
   0  -4  -2 21354.2 537.760   1
   0   4   2 23145.6 471.220   1
   0  -4  -2 22236.7 539.950   1
  -3  -1  -5 95635.8 1095.96   1
   3   1   5 93825.1 1083.02   1
   3   1   5 91768.2 1000.00   1
   3   1   5 97918.3 1202.91   1
   3   1   5 99926.0 1018.66   1
   3   3   4 14523.0 337.660   1
   3   3   4 13490.0 353.490   1
   3   3   4 13925.8 356.810   1
   3   3   4 14807.2 404.090   1
   3   3   4 13451.7 367.190   1
  -4  -3   0 3712.47 193.670   1
   4   3   0 3486.71 215.940   1
  -4  -3   0 3798.29 180.830   1
   4   3   0 3961.70 201.020   1
   4   3   0 3964.92 184.800   1
  -3   1  -4 61372.3 900.530   1
  -3   1  -4 59696.3 834.960   1
   3  -1   4 61342.5 844.290   1
   3  -1   4 63986.1 845.600   1
  -4   0   1 127994. 1411.23   1
  -4   0   1 128182. 1415.65   1
   4   0  -1 122994. 1324.08   1
  -4   0   1 124946. 1277.47   1
   4   0  -1 118625. 1276.00   1
  -4   0   1 121346. 1316.36   1
   4   0  -1 120342. 1365.72   1
  -1  -2   5 22800.3 526.580   1
  -1  -2   5 20716.3 451.580   1
  -1  -2   5 22952.8 563.560   1
   3  -2   2 36611.9 596.050   1
  -3   2  -2 35151.5 736.770   1
   3  -2   2 36643.0 583.600   1
  -3   2  -2 36256.6 587.780   1
  -2  -4  -3 57590.1 797.690   1
  -2  -4  -3 57320.3 1156.10   1
   2   4   3 57690.4 837.700   1
   2   4   3 58943.0 786.810   1
   2   4   3 55487.6 872.780   1
  -2  -4  -3 58488.4 847.100   1
   2   4   3 58723.7 768.760   1
   4   3   2 142615. 1382.49   1
   4   3   2 128612. 1312.99   1
   4   3   2 129575. 1399.00   1
   2   4  -2 27028.7 532.790   1
   2   4  -2 24707.5 472.060   1
  -2  -4   2 23521.8 568.130   1
  -2  -4   2 26441.5 706.500   1
  -2  -4   2 23030.9 552.080   1
   1   4   3 39747.8 581.810   1
  -1  -4  -3 37065.2 739.210   1
  -1  -4  -3 39104.4 719.570   1
   1   4   3 36904.5 591.990   1
   1   4   3 38285.9 661.330   1
  -1  -4  -3 39416.9 742.150   1
  -3  -4  -2 3118.09 171.920   1
   3   4   2 2790.63 171.450   1
   3   4   2 3227.20 159.190   1
  -3  -4  -2 3228.73 168.850   1
   3   4   2 3304.86 212.240   1
   3   4   2 3101.57 172.630   1
   0  -4   2 163176. 1531.98   1
   0  -4   2 154369. 1462.08   1
  -3   2   1 218222. 1837.84   1
   3  -2  -1 204478. 1872.62   1
   3  -2  -1 212463. 1948.56   1
   3  -2  -1 217499. 1797.18   1
   3  -2  -1 211372. 1985.41   1
  -3   2   1 214563. 1874.39   1
   1   0   6 96857.4 1079.11   1
   1   0   6 105730. 1231.82   1
   2  -3   2 38615.3 612.070   1
   2  -3   2 37075.3 601.570   1
  -2   3  -2 34510.6 735.610   1
  -2   3  -2 35322.4 591.330   1
  -1   2  -5 138128. 1401.22   1
   1  -2   5 144626. 1392.85   1
  -1   2  -5 133776. 1382.05   1
   1  -2   5 136518. 1487.73   1
   1   1   6 1616.31 134.470   1
   1   1   6 1769.70 130.470   1
   0   0   6 146425. 1503.22   1
   0   0   6 146679. 1481.63   1
  -4   0  -3 173553. 1845.68   1
  -4   0  -3 178822. 1678.53   1
   4   0   3 169780. 1567.02   1
   4   0   3 174402. 1562.75   1
   4   0   3 179118. 1561.13   1
  -3   1   3 56918.0 831.940   1
  -3   1   3 55616.3 839.490   1
   3  -1  -3 56968.3 890.150   1
   3  -1  -3 54894.1 842.250   1
  -3   1   3 59663.4 902.250   1
   3   2   5 7269.82 284.880   1
   3   2   5 6806.29 215.810   1
   3   2   5 6703.67 260.130   1
   3   2   5 6563.82 260.020   1
  -3  -2  -5 5704.54 325.370   1
  -4  -1   2 21809.9 445.670   1
   4   1  -2 24103.8 512.190   1
  -4  -1   2 23166.3 514.820   1
   4   1  -2 24859.1 507.690   1
  -4  -1   2 25323.2 571.490   1
  -4  -1   2 24943.4 531.200   1
  -3  -4   1 6124.85 283.230   1
   3   4  -1 5929.18 223.270   1
  -3   0  -5 45176.4 646.500   1
   3   0   5 44398.8 713.620   1
  -3   0  -5 44045.9 675.990   1
   3   0   5 47501.1 736.670   1
  -3   0  -5 44097.7 843.600   1
   3   0   5 48060.1 642.620   1
  -2  -1   5 79958.4 991.070   1
   2   1  -5 72137.9 1043.91   1
  -2  -1   5 79181.1 991.610   1
   2   1  -5 79672.3 1160.53   1
   2   0  -5 16.7700 56.5600   1
   2   0  -5 46.7700 40.3400   1
  -2   0   5 66.4200 56.4800   1
  -2   0   5 82.3000 56.0500   1
  -4  -3   1 49618.4 763.010   1
   4   3  -1 46222.5 698.070   1
   4   3  -1 50343.1 758.130   1
  -4  -3   1 48321.9 716.780   1
  -4  -2   2 37295.7 640.220   1
  -4  -2   2 38545.0 633.170   1
  -4  -2   2 37744.0 726.050   1
  -4  -2   2 35750.4 644.400   1
   4   2  -2 40101.2 665.060   1
   4   2  -2 38424.8 730.640   1
  -3  -1   4 43419.9 744.960   1
   3   1  -4 38389.2 738.540   1
   3   1  -4 43676.8 763.320   1
  -3  -1   4 42535.3 731.560   1
  -3  -1   4 42325.6 679.090   1
   3   3  -3 475.620 91.4600   1
  -3  -3   3 115.330 51.2700   1
  -3  -3   3 155.000 78.0800   1
  -3  -3   3 151.020 64.2800   1
   3   3  -3 110.440 55.5200   1
   0   1   6 224.280 68.9400   1
   0   1   6 462.770 80.8300   1
   0  -1  -6 288.120 76.2800   1
  -1  -3  -5 69682.3 1144.02   1
   1   3   5 74870.9 872.390   1
   1   3   5 72634.3 854.860   1
   1   3   5 68233.3 876.360   1
   1   3   5 74380.6 910.730   1
   1   3   5 66712.8 949.310   1
  -1   4   0 37589.2 601.950   1
   1  -4   0 35015.5 678.280   1
   1  -4   0 36878.0 613.330   1
  -2  -3   4 45331.6 704.740   1
   2   3  -4 40684.8 694.710   1
  -2  -3   4 40941.2 722.300   1
  -2  -3   4 45880.7 760.160   1
  -1   3  -4 68858.2 991.580   1
   1  -3   4 67006.6 835.990   1
   1  -3   4 61903.4 996.880   1
   2   3   5 134818. 1292.72   1
   2   3   5 125123. 1420.19   1
   2   3   5 139166. 1332.66   1
   2   3   5 133739. 1370.76   1
   2   1   6 31216.5 541.580   1
   2   1   6 30333.8 586.530   1
   2   1   6 31478.6 519.440   1
   4   1   4 54135.9 729.370   1
   4   1   4 52399.8 788.300   1
  -4  -1  -4 50583.1 946.570   1
   4   1   4 54949.5 753.120   1
   4   3   3 1788.22 128.590   1
   4   3   3 1963.59 124.010   1
   4   3   3 1666.62 111.840   1
   4   3   3 1827.72 141.230   1
   0  -1   6 473.830 77.8700   1
   0  -1   6 370.230 76.5900   1
  -2   3   2 73360.9 917.570   1
  -2   3   2 69849.5 932.200   1
   2  -3  -2 76085.2 998.990   1
   2  -3  -2 75870.2 975.890   1
   2  -3  -2 77493.8 900.570   1
   2  -3  -2 73305.8 1000.50   1
   4  -1   1 115281. 1235.89   1
   4  -1   1 119589. 1337.77   1
  -4   1  -1 116634. 1239.30   1
   4  -1   1 114654. 1158.31   1
   4  -1   1 120463. 1248.26   1
  -3   2  -3 80523.0 1065.36   1
  -3   2  -3 79091.3 988.430   1
   3  -2   3 88850.3 1035.22   1
   3  -2   3 91791.5 1588.25   1
   1  -4   1 5961.54 220.750   1
  -1   4  -1 5766.82 308.050   1
  -1   4  -1 6708.95 259.030   1
  -1   4  -1 6443.99 223.250   1
   4   2   4 271123. 1983.13   1
   4   2   4 285436. 2085.92   1
   4   2   4 283706. 2349.00   1
   3   4   3 63722.8 793.050   1
   3   4   3 59249.2 982.060   1
   3   4   3 59560.0 841.230   1
   3   4   3 56554.9 822.920   1
  -3  -4  -3 61431.4 864.090   1
   1  -2  -5 7732.05 242.980   1
  -1   2   5 10116.2 318.090   1
   1  -2  -5 9607.09 375.930   1
  -1   2   5 9668.79 333.890   1
  -1  -4   3 72768.8 866.770   1
  -1  -4   3 71391.4 956.770   1
   1   4  -3 74605.2 968.140   1
  -1  -4   3 72745.5 891.830   1
   1  -1   6 60.9000 60.0300   1
   1  -1   6 79.7500 57.1900   1
  -1   1  -6 119.870 52.4600   1
   2   0   6 44268.6 755.560   1
  -2   0  -6 44653.3 699.530   1
   2   0   6 44487.4 689.210   1
   4  -1   0 156516. 1549.73   1
   4  -1   0 152917. 1544.91   1
  -4   1   0 156960. 1575.14   1
   4  -1   0 149425. 1476.01   1
  -4   1   0 159071. 1680.22   1
   4  -1   0 157391. 1727.87   1
   3   0  -4 194570. 1923.13   1
  -3   0   4 204757. 1959.57   1
  -3   0   4 200399. 1911.00   1
   1  -4  -1 204752. 1822.26   1
   1  -4  -1 206739. 1844.28   1
   1  -4  -1 206111. 1934.18   1
  -1   4   1 214320. 1861.43   1
  -1   4   1 219806. 1745.13   1
   0  -4  -3 40207.1 679.190   1
   0   4   3 37046.3 566.680   1
   0  -4  -3 40299.7 706.280   1
   0   4   3 42953.7 635.410   1
   0  -4  -3 39298.4 581.720   1
   0  -4  -3 39988.4 648.250   1
   0  -4  -3 41388.3 804.500   1
   0   4   3 39761.5 675.550   1
  -4   0   2 20705.0 461.560   1
  -4   0   2 21368.3 556.960   1
   4   0  -2 20932.4 500.740   1
  -4   0   2 22109.8 501.750   1
   4   0  -2 21458.4 484.330   1
  -4   0   2 21519.2 464.830   1
   3  -2  -2 4897.11 227.740   1
   3  -2  -2 4198.31 218.490   1
  -3   2   2 4861.89 208.460   1
   3  -2  -2 4702.84 232.640   1
   3  -2  -2 4599.93 225.650   1
  -3   2   2 4802.23 215.410   1
   4  -1   2 6884.46 228.740   1
  -4   1  -2 6740.39 254.420   1
   4  -1   2 6812.13 246.060   1
  -4   1  -2 6558.19 255.500   1
   4  -1   2 6789.22 274.800   1
   4  -1   2 7087.12 246.600   1
   2  -2  -4 49088.4 707.550   1
   2  -2  -4 50181.4 845.060   1
   2  -2  -4 44410.3 690.790   1
  -2   2   4 51080.7 754.860   1
  -2   2   4 47215.9 770.430   1
  -2   2   4 47800.4 760.490   1
   2  -3   3 28720.8 515.190   1
   2  -3   3 28309.7 514.080   1
  -2   3  -3 27380.7 595.420   1
   3   2  -4 1941.85 167.620   1
   3   2  -4 1618.69 145.440   1
  -3  -2   4 1888.78 135.090   1
  -3  -2   4 1879.77 150.560   1
  -3  -2   4 1808.09 144.560   1
   1   2   6 94021.4 1022.14   1
   1   2   6 94860.0 1103.31   1
   1   2   6 99214.4 1090.64   1
  -1  -2  -6 96120.1 1262.14   1
  -1   3   4 16670.4 419.300   1
   1  -3  -4 15930.6 472.910   1
   1  -3  -4 13087.8 330.410   1
  -1   3   4 15804.7 386.490   1
  -2  -2   5 68896.0 984.030   1
   2   2  -5 66662.3 1145.78   1
   2   2  -5 63219.0 980.060   1
  -2  -2   5 62689.7 915.910   1
  -1   0   6 76539.7 1002.14   1
   1   0  -6 72526.3 1136.61   1
  -1   0   6 74383.4 991.250   1
   0  -4   3 62637.6 812.760   1
   0  -4   3 58163.0 898.250   1
   0   4  -3 65693.6 834.440   1
   0  -4   3 64100.0 827.680   1
   2   4   4 69253.3 827.780   1
   2   4   4 64641.1 897.160   1
   2   4   4 66700.0 829.300   1
  -2  -4  -4 65446.6 1179.11   1
   2   4   4 67761.2 846.840   1
  -3  -4   2 88430.3 1250.95   1
   3   4  -2 84952.0 1045.87   1
  -3  -4   2 96108.4 1060.80   1
   2   2   6 172859. 1777.49   1
   2   2   6 166598. 1721.06   1
   2   2   6 164765. 1798.04   1
  -2  -4   3 125183. 1580.62   1
  -2  -4   3 124790. 1320.81   1
  -2  -4   3 119972. 1360.77   1
   4   0   4 156.580 56.8900   1
  -4   0  -4 146.320 63.7300   1
   4   0   4 98.9400 46.3200   1
  -4   0  -4 156.920 66.4900   1
   4   0   4 143.030 49.0600   1
   2  -1  -5 144636. 1474.40   1
  -2   1   5 146722. 1435.61   1
  -1   4  -2 88501.3 1087.03   1
   1  -4   2 94276.2 1022.77   1
   1  -4   2 88903.6 994.830   1
  -1  -1   6 9922.78 322.100   1
  -1  -1   6 10074.2 338.730   1
   1   1  -6 10655.6 450.680   1
  -1  -4  -4 116826. 1292.60   1
   1   4   4 108023. 1234.96   1
   1   4   4 116054. 1169.93   1
   1   4   4 112458. 1243.35   1
  -1  -4  -4 113845. 1142.50   1
  -1  -4  -4 119897. 1542.83   1
  -4   1   1 29601.7 541.620   1
   4  -1  -1 29022.2 586.770   1
   4  -1  -1 31353.2 597.380   1
  -4   1   1 31322.4 583.610   1
   4  -1  -1 30959.7 590.310   1
  -4   1   1 32318.6 634.530   1
   4  -1  -1 30829.1 579.400   1
   4  -1  -1 30191.3 545.530   1
   0  -3  -5 157521. 1976.83   1
   0   3   5 155771. 1422.76   1
   0  -3  -5 153366. 1357.30   1
   0   3   5 157574. 1735.45   1
   0   3   5 161749. 1745.82   1
   0   3   5 154742. 1446.53   1
  -2   2  -5 6865.39 271.050   1
   2  -2   5 6701.98 274.970   1
  -2   2  -5 6793.62 250.110   1
   2  -2   5 7426.67 251.300   1
   3   3   5 95653.6 1202.26   1
   3   3   5 108080. 1060.28   1
   3   3   5 103170. 1118.78   1
   3   3   5 103760. 1210.81   1
  -4  -3   2 105675. 1386.53   1
   4   3  -2 116836. 1253.70   1
  -4  -3   2 111381. 1186.06   1
  -4  -3   2 112849. 1193.05   1
  -4  -3   2 114095. 1158.87   1
  -4  -4  -1 113075. 1171.40   1
   4   4   1 113784. 1151.93   1
   4   4   1 120247. 1484.66   1
  -4  -4  -1 114460. 1150.56   1
   1  -4  -2 53314.4 1151.18   1
   1  -4  -2 61396.7 849.540   1
   1  -4  -2 64318.6 976.350   1
   1  -4  -2 58629.3 1054.20   1
  -1   4   2 58419.1 762.260   1
   1  -4  -2 60365.9 781.160   1
   3  -1   5 19040.4 462.700   1
  -3   1  -5 17590.6 419.810   1
   3  -1   5 19067.4 399.120   1
   3  -1   5 19312.5 427.230   1
  -3   1  -5 17662.4 494.090   1
  -4   1  -3 37401.3 731.530   1
   4  -1   3 38366.5 598.800   1
   4  -1   3 37998.0 585.200   1
   4  -1   3 36370.0 530.390   1
  -4   1  -3 37796.8 689.010   1
   0   3  -5 60902.5 833.470   1
   0  -3   5 62261.9 896.990   1
   0  -3   5 56411.6 743.440   1
   0   2   6 33633.9 619.110   1
   0  -2  -6 29910.6 731.110   1
   0   2   6 33717.3 673.200   1
   4   4   0 56068.4 756.360   1
  -4  -4   0 57212.8 754.620   1
   4   4   0 54259.3 766.900   1
   4   3   4 19976.7 468.510   1
   4   3   4 17960.5 424.260   1
   4   3   4 19197.3 452.090   1
   4   3   4 18192.2 354.950   1
  -4  -1   3 17769.5 406.880   1
  -4  -1   3 17871.6 431.670   1
   4   1  -3 18020.5 451.930   1
   4   1  -3 15773.2 538.770   1
  -4  -1   3 17350.2 445.510   1
  -1   1   6 81972.0 1039.88   1
   1  -1  -6 78453.2 1259.32   1
  -1   1   6 76976.1 1125.86   1
  -4  -4  -2 187.310 61.3900   1
   4   4   2 161.420 62.3200   1
   4   4   2 324.750 67.6900   1
   4   4   2 223.920 74.0800   1
  -1  -3   5 8408.13 319.170   1
  -1  -3   5 8762.53 274.400   1
  -1  -3   5 8830.88 328.680   1
   2  -1   6 52234.3 738.050   1
  -2   1  -6 44973.3 740.810   1
  -2  -5  -1 20574.0 432.910   1
   2   5   1 18379.7 537.510   1
  -2  -5  -1 21069.5 481.460   1
  -2  -5  -1 22260.1 672.080   1
   2   5   1 20360.8 420.180   1
   2   5   1 20089.3 409.500   1
   2  -3  -3 42926.4 627.690   1
   2  -3  -3 42606.2 678.980   1
  -2   3   3 45636.6 751.640   1
   2  -3  -3 43589.3 768.520   1
   2  -3  -3 41846.6 747.100   1
   2   5   0 82175.5 926.250   1
  -2  -5   0 84934.2 952.100   1
   2   5   0 87011.9 960.570   1
  -1  -5   0 58203.4 1041.55   1
   1   5   0 62954.6 748.410   1
   1   5   0 59989.5 959.950   1
   1   5   0 58542.8 949.450   1
  -1  -5   0 56620.8 781.830   1
   0  -2   6 43572.8 662.080   1
   0  -2   6 44120.0 769.140   1
   5   2   1 27359.4 496.470   1
   5   2   1 26888.3 543.590   1
   5   2   1 26801.7 510.760   1
   3   4   4 138803. 1288.98   1
   3   4   4 135388. 1331.87   1
   3   4   4 130190. 1206.46   1
   3   1   6 8713.30 260.900   1
   3   1   6 7988.14 286.410   1
  -3  -1  -6 8160.18 273.210   1
   3   1   6 8664.10 299.150   1
  -4  -2   3 82111.2 981.850   1
  -4  -2   3 80484.6 1109.67   1
  -4  -2   3 88638.7 1036.41   1
   4   2  -3 91067.0 1124.07   1
   4   2  -3 85268.9 1133.20   1
   3  -2   4 17303.7 384.280   1
  -3   2  -4 15964.3 412.930   1
   3  -2   4 16695.2 468.940   1
   1   5   1 5717.26 206.060   1
  -1  -5  -1 5659.69 246.230   1
  -1  -5  -1 5951.96 267.930   1
  -1  -5  -1 6237.78 247.210   1
   1   5   1 5856.57 243.390   1
  -3   1   4 35622.2 615.980   1
  -3   1   4 39916.6 682.830   1
   3  -1  -4 37476.1 667.120   1
  -3   1   4 39090.6 650.980   1
   5   1   1 70212.8 855.500   1
   5   1   1 72895.3 953.910   1
   5   1   1 71702.6 905.760   1
   5   1   1 66183.9 891.220   1
   5   2   2 66292.1 819.650   1
   5   2   2 65661.1 975.990   1
   5   2   2 60428.3 925.010   1
   4   1   5 53840.3 700.260   1
  -4  -1  -5 48122.0 940.930   1
   4   1   5 56632.7 696.030   1
   4   1   5 53953.6 804.920   1
   5   2   0 127996. 1319.20   1
   5   2   0 123325. 1218.96   1
   5   1   2 86989.2 1116.01   1
   5   1   2 96592.8 1017.42   1
   5   1   2 86372.3 1045.14   1
   5   1   2 92372.3 1107.55   1
  -3   2   3 68624.5 871.550   1
  -3   2   3 75196.1 917.360   1
   3  -2  -3 67784.0 1011.48   1
  -3   2   3 75180.9 1013.57   1
   3  -2  -3 68220.9 910.160   1
   2   5   2 104050. 1471.53   1
   2   5   2 115429. 1105.03   1
  -2  -5  -2 116474. 1292.99   1
  -2  -5  -2 113462. 1165.91   1
   2   5   2 112955. 1289.99   1
  -2  -5  -2 118168. 1791.49   1
  -1  -5   1 125148. 1206.25   1
   1   5  -1 122861. 1348.15   1
  -1  -5   1 122058. 1288.93   1
   1   5  -1 120571. 1240.46   1
   5   1   0 13732.8 369.570   1
   5   1   0 13948.5 364.940   1
   5   1   0 14975.6 361.740   1
   5   1   0 15189.7 385.870   1
   4   2   5 25522.3 453.900   1
   4   2   5 25254.5 450.270   1
   4   2   5 26090.5 593.250   1
  -3  -3   4 114314. 1381.05   1
  -3  -3   4 126245. 1318.90   1
   3   3  -4 124611. 1580.62   1
  -3  -3   4 126644. 1314.01   1
   3   3  -4 121012. 1268.69   1
  -2   3  -4 123640. 1389.20   1
   2  -3   4 120215. 1561.83   1
  -2   3  -4 115421. 1475.30   1
   2  -3   4 132444. 1258.93   1
   3   2   6 65316.2 909.800   1
   3   2   6 61395.1 794.140   1
   3   2   6 66151.1 767.450   1
   2   5  -1 100719. 1079.60   1
  -2  -5   1 99008.3 1084.54   1
  -4  -4   1 14491.8 361.710   1
  -4  -4   1 13038.8 345.410   1
   4   4  -1 11858.6 368.240   1
   4   4  -1 14596.4 480.370   1
   4   4  -1 12776.9 329.870   1
   4   0  -3 94149.1 1158.95   1
  -4   0   3 95898.7 1091.50   1
  -4   0   3 93232.1 1121.64   1
  -4   0   3 96010.8 1188.91   1
  -1   2  -6 56831.3 762.720   1
   1  -2   6 61087.3 940.440   1
   1  -2   6 66248.1 828.370   1
   0  -4  -4 81925.7 1095.67   1
   0  -4  -4 84896.7 946.560   1
   0   4   4 90033.2 946.350   1
   0  -4  -4 87376.4 1109.18   1
   0   4   4 89290.4 997.180   1
  -1   4  -3 64177.4 847.710   1
   1  -4   3 62205.5 792.870   1
   1  -4   3 61897.0 763.810   1
   4  -1  -2 74338.2 985.670   1
  -4   1   2 79912.1 1021.91   1
  -4   1   2 76791.6 923.710   1
   4  -1  -2 78969.5 1011.58   1
  -4   1   2 76323.4 923.480   1
  -4   1   2 76296.5 917.580   1
  -1  -2   6 127436. 1245.48   1
  -1  -2   6 130151. 1406.87   1
  -3   0  -6 142719. 1391.93   1
   3   0   6 144700. 1409.87   1
   3   0   6 149066. 1285.68   1
   3   0   6 147036. 1439.04   1
  -1  -4   4 65.5500 52.7200   1
  -1  -4   4 135.600 66.7700   1
   3  -3   1 154015. 1430.56   1
   3  -3   1 154830. 1521.43   1
   4   4   3 60239.3 996.740   1
   4   4   3 57641.9 784.920   1
   4   4   3 61664.1 789.710   1
   4   4   3 59510.0 737.190   1
   3  -3   0 129401. 1327.50   1
  -3   3   0 124509. 1229.86   1
   3  -3   0 129767. 1235.82   1
  -3   3   0 140043. 2260.28   1
   3  -3   0 128466. 1204.84   1
   1  -3   5 28462.3 506.870   1
   1  -3   5 23743.1 542.210   1
  -1   3  -5 24669.5 514.810   1
   1   5   2 69776.3 806.150   1
  -1  -5  -2 74770.8 954.170   1
  -1  -5  -2 74910.0 1110.16   1
  -1  -5  -2 73575.2 904.530   1
   1   5   2 76217.1 858.640   1
  -3  -5  -1 7680.62 274.920   1
   3   5   1 8075.54 267.410   1
  -3  -5  -1 7161.65 296.100   1
   3   5   1 6986.29 278.670   1
  -3  -4   3 23866.4 686.510   1
  -3  -4   3 25858.1 511.700   1
  -3  -4   3 26871.2 520.800   1
   1  -4  -3 38920.6 761.420   1
   1  -4  -3 40135.5 720.790   1
   1  -4  -3 38191.2 778.400   1
  -1   4   3 42802.8 645.460   1
  -1   4   3 40131.9 652.170   1
   0  -4   4 8310.69 305.110   1
   0  -4   4 9697.91 292.910   1
   0   4  -4 9792.04 310.540   1
   5   3   1 39903.8 679.860   1
   5   3   1 40709.1 618.480   1
   5   3   1 41381.9 892.260   1
   5   3   1 42762.8 706.620   1
   5   2   3 35311.5 547.460   1
   5   2   3 31502.2 583.670   1
   5   2   3 35225.2 749.210   1
   5   2   3 35135.2 566.930   1
   3   1  -5 89892.4 1232.66   1
  -3  -1   5 92804.2 1166.04   1
   3   1  -5 97923.8 1183.82   1
  -3  -1   5 95877.2 1151.52   1
  -3  -5   0 41098.2 686.870   1
  -3  -5   0 39062.8 633.960   1
   3   5   0 41402.0 636.710   1
  -2  -3   5 62309.5 807.620   1
  -2  -3   5 63298.2 874.960   1
   1   0   7 23173.7 449.150   1
   1   0   7 24255.6 602.230   1
   2   3   6 9415.55 264.720   1
   2   3   6 8236.39 300.250   1
   2   3   6 9496.69 313.140   1
  -1  -3  -6 46555.4 1002.82   1
   1   3   6 46916.0 693.730   1
   1   3   6 49873.2 720.670   1
   1   3   6 48068.3 713.650   1
   3  -3   2 714.630 93.4800   1
   3  -3   2 636.870 84.8100   1
   4  -1   4 103642. 1079.86   1
  -4   1  -4 98392.1 1211.28   1
   4  -1   4 106462. 1082.41   1
  -4   1  -4 103458. 1183.20   1
   4  -1   4 108696. 1074.17   1
   5   1   3 468.670 70.8600   1
   5   1   3 391.260 66.4800   1
   5   1   3 431.030 76.7600   1
  -5  -1  -3 365.720 72.6800   1
   0  -5   0 66896.9 995.040   1
   0  -5   0 71186.3 868.270   1
   5   3   2 35464.2 675.200   1
   5   3   2 41697.9 627.190   1
   5   3   2 41494.7 696.550   1
   4   0   5 59528.3 696.740   1
  -4   0  -5 54052.9 914.770   1
   4   0   5 60180.4 783.110   1
   4   0   5 58892.8 774.100   1
   5   2  -1 4616.41 202.740   1
   5   2  -1 4765.18 212.090   1
   3  -3  -1 3617.06 200.010   1
  -3   3   1 4107.01 219.020   1
   3  -3  -1 3547.43 174.590   1
   3  -3  -1 3759.27 193.460   1
  -3   3   1 3473.45 179.190   1
   2   1  -6 9582.13 393.190   1
  -2  -1   6 10316.9 331.480   1
  -2  -1   6 9646.32 343.010   1
  -3  -5  -2 69647.7 935.520   1
   3   5   2 72449.7 817.770   1
  -3  -5  -2 76393.9 936.450   1
   3   5   2 66906.7 1209.52   1
   3   5   2 72740.4 849.670   1
   2   4   5 34346.3 588.910   1
   2   4   5 32855.8 538.490   1
  -2  -4  -5 31602.6 716.640   1
   2   4   5 29449.7 623.270   1
   2   4   5 32973.0 573.820   1
   2   4   5 29738.4 536.120   1
   2  -4   0 15900.2 409.110   1
  -2   4   0 17752.0 421.950   1
   2  -4   0 15764.7 383.270   1
   0   0   7 23090.3 470.760   1
   0   0   7 26821.9 519.560   1
   5   3   0 120.560 66.5600   1
   5   3   0 89.6600 58.3500   1
  -5  -3   0 116.840 57.2800   1
   5   0   1 2472.25 184.330   1
  -5   0  -1 2293.54 221.470   1
   5   0   1 2470.31 145.090   1
   5   0   1 2265.65 159.830   1
   5   0   1 2484.60 168.950   1
  -5  -1   1 54149.8 786.900   1
   5   1  -1 55876.1 820.920   1
   5   1  -1 54413.4 742.550   1
   2   0  -6 125277. 1564.71   1
  -4   2  -1 15122.6 376.490   1
   4  -2   1 15075.1 373.920   1
   4  -2   1 16623.0 420.410   1
   4  -2   1 16716.2 366.830   1
   4  -2   1 16713.7 542.420   1
   0   5   1 21445.1 433.900   1
   0  -5  -1 21251.9 444.540   1
   0  -5  -1 20322.1 482.260   1
   0   5   1 20063.7 480.110   1
   4   3  -3 8275.07 302.100   1
   4   3  -3 9390.14 435.310   1
  -4  -3   3 8079.42 387.670   1
  -4  -3   3 9407.83 287.970   1
  -4  -3   3 8127.73 319.220   1
  -4  -3   3 9063.90 306.320   1
  -2  -4   4 4146.00 205.450   1
  -2  -4   4 4305.58 248.800   1
  -2  -4   4 4028.30 209.690   1
   2  -4   1 97797.9 1066.55   1
   2  -4   1 95938.7 1105.26   1
  -3   0   5 108.680 70.9400   1
   3   0  -5 61.3600 52.7000   1
  -3   0   5 50.1600 61.9300   1
   3   0  -5 117.190 58.7100   1
   2  -2  -5 698.410 86.6100   1
  -2   2   5 773.320 104.100   1
   2  -2  -5 791.400 106.020   1
  -2   2   5 773.990 88.5400   1
  -1  -5   2 9354.33 279.010   1
   1   5  -2 9253.37 305.040   1
  -1  -5   2 9392.75 289.250   1
  -1   3   5 105570. 1167.42   1
   1  -3  -5 97672.2 1278.77   1
  -1   3   5 105501. 1338.27   1
   0   5  -1 29035.6 504.450   1
   0   5  -1 27714.2 542.290   1
   0  -5   1 25264.7 685.770   1
   0  -5   1 30286.9 543.440   1
   0   5  -1 29660.2 535.030   1
   4  -2   0 30768.7 536.400   1
  -4   2   0 30288.5 562.420   1
   4  -2   0 31675.0 521.490   1
   4  -2   0 30946.7 592.800   1
   4  -2   0 30068.7 691.510   1
  -2  -5  -3 29407.5 768.430   1
   2   5   3 30215.0 511.250   1
  -2  -5  -3 29717.4 545.620   1
   2   5   3 26419.2 662.070   1
   2   5   3 26026.5 613.030   1
  -2  -5  -3 29839.3 598.380   1
   5   0   2 15112.6 350.250   1
   5   0   2 15396.0 376.790   1
   5   0   2 14186.5 384.690   1
   5   0   2 14281.7 364.700   1
  -5   0  -2 14228.9 509.190   1
   1   4   5 37703.6 614.720   1
   1   4   5 37197.7 706.320   1
   1   4   5 37497.0 586.360   1
  -1  -4  -5 38610.4 809.230   1
   1   4   5 39493.2 580.130   1
   2   1   7 23717.7 464.490   1
   2   1   7 26020.8 481.290   1
   2   1   7 22962.8 544.020   1
   5   0   0 49333.0 708.630   1
   5   0   0 47922.8 732.780   1
   5   0   0 45415.2 681.980   1
   5   0   0 48109.6 737.980   1
  -1   2   6 117550. 1354.70   1
   1  -2  -6 112493. 1433.57   1
  -1   2   6 114259. 1230.04   1
   3   2  -5 20092.2 616.570   1
   3   2  -5 17314.1 492.910   1
  -3  -2   5 17125.2 421.800   1
  -3  -2   5 20153.9 446.010   1
  -2  -5   2 6893.36 295.350   1
  -2  -5   2 5918.22 229.280   1
  -3  -5   1 65425.6 825.730   1
   3   5  -1 75317.1 899.100   1
   4   3   5 30551.1 495.170   1
   4   3   5 35433.4 631.050   1
   4   3   5 32639.8 585.340   1
   4  -2   2 68819.6 817.600   1
  -4   2  -2 65673.3 837.560   1
   4  -2   2 70780.8 870.370   1
   0   1   7 18261.7 440.430   1
   0   1   7 18596.2 458.150   1
   0  -1  -7 18010.3 573.370   1
   2  -4  -1 88347.2 1015.00   1
   2  -4  -1 88368.7 1084.79   1
   2  -4  -1 87836.7 962.830   1
  -2   4   1 89383.5 1094.82   1
   2   0   7 18690.1 492.360   1
   2   0   7 18558.9 430.600   1
   4   4  -2 22888.8 727.950   1
   4   4  -2 20790.4 454.960   1
  -4  -4   2 24430.7 496.680   1
  -4  -4   2 18731.7 783.290   1
  -4  -4   2 26490.7 522.450   1
   5   3   3 3493.89 192.680   1
   5   3   3 3346.21 163.610   1
   5   3   3 2955.54 177.050   1
   5   3   3 3353.86 158.060   1
   0  -1   7 109456. 1368.49   1
   0  -1   7 103663. 1112.16   1
   1   5   3 137047. 1480.19   1
   1   5   3 137070. 1459.05   1
  -1  -5  -3 145226. 1389.85   1
  -1  -5  -3 142274. 1624.16   1
  -1  -5  -3 139500. 1338.07   1
   1   5   3 148926. 1380.11   1
  -1  -5  -3 146318. 1419.69   1
   1  -1   7 39554.0 618.600   1
   1  -1   7 35565.7 723.010   1
   2  -4   2 70411.2 958.350   1
   2  -4   2 69104.7 846.880   1
   4   4   4 62950.9 906.670   1
   4   4   4 74526.5 931.680   1
   4   4   4 68046.0 1084.07   1
   4   4   4 69742.9 1007.33   1
  -2   3   4 294.850 75.3600   1
   2  -3  -4 283.280 70.2700   1
  -2   3   4 281.600 71.6100   1
   2  -3  -4 229.790 55.7700   1
   3   3   6 31000.9 610.860   1
   3   3   6 30836.5 547.170   1
   3   3   6 31608.8 530.070   1
   3   4   5 5888.63 278.180   1
   3   4   5 7305.90 238.600   1
   3   4   5 7091.30 270.450   1
   3   4   5 7422.85 236.950   1
   0  -5  -2 57642.6 999.210   1
   0   5   2 65425.2 949.550   1
   0  -5  -2 62052.4 962.280   1
   0   5   2 54245.3 964.040   1
   0  -5  -2 63585.0 1042.13   1
  -4  -1   4 51280.1 908.840   1
   4   1  -4 44120.9 975.410   1
  -4  -1   4 52104.7 789.910   1
  -4  -1   4 51736.9 852.140   1
   4   1  -4 52143.6 924.060   1
   2  -2   6 46917.4 986.290   1
  -2   2  -6 40611.3 690.240   1
   2  -2   6 48655.9 763.120   1
   3  -3   3 36232.6 605.820   1
  -3   3  -3 31064.1 683.200   1
   3  -3   3 36765.5 630.300   1
  -5  -3   1 69395.0 964.290   1
  -5  -3   1 67462.4 997.340   1
   5   3  -1 69433.8 975.090   1
   5   3  -1 71369.5 971.410   1
   5   3  -1 67580.9 968.250   1
   3  -2   5 171346. 1181.96   1
  -3   2  -5 162231. 2042.52   1
  -3   2  -5 157934. 1862.52   1
   3  -2   5 164315. 1476.17   1
   3  -1   6 9075.25 321.870   1
   3  -1   6 8461.27 284.920   1
  -3   1  -6 8120.23 296.510   1
   3   5   3 28460.9 528.040   1
   3   5   3 25052.2 800.040   1
   3   5   3 28360.9 518.060   1
  -3  -5  -3 28169.3 612.200   1
   4  -2  -1 41573.9 808.460   1
  -4   2   1 46481.9 795.250   1
   4  -2  -1 43655.6 734.290   1
   4  -2  -1 44110.8 760.250   1
   4  -2  -1 42128.8 763.500   1
  -4   2   1 41817.5 708.940   1
  -2  -2   6 63797.1 907.110   1
   2   2  -6 64911.3 1197.66   1
  -2  -2   6 65074.9 985.540   1
   0   3   6 11772.8 364.470   1
   0   3   6 9919.61 311.430   1
   0  -3  -6 10198.4 406.370   1
   1   2   7 112773. 1351.16   1
   1   2   7 117720. 1432.96   1
   5   2   4 1024.03 93.1200   1
   5   2   4 772.740 102.380   1
   5   2   4 905.490 87.6600   1
   5   2   4 842.310 97.3500   1
   5   0   3 70098.0 942.510   1
  -5   0  -3 65257.2 937.870   1
   5   0   3 68728.9 1011.51   1
   5   0   3 69234.3 891.640   1
  -5   0  -3 66042.7 1095.04   1
   5   0   3 67463.3 932.920   1
   0  -5   2 2837.62 158.850   1
   0   5  -2 2535.22 163.840   1
   0  -5   2 2562.98 145.150   1
  -3   3   2 37891.2 765.190   1
   3  -3  -2 35078.6 596.020   1
   3  -3  -2 36267.2 679.210   1
   3  -3  -2 34195.4 671.000   1
   3  -3  -2 36790.6 688.710   1
   4  -1  -3 3664.43 205.010   1
  -4   1   3 4046.09 233.620   1
  -4   1   3 3984.74 202.550   1
  -4   1   3 3444.05 183.020   1
   1  -4   4 64470.0 894.670   1
  -1   4  -4 61266.7 928.000   1
   1  -4   4 58436.0 1060.07   1
  -4  -2   4 47304.3 789.650   1
   4   2  -4 46189.4 794.510   1
   4   2  -4 42264.0 826.040   1
   2   2   7 22044.3 515.600   1
   2   2   7 22469.7 467.680   1
   2   2   7 21905.4 455.680   1
   5   1   4 42649.0 758.340   1
  -5  -1  -4 34970.7 777.490   1
   5   1   4 41316.7 617.670   1
   5   1   4 40059.3 726.340   1
  -2   1   6 18818.8 492.500   1
  -2   1   6 16315.7 476.710   1
   2  -1  -6 17196.8 515.230   1
   5   0  -1 73197.8 1022.64   1
   5   0  -1 75166.3 1141.95   1
   5   0  -1 79880.6 1055.73   1
   5   0  -1 80494.1 1093.88   1
  -5   0   1 81599.9 1120.58   1
   4  -2   3 23417.8 485.870   1
  -4   2  -3 21091.0 487.160   1
   4  -2   3 23496.4 493.730   1
  -4   2  -3 20898.4 563.690   1
  -1   0   7 54879.8 931.690   1
   1   0  -7 51999.3 989.080   1
  -1   0   7 55011.8 891.110   1
  -3   2   4 73910.3 1108.17   1
  -3   2   4 67734.0 954.830   1
   3  -2  -4 69308.6 1168.71   1
   5   2  -2 6136.93 309.390   1
   5   2  -2 6926.36 287.780   1
  -5  -2   2 6670.78 246.860   1
  -5  -2   2 6208.69 257.710   1
  -5  -2   2 6169.32 318.110   1
   0  -3   6 54115.9 798.880   1
   0  -3   6 51845.2 970.150   1
  -2   4   2 22208.6 587.720   1
   2  -4  -2 21513.3 519.690   1
   2  -4  -2 21296.1 433.440   1
   2  -4  -2 21681.6 514.570   1
   5   1  -2 210341. 1469.32   1
  -5  -1   2 210300. 1434.88   1
  -5  -1   2 196918. 1351.05   1
   2  -3   5 7120.69 248.450   1
  -2   3  -5 6040.10 268.930   1
  -2   3  -5 6422.57 243.190   1
   2  -3   5 6958.16 396.080   1
   4   1   6 176.250 53.7200   1
   4   1   6 129.160 44.9100   1
   4   1   6 218.830 76.5100   1
  -4  -5  -1 24844.6 521.460   1
  -4  -5  -1 24087.8 525.070   1
   4   5   1 24771.1 487.670   1
   4   5   1 21245.5 547.670   1
  -3   1   5 67098.2 1049.94   1
  -3   1   5 72683.8 1040.68   1
   3  -1  -5 68519.5 1058.22   1
  -3   1   5 68014.8 993.860   1
   1  -4  -4 43407.1 696.970   1
   1  -4  -4 50399.0 855.850   1
  -1   4   4 46711.2 873.290   1
   1  -4  -4 49286.3 952.210   1
  -4   0   4 42865.4 830.250   1
  -4   0   4 44577.4 830.090   1
   4   0  -4 46177.7 867.190   1
  -4   0   4 48407.6 743.520   1
  -4   0   4 42715.8 713.910   1
  -3  -5   2 27169.0 548.850   1
  -1  -1   7 47512.8 872.730   1
  -1  -1   7 51654.7 873.150   1
   0  -4  -5 16361.2 523.660   1
   0   4   5 15438.3 512.050   1
   0  -4  -5 14298.9 432.410   1
   0   4   5 15694.6 480.160   1
   0   4   5 16449.8 416.160   1
  -5  -4  -1 57116.9 848.970   1
   5   4   1 58180.1 827.440   1
   5   4   1 58074.4 916.160   1
  -5  -4  -1 55861.5 841.620   1
  -1  -3   6 1748.08 132.360   1
  -1  -3   6 1789.03 153.850   1
   4   2   6 65853.7 913.880   1
   4   2   6 63717.4 971.940   1
   4   2   6 67946.0 871.190   1
  -1  -5   3 107326. 1272.73   1
  -1  -5   3 105595. 1261.31   1
  -2  -5  -4 50.2600 63.9600   1
   2   5   4 -13.040 46.4900   1
  -2  -5  -4 7.85000 62.7300   1
   2   5   4 36.4200 43.6300   1
   4  -1   5 6673.77 247.650   1
   4  -1   5 6996.95 257.910   1
   4  -1   5 6800.72 243.920   1
   5   4   2 472.710 83.1600   1
   5   4   2 568.560 87.1000   1
   5   4   2 493.670 79.0800   1
   4   5   0 3454.24 181.000   1
  -4  -5   0 4215.26 205.370   1
  -4  -5   0 3866.80 197.070   1
   2  -1   7 99549.4 1332.19   1
   2  -1   7 97829.8 1225.65   1
   4   5   2 42885.5 678.800   1
  -4  -5  -2 41946.0 722.440   1
   4   5   2 42942.3 664.750   1
  -4  -5  -2 41523.7 673.450   1
   5   3   4 35588.4 716.620   1
   5   3   4 37485.1 590.500   1
   5   3   4 36699.4 597.820   1
  -2   4  -3 8254.40 384.030   1
   2  -4   3 9485.35 295.890   1
   2  -4   3 9668.57 290.500   1
  -2   4  -3 9457.13 419.170   1
   3   1   7 37350.9 688.310   1
   3   1   7 36020.7 728.640   1
   3   1   7 39347.6 628.680   1
  -3  -4   4 19665.1 622.180   1
  -3  -4   4 20977.3 502.960   1
  -3  -4   4 23221.9 513.170   1
   0   2   7 95649.1 1249.11   1
   0  -2  -7 91364.7 1424.26   1
   0   2   7 90693.3 1258.45   1
  -1  -4   5 173400. 1536.76   1
  -1  -4   5 175701. 1529.19   1
  -1  -4   5 179772. 1246.32   1
  -2  -5   3 43049.8 700.720   1
  -2  -5   3 40024.8 800.900   1
  -2  -5   3 44597.5 852.160   1
   5   4   0 102215. 1214.72   1
  -5  -4   0 109507. 1338.68   1
   5   4   0 112508. 1366.48   1
  -5  -4   0 104785. 1287.73   1
  -3  -3   5 34728.3 641.090   1
   3   3  -5 36296.1 893.940   1
  -3  -3   5 34899.6 607.710   1
  -3  -3   5 29017.8 727.290   1
   1  -5   0 182363. 1246.25   1
  -1   5   0 179676. 1227.84   1
   0   5   3 63967.3 822.310   1
   0  -5  -3 69699.8 1092.81   1
   0  -5  -3 66633.8 1051.37   1
   0  -5  -3 68269.3 1161.75   1
   0   5   3 65537.0 1062.17   1
  -1   1   7 16758.0 450.460   1
   1  -1  -7 19263.8 603.930   1
  -1   1   7 20857.6 511.340   1
   0  -4   5 68394.7 1054.01   1
   0  -4   5 68011.4 931.250   1
   0   4  -5 65407.8 933.010   1
   4  -2  -2 26490.3 570.420   1
  -4   2   2 27525.7 587.470   1
   4  -2  -2 24960.3 593.210   1
   4  -2  -2 27015.9 530.830   1
   4  -2  -2 24803.6 564.560   1
  -4   2   2 24838.1 513.490   1
  -5   1  -1 149939. 1653.22   1
   5  -1   1 150254. 1604.01   1
   5  -1   1 153491. 1709.17   1
   5  -1   1 155136. 1750.21   1
   5  -1   1 147622. 1721.33   1
   0  -2   7 15130.9 389.720   1
   0  -2   7 14757.6 503.850   1
   1  -3   6 21720.6 462.880   1
   1  -3   6 20583.4 565.800   1
  -1   3  -6 17767.3 465.820   1
  -1   5  -1 33215.5 634.970   1
  -1   5  -1 34605.3 621.130   1
   1  -5   1 34850.9 611.930   1
   1  -5   1 35607.1 649.990   1
  -5  -3   2 20004.1 457.950   1
  -5  -3   2 22355.3 476.030   1
   5   3  -2 22611.5 588.430   1
   5   3  -2 21617.5 516.400   1
  -5  -3   2 20131.7 517.830   1
  -1  -5  -4 2840.20 183.880   1
   1   5   4 3286.05 202.340   1
  -1  -5  -4 3284.05 234.880   1
   1   5   4 3384.34 202.270   1
   1   5   4 2867.87 193.190   1
  -5   0  -4 1423.09 161.740   1
   5   0   4 1547.68 103.250   1
   5   0   4 1521.34 109.350   1
   5   0   4 1497.72 129.840   1
   3   2   7 63965.6 998.760   1
   3   2   7 62409.3 835.500   1
   3   2   7 60651.3 884.770   1
   1  -5  -1 220.620 71.3500   1
  -1   5   1 180.280 54.4000   1
   1  -5  -1 154.130 70.5100   1
  -1   5   1 173.170 52.1700   1
  -3  -5  -4 12094.0 397.320   1
   3   5   4 12118.3 335.420   1
   3   5   4 9949.77 405.140   1
   3   5   4 12345.1 323.110   1
   4   0   6 86592.5 1092.27   1
   4   0   6 84672.9 1007.98   1
   4   0   6 83760.8 1143.27   1
   4   4  -3 72625.3 1033.15   1
   4   4  -3 75722.3 1362.74   1
  -4  -4   3 79258.3 1077.72   1
  -4  -4   3 73810.7 1021.15   1
  -4  -3   4 52580.9 870.830   1
   4   3  -4 57708.6 1052.57   1
  -4  -3   4 53197.7 824.420   1
   4   3  -4 56193.0 916.820   1
  -4  -3   4 46904.5 1049.71   1
   3  -3   4 51437.7 751.550   1
   3  -3   4 52782.0 791.400   1
   3   0   7 11362.2 345.810   1
   3   0   7 11885.6 317.620   1
   3   0   7 11858.2 369.180   1
   0   5  -3 63895.4 959.500   1
   0  -5   3 66077.5 904.420   1
   0  -5   3 56398.8 872.340   1
   5  -1   2 5290.13 196.760   1
  -5   1  -2 4916.23 213.810   1
   5  -1   2 5182.03 216.190   1
   5  -1   2 5353.70 215.740   1
   5  -1   2 5146.15 231.510   1
   5  -1   0 36662.4 830.030   1
  -5   1   0 36565.2 645.930   1
   5  -1   0 38831.1 681.200   1
   5  -1   0 35074.0 632.650   1
   5  -1   0 37419.0 686.270   1
   5  -1   0 36940.4 620.940   1
  -5   0   2 445.930 84.2600   1
  -5   0   2 465.910 76.9500   1
  -5   0   2 390.980 73.7200   1
  -5   0   2 398.590 80.4100   1
   5   0  -2 503.230 90.0600   1
   5   4   3 95753.4 1224.53   1
   5   4   3 94222.7 1121.93   1
   5   4   3 99129.9 1239.46   1
   4   5  -1 103137. 1233.22   1
  -4  -5   1 105023. 1308.61   1
   4   4   5 4674.49 226.160   1
   4   4   5 4867.15 194.320   1
   4   4   5 4342.55 273.330   1
   4   4   5 4267.60 182.860   1
   2   4   6 16990.4 439.850   1
   2   4   6 17230.7 426.910   1
   2   4   6 16565.4 428.860   1
  -2  -4  -6 16786.3 603.260   1
   1  -2   7 775.190 99.9000   1
   1  -2   7 624.280 106.340   1
  -4  -5  -3 41467.4 723.020   1
   4   5   3 45562.5 684.920   1
   4   5   3 37679.8 640.530   1
   4   5   3 38878.7 904.600   1
   3  -3  -3 94543.8 1314.69   1
   3  -3  -3 85479.1 1252.26   1
   3  -3  -3 94795.9 1226.66   1
  -2  -4   5 56612.5 951.280   1
  -2  -4   5 50296.0 835.580   1
  -2  -4   5 54042.4 901.710   1
   4  -2   4 605.360 96.1200   1
   4  -2   4 493.010 80.8500   1
  -4   2  -4 534.830 82.2600   1
   5   2   5 13589.1 436.040   1
   5   2   5 14243.3 331.160   1
  -5  -2  -5 11395.5 410.110   1
   5   2   5 14536.8 344.590   1
   4   3   6 10482.3 288.330   1
   4   3   6 12793.9 324.960   1
   4   3   6 12681.0 388.500   1
   5   4  -1 17550.5 408.320   1
  -5  -4   1 17065.0 463.240   1
   5   4  -1 15838.0 417.280   1
  -5  -4   1 17751.5 425.490   1
   5   4  -1 18585.5 452.390   1
  -1  -2   7 3222.50 200.860   1
  -1  -2   7 2972.44 162.830   1
   2  -4  -3 1915.51 136.730   1
  -2   4   3 2227.38 199.260   1
   2  -4  -3 1893.75 159.310   1
   2  -4  -3 1623.90 152.520   1
  -2  -3   6 14498.8 430.130   1
  -2  -3   6 14758.8 381.780   1
   5   1   5 31339.8 606.450   1
  -5  -1  -5 26407.2 716.220   1
   5   1   5 32545.1 561.400   1
   5   1   5 32462.0 544.260   1
   2   3   7 153.610 77.5600   1
   2   3   7 94.4100 57.3300   1
   2   3   7 134.050 59.4300   1
  -3  -1   6 15452.8 405.760   1
   3   1  -6 14725.8 508.380   1
  -3  -1   6 15221.9 443.680   1
   1  -5   2 14318.6 361.040   1
  -1   5  -2 16728.1 427.280   1
  -1   5  -2 16320.4 397.710   1
   1  -5   2 16850.5 400.060   1
   1   4   6 55871.7 899.720   1
   1   4   6 66047.7 907.740   1
  -1  -4  -6 60713.0 1159.78   1
   1   4   6 57420.1 839.320   1
  -1  -3  -7 3926.88 260.280   1
   1   3   7 3801.85 178.150   1
   1   3   7 3486.84 190.290   1
   1   3   7 4127.48 207.120   1
   1  -3  -6 46819.6 910.450   1
  -1   3   6 42280.9 806.310   1
  -1   3   6 50836.1 807.230   1
  -1   3   6 43894.6 797.420   1
  -1   5   2 31505.7 553.730   1
   1  -5  -2 34723.1 702.490   1
   1  -5  -2 35335.6 668.380   1
  -1   5   2 36225.9 636.760   1
   1  -5  -2 32044.5 750.790   1
   5  -1   3 32926.3 611.640   1
   5  -1   3 38312.4 671.790   1
  -5   1  -3 33796.7 655.880   1
  -5   1  -3 33098.7 641.320   1
   5  -1   3 37634.5 586.680   1
   5  -1   3 37852.3 640.200   1
   5  -1   3 35396.7 670.550   1
  -5  -2   3 71046.9 991.560   1
   5   2  -3 79768.6 1150.11   1
   5   2  -3 67930.1 1200.42   1
  -5  -2   3 79650.9 1044.58   1
  -2   2   6 7053.53 297.560   1
  -2   2   6 6597.91 276.260   1
   2  -2  -6 6599.60 339.400   1
   3   4   6 71401.4 983.200   1
   5  -1  -1 14814.0 421.640   1
   5  -1  -1 12897.0 383.370   1
  -5   1   1 14478.1 417.190   1
   5  -1  -1 12897.0 423.760   1
  -5   1   1 14629.6 388.280   1
   5  -1  -1 12855.9 358.110   1
  -5   1   1 13277.3 388.750   1
  -3  -5   3 82344.3 1124.96   1
  -3  -5   3 79319.4 1577.00   1
  -3  -5   3 75143.0 1253.77   1
  -2   3   5 85136.8 1278.29   1
   2  -3  -5 80574.3 1290.71   1
  -5  -1   3 18663.5 458.510   1
  -5  -1   3 19781.4 430.470   1
  -5  -1   3 17483.5 475.940   1
  -5  -1   3 18306.3 478.480   1
   5   1  -3 19293.2 507.960   1
  -4   1   4 42.0000 54.0300   1
  -4   1   4 67.8600 59.6400   1
   4  -1  -4 80.3800 67.8600   1
  -4   1   4 141.230 66.7100   1
  -3   0   6 73270.6 1099.65   1
   3   0  -6 67463.4 1192.42   1
  -3   0   6 62464.0 1023.08   1
  -1   4  -5 85263.5 1184.18   1
   1  -4   5 90075.1 1361.16   1
   1  -4   5 100333. 1215.87   1
   3  -2   6 25037.6 501.090   1
   3  -2   6 22538.5 654.140   1
  -3   2  -6 22412.1 605.100   1
  -2   4  -4 6541.04 272.990   1
   2  -4   4 7224.97 257.860   1
  -2   4  -4 6795.33 344.900   1
  -2   4  -4 6078.65 297.840   1
   2  -4   4 7765.15 274.750   1
   1   0   8 35297.0 739.470   1
   1   0   8 40041.8 665.410   1
   3   2  -6 79765.1 1337.28   1
  -3  -2   6 85841.1 1163.37   1
  -3  -2   6 75872.7 1146.76   1
   5   3   5 63806.1 853.300   1
   5   3   5 63825.6 873.690   1
   5   3   5 62049.7 1000.63   1
  -2  -1   7 31998.4 643.520   1
   2   1  -7 32668.0 820.880   1
  -2  -1   7 35443.9 677.490   1
  -2  -6  -1 34091.0 781.930   1
   2   6   1 31949.5 567.100   1
  -2  -6  -1 32723.7 603.590   1
   2   6   1 33313.8 559.190   1
  -2  -6  -1 32037.5 645.940   1
   4   1  -5 75206.1 1300.22   1
  -4  -1   5 77912.8 1068.35   1
  -4  -1   5 72608.9 1206.46   1
  -4  -1   5 76940.3 1112.57   1
  -1  -5   4 30078.6 558.790   1
  -1  -5   4 28298.7 610.860   1
  -1  -5   4 30018.2 537.130   1
   1   1   8 50351.4 869.050   1
   1   1   8 53744.9 816.310   1
   2   6   0 26599.5 643.620   1
  -2  -6   0 30313.0 674.020   1
   2   6   0 29958.8 537.850   1
  -2  -6   0 27055.0 559.840   1
  -2   0   7 35118.9 777.840   1
   2   0  -7 36157.6 831.830   1
  -2   0   7 37209.4 687.400   1
   5   4   4 39347.4 730.650   1
   5   4   4 43474.8 656.920   1
   5   4   4 40826.1 752.200   1
   3   3   7 25519.2 494.030   1
   3   3   7 23619.4 452.920   1
   3   3   7 24795.8 565.690   1
   0   5   4 215.510 54.7800   1
   0  -5  -4 270.850 74.5900   1
   0   5   4 235.770 63.9400   1
   0  -5  -4 133.040 61.3100   1
   0  -5  -4 175.360 60.6000   1
   6   2   1 5922.24 256.440   1
   6   2   1 5915.68 229.080   1
  -1   2   7 49545.4 786.370   1
   1  -2  -7 47830.3 1005.19   1
  -1   2   7 51076.1 825.150   1
  -4   2   3 32480.1 623.240   1
  -4   2   3 27420.9 571.420   1
   4  -2  -3 31804.9 682.750   1
  -4   2   3 31585.0 598.850   1
   4  -2  -3 28236.4 619.550   1
   2   5   5 63572.5 932.430   1
   2   5   5 63671.3 899.140   1
   2   5   5 61598.1 967.910   1
  -2  -5  -5 61753.7 1160.27   1
  -4  -5   2 9026.88 319.960   1
  -4  -5   2 8450.98 345.760   1
   6   2   2 13750.0 392.770   1
   6   2   2 14218.3 346.820   1
   3  -4   1 26983.5 544.980   1
   3  -4   1 26939.9 484.800   1
   4  -3   1 54042.8 734.790   1
   4  -3   1 55699.9 731.380   1
   4  -3   1 54499.0 699.390   1
   4   2  -5 2777.82 194.390   1
  -4  -2   5 2821.07 178.730   1
  -4  -2   5 2910.76 173.360   1
   4   2  -5 3008.51 216.310   1
   3  -4   0 7651.10 264.170   1
   3  -4   0 5936.21 223.790   1
   3  -4   0 7191.58 262.720   1
   0   0   8 551.900 83.5500   1
   0   0   8 537.620 92.8200   1
   4   5   4 0.80000 57.0300   1
   4   5   4 16.3300 63.2200   1
   4   5   4 67.4300 63.7900   1
   3  -1   7 102946. 926.820   1
  -3   1  -7 98096.0 1083.34   1
   3  -1   7 106702. 1240.42   1
   1  -4  -5 60355.0 841.380   1
  -1   4   5 54281.7 758.390   1
  -3   2   5 61940.7 889.020   1
   3  -2  -5 65935.4 1047.87   1
   2   1   8 79200.8 949.810   1
   2   1   8 79519.8 927.180   1
   1   6   0 186.300 59.9700   1
   1   6   0 182.120 65.7500   1
  -1  -6   0 185.040 92.2800   1
  -2  -5   4 72562.4 950.250   1
  -2  -5   4 72191.9 1024.31   1
  -2  -5   4 79090.1 930.770   1
  -2  -5   4 79977.3 920.120   1
   2  -2   7 3651.75 232.180   1
   2  -2   7 3557.86 171.750   1
   4  -3   0 45099.2 623.130   1
   4  -3   0 47373.2 676.040   1
   4  -3   0 48777.2 653.980   1
   5   0   5 90246.2 854.230   1
   5   0   5 87373.7 930.470   1
   5   0   5 86673.6 769.050   1
  -1  -6  -1 79966.1 954.890   1
  -1  -6  -1 75547.3 900.310   1
  -1  -6  -1 77081.6 822.800   1
  -2   3  -6 36041.4 665.460   1
   2  -3   6 41812.8 1044.12   1
   2  -3   6 43922.4 607.120   1
  -2  -6  -2 26622.9 529.310   1
   2   6   2 25385.5 435.220   1
  -2  -6  -2 25781.1 521.100   1
  -2  -6  -2 24958.2 754.440   1
   2   6   2 25358.5 510.040   1
  -5  -3   3 692.640 113.480   1
  -5  -3   3 739.970 91.9500   1
  -5  -3   3 647.260 113.930   1
   5   3  -3 650.490 103.670   1
   5   3  -3 761.210 102.930   1
  -5  -3   3 569.000 101.300   1
  -3  -6  -1 107610. 1057.67   1
  -5  -4   2 55583.3 806.760   1
  -5  -4   2 59212.2 728.270   1
   5   4  -2 57744.3 819.260   1
  -2  -6   1 21677.3 776.600   1
   2   6  -1 19695.7 615.310   1
  -2  -6   1 22678.9 457.950   1
   1  -5   3 18423.8 399.030   1
   1  -5   3 18384.7 393.740   1
  -1   5  -3 17951.2 423.370   1
  -1   5  -3 18329.9 508.160   1
   4  -1   6 22275.6 453.260   1
   4  -1   6 21677.6 456.270   1
   4  -1   6 21474.8 457.450   1
   6   2   0 20896.9 429.470   1
   6   2   0 20517.9 445.950   1
   6   1   1 89858.9 1013.44   1
   6   1   1 84534.4 837.460   1
   2   0   8 15439.0 432.740   1
   2   0   8 14803.3 367.090   1
   4  -3   2 1372.58 116.010   1
   4  -3   2 1309.68 106.130   1
   3   5   5 49602.0 692.150   1
   3   5   5 54836.8 744.160   1
   3   5   5 53467.0 681.920   1
   0   5  -4 17303.4 405.460   1
   0  -5   4 16355.0 471.040   1
   0  -5   4 16822.8 376.150   1
   0   3   7 13370.6 381.560   1
   0  -3  -7 11906.7 477.450   1
   0   3   7 12659.4 353.900   1
   3   6   0 3981.20 252.010   1
  -3  -6   0 4400.75 190.540   1
  -3  -6   0 4698.82 233.570   1
   0   1   8 120360. 1090.09   1
   0  -1  -8 111625. 1293.54   1
   0   1   8 115663. 1179.32   1
  -5   0   3 33943.3 600.100   1
   5   0  -3 39426.8 688.300   1
  -5   0   3 36047.2 695.590   1
  -5   0   3 34331.3 622.060   1
  -5   0   3 39642.9 653.820   1
   6   1   2 16722.8 364.820   1
   6   1   2 16480.9 382.710   1
  -4   0   5 3152.81 165.380   1
   4   0  -5 3014.76 210.020   1
  -4   0   5 3139.59 190.760   1
  -4   0   5 2729.75 175.530   1
  -4   0   5 3321.15 197.480   1
   6   3   1 65325.3 816.270   1
   6   3   1 66120.4 725.610   1
   3  -4   2 159056. 1214.07   1
   3  -4   2 150896. 1175.71   1
   4   1   7 55796.2 805.210   1
   4   1   7 50781.7 586.540   1
   4   1   7 59209.5 672.110   1
   0   4   6 16431.8 408.180   1
   0  -4  -6 15934.0 507.750   1
   0   4   6 15151.0 350.960   1
   0   4   6 15986.1 377.480   1
   0   4   6 17665.1 444.280   1
   1   5   5 62334.6 703.960   1
   1   5   5 55190.6 616.180   1
  -1  -5  -5 60893.3 1063.09   1
   1   5   5 57761.0 862.750   1
   3  -3   5 5129.33 332.010   1
  -3   3  -5 4804.20 252.210   1
   3  -3   5 5578.60 223.120   1
   5  -1   4 29757.8 494.010   1
   5  -1   4 29624.1 463.550   1
   5  -1   4 28872.9 490.200   1
  -5   1  -4 26634.8 612.940   1
   5  -1   4 30432.3 463.340   1
   5  -1   4 27860.5 544.000   1
  -5   1  -4 27253.8 622.890   1
   6   3   2 64532.9 726.020   1
   6   3   2 63236.7 796.120   1
   6   3   2 66365.5 842.780   1
   6   3   2 60781.4 1008.96   1
  -1  -6   1 4838.02 217.010   1
   1   6  -1 5731.79 225.030   1
   1   6  -1 5857.09 220.990   1
  -1  -6   1 5926.44 252.140   1
   3  -4  -1 31289.1 493.230   1
  -3   4   1 35262.6 664.890   1
   3  -4  -1 35097.4 608.390   1
   3  -4  -1 35460.2 578.290   1
   1  -1   8 69783.8 977.480   1
   1  -1   8 59610.5 688.110   1
   6   2   3 87105.1 1022.02   1
   6   2   3 98269.3 1097.93   1
   6   2   3 96819.6 868.770   1
   1  -5  -3 39257.2 753.550   1
  -1   5   3 43386.3 636.570   1
   1  -5  -3 43956.6 696.750   1
  -1   5   3 44813.6 724.750   1
   1  -5  -3 39574.1 855.520   1
   1  -5  -3 43013.4 741.650   1
  -5  -5  -1 9155.55 318.810   1
  -5  -5  -1 9473.76 288.140   1
   5   5   1 7886.70 260.400   1
   5   5   1 7552.81 289.840   1
   0  -1   8 24828.4 530.720   1
   0  -1   8 28025.1 530.660   1
   4   2   7 15764.7 420.480   1
   4   2   7 13633.5 286.570   1
   4   2   7 15785.4 386.260   1
  -3  -6  -2 11933.9 342.750   1
   3   6   2 9369.06 315.440   1
  -3  -6  -2 12095.9 358.580   1
   3   6   2 11717.4 308.870   1
  -2  -2   7 186.240 89.5600   1
  -2  -2   7 70.5600 65.7000   1
  -5   1   2 52843.9 745.470   1
  -5   1   2 51249.7 737.380   1
  -5   1   2 46418.3 706.510   1
   5  -1  -2 52157.4 723.710   1
   5  -1  -2 47152.7 797.300   1
  -3  -4   5 7976.62 336.920   1
  -3  -4   5 6407.70 363.950   1
  -3  -4   5 7233.22 273.040   1
   4  -2   5 46824.8 712.060   1
  -4   2  -5 40578.9 712.340   1
   4  -2   5 46547.6 624.700   1
   6   1   0 48786.7 695.360   1
   6   1   0 46890.6 633.880   1
  -4  -4   4 1010.28 109.260   1
  -4  -4   4 783.690 146.680   1
  -4  -4   4 1067.03 119.080   1
  -1  -6  -2 90960.4 935.790   1
  -1  -6  -2 100695. 1303.22   1
  -1  -6  -2 94420.9 929.270   1
   5   5   2 126551. 1396.81   1
  -5  -5  -2 122335. 1073.08   1
   5   5   2 126926. 1042.56   1
   5   5   2 121251. 1209.63   1
   4  -3  -1 5028.69 231.390   1
   4  -3  -1 5076.56 237.770   1
   4  -3  -1 4341.36 190.620   1
  -4   3   1 5262.96 258.770   1
  -2   1   7 4249.55 227.160   1
   2  -1  -7 4116.02 272.550   1
  -2   1   7 4477.36 229.740   1
   3  -1  -6 14156.8 516.370   1
  -3   1   6 15392.5 427.660   1
  -3   1   6 13124.4 401.710   1
   1   2   8 8183.42 297.460   1
   1   2   8 6312.96 262.480   1
  -3   3   4 21062.4 550.090   1
   3  -3  -4 19893.7 516.330   1
  -3   3   4 20625.4 437.270   1
   2   2   8 8204.88 276.050   1
   2   2   8 8441.88 274.600   1
   2   2   8 8483.59 271.970   1
   6   3   0 2346.64 170.650   1
   6   3   0 2715.09 159.150   1
   0  -3   7 52798.2 705.550   1
   0  -3   7 49627.7 876.200   1
   2  -4  -4 32288.3 692.810   1
   2  -4  -4 32320.9 612.650   1
  -2   4   4 35011.8 716.220   1
  -5  -5   0 44237.0 646.830   1
  -5  -5   0 41729.7 624.780   1
   5   5   0 44296.6 620.240   1
  -1  -4   6 50810.3 683.800   1
  -1  -4   6 56748.9 874.330   1
   4   4   6 63208.9 833.760   1
   4   4   6 69933.4 701.410   1
   4   4   6 68942.6 858.940   1
   6   1   3 2746.92 145.020   1
   6   1   3 2773.51 141.790   1
   6   1   3 2422.37 161.570   1
   6   1   3 2706.78 155.610   1
  -3  -6   1 58313.7 709.370   1
   3   6  -1 61043.2 724.550   1
   0  -4   6 41673.6 591.570   1
   0  -4   6 40859.0 776.930   1
   5   2   6 87441.5 805.080   1
   5   2   6 89451.1 777.330   1
   5   2   6 83586.0 1056.18   1
   6   3   3 93.8200 52.8400   1
   6   3   3 184.190 70.3600   1
   6   3   3 105.850 48.3200   1
  -2  -6  -3 985.940 128.460   1
   2   6   3 539.120 120.360   1
   2   6   3 822.390 108.050   1
  -2  -6  -3 833.160 103.960   1
   2   6   3 1075.96 98.3900   1
  -2  -6  -3 967.340 113.460   1
  -1  -3   7 24675.5 588.690   1
  -1  -3   7 27711.0 494.990   1
   4  -3   3 124584. 1013.83   1
   4  -3   3 125174. 1043.27   1
   6   2  -1 44019.8 618.830   1
   6   2  -1 43351.0 655.620   1
  -3  -3   6 9261.43 302.050   1
  -3  -3   6 8494.96 324.070   1
   2  -5   0 48110.2 737.610   1
  -2   5   0 46122.5 769.760   1
  -2   5   0 51774.8 773.420   1
   2  -5   0 52498.5 663.970   1
   5   1   6 18.7800 56.5900   1
   5   1   6 45.1900 49.9500   1
   5   1   6 11.9700 60.8500   1
  -4  -3   5 11651.1 355.790   1
   4   3  -5 11018.1 452.890   1
  -4  -3   5 9935.80 371.700   1
  -2  -6   2 35439.3 554.980   1
   4   0   7 10930.4 313.140   1
   4   0   7 10132.9 351.010   1
  -4   0  -7 9344.33 352.610   1
   4   0   7 11196.5 303.910   1
  -2   5  -1 90900.1 1447.74   1
   2  -5   1 90572.9 984.990   1
   2  -5   1 88667.1 891.610   1
   5  -2   1 7069.31 248.550   1
   5  -2   1 7377.44 230.190   1
   5  -2   1 7027.42 264.610   1
   5  -2   1 7085.36 280.320   1
  -5   2  -1 6653.42 256.950   1
   1   0  -8 -52.900 79.5200   1
  -1   0   8 -17.440 69.9600   1
  -1   0   8 129.480 68.9300   1
   5   5   3 9091.20 353.840   1
   5   5   3 9601.74 294.180   1
   5   5   3 10273.8 282.700   1
   5   5   3 8609.95 273.850   1
   3  -4   3 1634.03 123.610   1
  -3   4  -3 1277.13 170.190   1
   3  -4   3 1732.16 139.150   1
   3   1   8 53451.7 713.070   1
   3   1   8 52380.3 760.180   1
   3   1   8 52450.0 667.560   1
  -1  -6   2 52260.9 686.660   1
  -1  -6   2 48104.6 830.710   1
   0   6   0 19771.9 406.290   1
   0  -6   0 21093.3 442.240   1
   0  -6   0 22278.0 466.520   1
   0   6   0 18786.4 468.920   1
   5   4   5 8443.72 243.560   1
   5   4   5 8297.03 247.500   1
   5   4   5 7279.03 295.260   1
   5   4   5 7652.54 295.230   1
   3   6   3 30316.2 475.220   1
   3   6   3 30378.6 467.120   1
  -3  -6  -3 30797.3 527.440   1
  -3  -6  -3 27139.0 480.040   1
  -3  -5   4 70537.3 960.710   1
   2  -1   8 17950.9 523.440   1
   2  -1   8 17923.4 398.820   1
  -3   4   2 55696.8 776.710   1
   3  -4  -2 50584.2 720.820   1
   3  -4  -2 51875.9 781.530   1
   3  -4  -2 47913.1 642.240   1
   1  -3   7 158860. 1155.63   1
   1  -3   7 149530. 1563.56   1
   5  -2   2 118197. 1051.33   1
   5  -2   2 120997. 1405.71   1
   5  -2   2 119648. 1219.43   1
   5  -2   2 118845. 964.140   1
   5  -2   2 116638. 1061.09   1
   5  -2   0 8040.29 392.680   1
   5  -2   0 9294.24 304.580   1
   5  -2   0 8673.57 259.650   1
  -5   2   0 8358.38 285.980   1
   5  -2   0 9045.24 303.070   1
   6   1  -1 26891.5 506.090   1
   6   1  -1 26390.5 510.330   1
  -5  -2   4 47754.6 707.380   1
  -5  -2   4 47749.1 659.110   1
   5   2  -4 47994.9 872.830   1
   5   2  -4 40313.4 753.930   1
  -5  -2   4 44080.6 701.250   1
  -1  -1   8 75281.9 888.090   1
  -1  -1   8 64804.0 967.930   1
   0  -6  -1 119110. 1178.94   1
   0  -6  -1 117784. 1083.08   1
  -2   5   1 13506.2 371.750   1
   2  -5  -1 13868.7 359.880   1
   2  -5  -1 13462.3 381.500   1
   6   2   4 775.780 103.240   1
   6   2   4 772.400 89.7600   1
   6   2   4 884.320 119.150   1
   6   2   4 854.900 95.5100   1
  -4  -5   3 28173.4 518.980   1
  -5  -1   4 24311.3 531.610   1
  -5  -1   4 25956.2 602.400   1
  -5  -1   4 29400.6 503.270   1
  -5  -1   4 29245.3 535.760   1
   5   1  -4 29252.5 566.490   1
   2  -4   5 65176.6 1047.86   1
  -2   4  -5 63378.9 843.910   1
   6   0   1 506.680 84.5100   1
   6   0   1 690.540 109.130   1
   6   0   1 609.620 86.4800   1
   4   3   7 27939.0 449.270   1
   4   3   7 27888.0 425.460   1
   4   3   7 27485.6 592.260   1
   4   3   7 24824.9 551.020   1
   2   4   7 83088.3 955.700   1
   2   4   7 84331.5 821.440   1
   2   4   7 75224.8 1017.70   1
   0  -2  -8 406.790 91.8200   1
   0   2   8 443.240 82.9000   1
   0   2   8 533.620 97.1900   1
  -5  -5   1 28900.3 525.800   1
  -5  -5   1 28233.6 617.920   1
   5   5  -1 28201.4 516.730   1
   0   6  -1 68116.4 793.620   1
   0   6  -1 64920.6 807.030   1
   0  -6   1 70437.7 824.620   1
   0  -6   1 71309.7 768.980   1
   0   6  -1 66287.2 974.340   1
   4   5   5 56673.0 805.430   1
   4   5   5 49936.2 637.790   1
   6   3  -1 42961.0 694.010   1
   6   3  -1 44687.9 610.190   1
   4   6   1 75747.3 784.570   1
  -4  -6  -1 74231.9 838.610   1
  -4  -6  -1 75980.1 886.240   1
   6   0   2 125476. 1136.66   1
  -6   0  -2 121039. 1499.13   1
   6   0   2 127039. 960.340   1
   6   0   2 125731. 1104.74   1
   6   0   2 130268. 1101.85   1
  -1  -6  -3 16673.2 436.480   1
   1   6   3 14960.5 479.310   1
   1   6   3 16961.9 408.290   1
  -1  -6  -3 17412.7 454.220   1
   1   6   3 17595.5 439.880   1
  -1  -6  -3 17110.7 596.650   1
  -2  -4   6 13491.4 349.560   1
  -2  -4   6 13487.0 408.520   1
   3   2   8 21673.6 523.760   1
   3   2   8 24037.9 411.930   1
   3   2   8 22990.4 490.670   1
   5   3   6 302.860 81.6200   1
   5   3   6 386.470 74.0400   1
   4  -3  -2 17101.2 512.520   1
   4  -3  -2 17307.7 461.700   1
   4  -3  -2 18053.6 455.360   1
  -4   3   2 17501.4 429.730   1
   4  -3  -2 15433.3 396.500   1
   2  -5   2 38.2600 75.9900   1
   6   4   1 8334.93 288.440   1
   6   4   1 6858.30 309.710   1
   6   4   1 8416.23 267.620   1
   6   4   1 8928.69 302.270   1
   3   0   8 10831.6 338.000   1
   3   0   8 11073.0 344.950   1
   1  -5   4 43740.6 628.890   1
  -1   5  -4 37312.5 650.960   1
   1  -5   4 42954.2 610.110   1
   6   4   2 14986.8 479.510   1
   6   4   2 11855.5 382.120   1
   6   4   2 14987.2 362.920   1
   6   4   2 14339.0 403.250   1
  -4  -6   0 37776.4 582.430   1
   4   6   0 38610.8 573.630   1
  -4  -6   0 40618.5 596.700   1
  -4  -6  -2 18510.9 419.810   1
   4   6   2 14939.9 373.180   1
   4   6   2 15067.8 396.510   1
  -4  -6  -2 19467.8 442.090   1
  -1   1   8 55582.6 716.240   1
   1  -1  -8 63941.5 1139.03   1
  -1   1   8 56856.2 842.180   1
  -4   2   4 105297. 1116.78   1
   4  -2  -4 99035.4 1187.16   1
  -4   2   4 107101. 1086.99   1
   0   5   5 17268.9 434.340   1
   0  -5  -5 15239.7 518.570   1
   0   5   5 17547.4 389.930   1
   0   5   5 14182.5 329.460   1
   6   0   0 49151.1 706.840   1
   6   0   0 47561.7 618.500   1
   4  -1  -5 33907.6 717.830   1
  -4   1   5 34682.6 647.230   1
  -4   1   5 32766.7 594.530   1
  -5  -4   3 51994.1 702.920   1
   5   4  -3 51606.6 879.810   1
  -5  -4   3 56767.1 772.760   1
   5   4  -3 47590.5 786.140   1
   6   1   4 63622.1 848.740   1
   6   1   4 62287.6 790.430   1
   0  -2   8 43173.3 822.210   1
   0  -2   8 47546.6 668.260   1
   1  -4   6 5955.02 303.620   1
   1  -4   6 8046.56 255.110   1
  -1   4  -6 6528.74 261.370   1
  -1  -5   5 14731.2 352.630   1
  -1  -5   5 14208.8 411.770   1
   6   3   4 19751.1 521.020   1
   6   3   4 22668.0 420.810   1
   6   3   4 18216.7 447.490   1
   6   3   4 22427.1 469.710   1
  -3  -6   2 35612.2 558.310   1
   1   4   7 66599.6 974.610   1
   1   4   7 64086.5 778.960   1
  -1  -4  -7 68379.9 1006.17   1
   1   4   7 66952.2 856.810   1
   5  -1   5 20709.4 429.230   1
   5  -1   5 23062.8 409.760   1
   5  -1   5 21876.9 406.860   1
   3   4   7 35610.3 497.430   1
   3   4   7 31475.3 569.530   1
   3   4   7 35790.6 624.350   1
   2  -3  -6 68782.8 1087.53   1
  -2   3   6 69347.3 789.390   1
  -2   3   6 74088.4 1044.87   1
   0  -6  -2 32746.2 612.380   1
   0   6   2 31681.9 514.960   1
   0  -6  -2 33301.1 675.000   1
   0  -6  -2 28134.0 669.460   1
   0   6   2 32410.1 514.980   1
   5  -2   3 51134.3 690.470   1
   5  -2   3 52008.5 630.310   1
   5  -2   3 51272.3 677.630   1
  -5   2   1 66901.3 806.300   1
   5  -2  -1 66632.1 780.080   1
   5  -2  -1 69066.2 898.810   1
   1  -5  -4 6091.47 396.670   1
  -1   5   4 9352.09 325.240   1
   1  -5  -4 9342.47 344.540   1
   1  -5  -4 8922.87 367.170   1
   5   0   6 24125.1 525.190   1
   5   0   6 26871.6 427.670   1
   5   0   6 25382.1 499.180   1
  -6  -4   0 94078.6 940.780   1
   6   4   0 96447.6 952.610   1
   2   5   6 49722.9 594.490   1
   2   5   6 45836.8 750.670   1
  -2  -5  -6 46407.6 930.330   1
   2   5   6 49478.8 714.320   1
   5  -1  -3 108049. 1117.45   1
  -5   1   3 104807. 1086.61   1
  -5   1   3 107632. 1047.00   1
   1  -2   8 1967.31 160.240   1
   1  -2   8 2465.51 147.890   1
   6   0   3 32464.4 553.340   1
  -6   0  -3 28017.7 618.350   1
   6   0   3 31800.3 464.260   1
   6   0   3 33644.9 551.430   1
   6   0   3 29090.3 553.940   1
   6   0   3 32008.0 510.850   1
  -2  -3   7 136173. 1133.09   1
  -2  -3   7 143856. 1387.13   1
  -3   2  -7 561.200 85.5200   1
   3  -2   7 667.170 122.090   1
   3  -2   7 714.850 105.560   1
   2   3   8 50155.8 674.390   1
   2   3   8 49836.7 738.950   1
   2   3   8 50603.7 645.810   1
   2  -5  -2 12866.5 380.630   1
   2  -5  -2 11619.6 316.780   1
   2  -5  -2 13030.7 381.280   1
  -2   5   2 12946.0 391.620   1
  -5  -3   4 43281.2 610.730   1
  -5  -3   4 37178.9 638.780   1
  -5  -3   4 41944.4 685.080   1
   5   3  -4 39146.5 780.270   1
   5   3  -4 41922.7 777.320   1
  -1   3   7 9415.46 329.830   1
  -1   3   7 12360.4 369.350   1
   1  -3  -7 11463.4 488.780   1
  -1   3   7 12174.3 431.450   1
   5   5   4 3475.99 184.860   1
   5   5   4 3004.19 232.940   1
   5   5   4 3777.12 172.880   1
   5   5   4 3690.96 193.160   1
   4  -3   4 29591.1 505.410   1
   4  -3   4 29576.0 484.620   1
   6   4   3 51466.1 617.140   1
   6   4   3 52467.2 839.950   1
   6   4   3 48259.9 591.470   1
   0   6  -2 85176.9 901.720   1
   0   6  -2 86701.8 944.790   1
   0  -6   2 82149.9 1280.44   1
   0   6  -2 87434.7 1016.97   1
   2   6   4 70968.4 738.950   1
  -2  -6  -4 65025.4 1201.94   1
   2   6   4 68231.8 794.370   1
  -2  -6  -4 68762.7 853.460   1
   6   2  -2 2923.69 174.880   1
   6   2  -2 2620.37 150.450   1
  -6  -2   2 3282.75 183.830   1
  -2  -5   5 4466.46 197.380   1
  -2  -5   5 4182.53 278.840   1
  -2  -5   5 4439.38 220.550   1
  -3  -1   7 10307.4 367.150   1
  -3  -1   7 11776.5 355.970   1
   3   1  -7 11322.3 449.640   1
   0  -5   5 10452.0 350.840   1
   0  -5   5 10361.5 307.930   1
   5   0  -4 28161.0 570.310   1
  -5   0   4 28662.0 529.840   1
  -5   0   4 26085.2 548.980   1
  -5   0   4 23506.6 489.710   1
   3   5   6 49730.2 646.710   1
   3   5   6 49929.8 687.310   1
   3   5   6 47098.0 597.300   1
  -2   2   7 38936.2 750.030   1
   2  -2  -7 36045.7 768.830   1
  -2   2   7 39420.4 660.750   1
  -4  -6   1 6971.79 251.550   1
   4   6  -1 5923.34 222.180   1
  -4  -6   1 7051.49 301.350   1
  -4  -6  -3 44269.5 670.360   1
   4   6   3 46437.8 611.020   1
   4   6   3 45876.5 578.640   1
   1   3   8 121161. 1157.97   1
  -1  -3  -8 113862. 1298.97   1
   1   3   8 105836. 1170.10   1
  -3  -6  -4 59755.7 798.370   1
   3   6   4 62120.9 664.560   1
   3   6   4 61422.6 809.630   1
  -2  -6   3 263.420 68.2500   1
  -2  -6   3 314.890 79.1000   1
  -2  -6   3 264.740 72.6300   1
  -1   4   6 146.390 69.9100   1
   1  -4  -6 79.8100 67.7100   1
  -1   4   6 94.2200 67.6500   1
  -1  -2   8 21891.6 457.110   1
  -1  -2   8 19704.9 559.510   1
  -1  -6   3 31140.3 526.860   1
  -1  -6   3 31794.5 590.020   1
  -4  -1   6 275.560 97.2800   1
   4   1  -6 384.070 88.7500   1
  -4  -1   6 197.600 83.6800   1
   3  -4   4 44930.2 619.570   1
   3  -4   4 44344.3 594.090   1
   6   0  -1 11081.9 317.020   1
   6   0  -1 12682.0 362.830   1
   3  -3   6 82689.6 1299.91   1
   6   1  -2 48960.6 738.050   1
  -6  -1   2 50013.7 749.230   1
   6   1  -2 50141.1 732.930   1
  -3   0   7 17128.4 463.480   1
   3   0  -7 20483.0 594.700   1
  -3   0   7 21183.1 472.490   1
   2  -5   3 104314. 997.980   1
   4  -2   6 58232.4 728.660   1
   4  -2   6 50972.2 909.560   1
  -3   4   3 24699.5 569.390   1
   3  -4  -3 24342.7 561.880   1
   3  -4  -3 21562.4 473.660   1
   3  -4  -3 24770.2 520.830   1
   1   5   6 32442.0 586.650   1
   1   5   6 32237.0 517.430   1
  -1  -5  -6 30387.8 757.230   1
  -3   2   6 24310.2 527.290   1
  -3   2   6 26820.9 542.060   1
   3  -2  -6 26839.6 695.760   1
   5   5  -2 40760.0 586.670   1
  -5  -5   2 41091.7 587.360   1
   4  -1   7 9450.08 334.520   1
  -4   1  -7 8637.54 350.910   1
   4  -1   7 10765.5 329.560   1
   4   2  -6 174703. 1861.57   1
  -4  -2   6 182976. 1370.39   1
  -4  -2   6 185576. 1445.71   1
   6   3  -2 61262.1 836.930   1
  -6  -3   2 60306.6 745.450   1
   6   3  -2 56531.4 893.090   1
  -6  -3   2 56632.3 1045.89   1
   6   3  -2 62526.1 721.710   1
   6   2   5 83714.8 1107.70   1
   6   2   5 83198.6 799.410   1
   2  -3   7 43469.6 599.440   1
   2  -3   7 39654.2 873.230   1
  -3  -2   7 37313.1 584.580   1
   3   2  -7 37159.6 800.780   1
  -3  -2   7 33764.7 591.480   1
   3   3   8 71955.0 885.950   1
  -2   4   5 19335.5 424.270   1
   2  -4  -5 14516.5 450.040   1
   2  -4  -5 17727.4 508.530   1
  -2   4   5 18950.5 499.280   1
   6   4  -1 3179.04 174.090   1
  -6  -4   1 3046.17 167.710   1
   6   4  -1 3201.92 183.080   1
  -6  -4   1 2873.91 171.960   1
   6   4  -1 2715.62 172.260   1
   3  -3  -5 44573.4 725.710   1
  -3   3   5 44406.6 677.610   1
  -3   3   5 42314.4 769.480   1
   1   6   4 43792.7 679.590   1
  -1  -6  -4 38679.7 573.090   1
   1   6   4 35633.9 558.080   1
  -1  -6  -4 42778.6 895.150   1
  -4  -4   5 97517.8 1147.66   1
  -4  -4   5 104599. 1058.97   1
   3  -1   8 13831.2 457.500   1
   3  -1   8 14235.2 347.750   1
   0   6   3 150.650 55.5800   1
   0  -6  -3 111.460 69.0000   1
   0   6   3 146.590 56.9800   1
   0  -6  -3 140.800 64.2300   1
   0  -6  -3 228.780 77.7000   1
   6   0   4 3166.83 164.520   1
   6   0   4 2771.77 178.470   1
  -6   0  -4 2322.52 200.020   1
   6   0   4 3139.40 151.910   1
   6   0   4 2640.82 156.600   1
   4  -3  -3 31845.8 809.340   1
   4  -3  -3 34313.5 618.240   1
  -4   3   3 40052.4 755.030   1
   4  -3  -3 38305.9 690.020   1
  -4   3   3 40597.1 597.160   1
   5  -2   4 14248.3 366.480   1
   5  -2   4 14632.8 362.890   1
   5  -2   4 14378.9 591.730   1
   5  -2   4 14841.5 504.770   1
  -5   2  -4 12207.2 446.820   1
  -4   0   6 35389.8 740.130   1
  -4   0   6 34316.3 602.820   1
  -4   0   6 34432.5 612.070   1
   4   0  -6 34313.2 632.680   1
   5  -2  -2 64106.3 823.840   1
   5  -2  -2 55104.0 1047.68   1
  -5   2   2 63003.3 751.650   1
  -5   2   2 56625.9 740.900   1
   5   4   6 22675.5 396.120   1
   5   4   6 21386.8 503.020   1
   5   4   6 23382.5 418.910   1
   6   4   4 44779.2 599.980   1
   6   4   4 42646.1 758.670   1
   2   1  -8 182980. 1918.14   1
   2  -2   8 80758.7 829.260   1
   2  -2   8 79011.4 1098.57   1
   0   4   7 74112.4 824.180   1
   0   4   7 74794.7 913.560   1
   0  -4  -7 81602.0 1223.05   1
   0   4   7 80561.1 831.150   1
   6   1   5 46353.5 694.670   1
   6   1   5 43591.5 515.610   1
   6   1   5 45245.4 621.740   1
   2   0  -8 9551.37 400.880   1
  -2   0   8 8994.55 351.020   1
  -2   0   8 10299.7 333.060   1
   1  -2  -8 692.800 126.710   1
  -1   2   8 829.350 107.430   1
  -1   2   8 816.280 111.950   1
   6   3   5 145783. 1401.39   1
  -3  -4   6 96353.8 1048.06   1
  -3  -4   6 102422. 999.530   1
   5   2   7 17591.3 335.350   1
   5   2   7 16843.4 353.910   1
   5   2   7 17092.6 355.050   1
   5   2   7 16235.3 434.210   1
   4   4   7 51156.9 639.260   1
   4   4   7 52050.5 776.880   1
   4   1   8 24046.4 507.460   1
   4   1   8 20523.0 476.290   1
   4   1   8 25256.8 427.010   1
   1   0   9 45591.3 706.340   1
   1   0   9 50958.5 726.550   1
  -3  -6   3 34288.3 558.390   1
   1  -6   0 406.460 73.0300   1
  -1   6   0 380.700 85.9100   1
  -1   6   0 396.780 83.2700   1
   1  -6   0 413.870 87.8900   1
  -1   6   0 501.620 70.3100   1
   1   1   9 10730.8 401.200   1
   1   1   9 11332.0 326.960   1
  -4  -5   4 21614.0 491.290   1
  -4  -5   4 22214.9 472.140   1
  -4  -5   4 16503.9 471.950   1
  -4  -5   4 14636.5 738.370   1
   4   2   8 612.360 78.7200   1
   4   2   8 551.130 97.3000   1
   4   2   8 582.250 99.0800   1
   0  -6   3 37678.4 593.180   1
   0   6  -3 35777.8 631.390   1
   0  -6   3 36894.3 667.530   1
   5   1   7 50737.0 774.140   1
   5   1   7 50952.3 645.640   1
   5   1   7 48851.1 602.680   1
  -2   5   3 130266. 1331.12   1
   2  -5  -3 123654. 1090.97   1
   2  -5  -3 127574. 1282.17   1
   1  -6   1 27473.9 487.830   1
  -1   6  -1 21288.1 663.250   1
   1  -6   1 24370.9 484.040   1
  -1   6  -1 25084.6 501.820   1
  -1   6  -1 26798.8 484.160   1
  -4  -6   2 77098.0 914.820   1
   4   6  -2 76928.8 858.940   1
  -4  -6   2 76059.9 936.370   1
   4   5   6 20450.0 374.380   1
   4   5   6 20074.2 445.190   1
   4   5   6 20388.5 392.670   1
   6  -1   1 21354.2 494.980   1
   6  -1   1 18853.3 504.740   1
   6  -1   1 22044.0 464.460   1
  -6   1  -1 19041.4 430.350   1
   6  -1   1 19804.2 380.690   1
  -4  -6  -4 60476.3 851.970   1
   4   6   4 55117.4 669.940   1
   0  -3  -8 13146.2 510.920   1
   0   3   8 11996.8 457.380   1
   0   3   8 13496.4 573.200   1
  -1   6   1 3626.84 167.150   1
  -1   6   1 3210.42 228.790   1
   1  -6  -1 3530.56 184.270   1
   1  -6  -1 3088.70 196.030   1
   2   1   9 750.000 93.7300   1
   2   1   9 388.860 76.1800   1
  -3  -5   5 5268.20 250.400   1
  -3  -5   5 3714.25 239.810   1
  -3  -5   5 5638.75 231.200   1
  -6   1  -2 1748.97 148.750   1
   6  -1   2 1910.19 138.560   1
   6  -1   2 1876.54 126.820   1
   6  -1   2 1935.05 153.100   1
   6  -1   2 2076.27 137.150   1
   6  -1   2 1927.32 147.380   1
  -1   5  -5 3205.94 197.430   1
   1  -5   5 3347.34 234.560   1
   1  -5   5 4083.24 184.310   1
   1  -5   5 4004.82 197.570   1
   5   5   5 60455.1 820.490   1
   5   5   5 60527.3 687.980   1
   5   5   5 52595.4 620.200   1
   5   5   5 50054.1 1018.96   1
   2  -4   6 1314.42 117.800   1
   2  -4   6 1046.23 151.970   1
  -2   4  -6 937.230 118.260   1
   0   0   9 60131.7 927.950   1
   0   0   9 67180.6 840.340   1
   0  -4   7 3112.15 167.990   1
   0  -4   7 2883.64 194.720   1
  -3   1   7 2739.55 179.280   1
   3  -1  -7 2952.83 204.730   1
  -3   1   7 2523.02 182.410   1
  -1  -4   7 1494.74 142.110   1
  -1  -4   7 1366.78 121.930   1
  -5  -6  -1 35841.7 703.730   1
   5   6   1 40734.5 574.240   1
  -5  -6  -1 40987.1 637.710   1
   2   0   9 74518.2 1075.30   1
   2   0   9 73446.2 780.890   1
  -6   0   2 8322.13 308.860   1
   6   0  -2 8858.06 316.810   1
   6   0  -2 8141.99 326.870   1
   4  -3   5 -35.770 54.6900   1
   4  -3   5 -16.970 73.1800   1
  -4   3  -5 13.6400 50.4100   1
   5   2  -5 141.020 76.6400   1
  -5  -2   5 198.090 78.5400   1
  -5  -2   5 234.850 84.0800   1
  -5  -2   5 138.970 63.4200   1
   5   2  -5 285.230 86.1600   1
   6  -1   0 41487.6 733.280   1
   6  -1   0 47467.7 686.110   1
  -6   1   0 42953.2 661.420   1
   6  -1   0 45955.9 618.610   1
  -6   1   0 43012.1 673.150   1
  -5  -4   4 48.2800 77.0300   1
  -5  -4   4 43.7800 78.1000   1
  -5  -4   4 18.7300 66.8300   1
   4   3  -6 152.690 69.8100   1
  -4  -3   6 134.800 60.3000   1
  -4  -3   6 184.110 82.5800   1
   6   5   1 650.120 98.9400   1
  -6  -5  -1 482.940 80.4300   1
   6   5   1 327.020 73.9900   1
   6   5   1 645.620 89.4400   1
  -5  -1   5 31372.9 553.330   1
  -5  -1   5 32944.9 558.090   1
   5   1  -5 32722.9 769.840   1
  -5  -1   5 30624.4 631.560   1
   5  -1   6 44703.6 606.990   1
   5  -1   6 46695.5 655.720   1
   5  -1   6 44680.6 623.330   1
   5   6   2 4759.70 258.590   1
  -5  -6  -2 7095.86 266.320   1
   5   6   2 7000.93 227.490   1
  -5  -6  -2 6565.93 253.740   1
   5   6   2 6759.67 242.580   1
   6   5   2 55468.1 667.000   1
   6   5   2 49591.6 940.750   1
   6   5   2 49796.8 758.020   1
  -6  -2   3 59965.2 788.770   1
  -6  -2   3 59663.8 717.150   1
   6   2  -3 59304.8 885.550   1
  -6  -2   3 52948.6 912.570   1
   5   3   7 18234.2 468.450   1
   5   3   7 19604.4 380.240   1
   5   3   7 19160.9 351.250   1
   2   6   5 24600.4 487.430   1
  -2  -6  -5 22225.2 644.020   1
   2   6   5 20854.6 521.330   1
  -2  -6  -5 23819.9 535.750   1
  -2  -2   8 10560.6 382.100   1
  -2  -2   8 10962.8 343.680   1
  -2   5  -4 38939.1 653.230   1
  -2   5  -4 46981.7 919.190   1
   2  -5   4 45176.5 611.830   1
   4  -4   1 32547.2 579.850   1
   4  -4   1 32460.1 550.970   1
   0   1   9 3574.33 203.980   1
   0   1   9 4235.34 212.900   1
   4   0   8 65791.5 757.650   1
   4   0   8 63229.2 801.600   1
   4   0   8 66753.6 807.940   1
   0  -3   8 819.340 138.510   1
   0  -3   8 761.870 111.750   1
  -1   5   5 65233.3 758.610   1
   1  -5  -5 64597.4 991.170   1
  -1   5   5 67154.3 854.450   1
   5  -1  -4 70.1600 73.4800   1
  -5   1   4 106.650 73.3800   1
  -5   1   4 67.6100 53.9900   1
  -5   1   4 115.630 80.6400   1
   3   6   5 51587.5 699.900   1
   3   6   5 48622.4 654.320   1
   3   6   5 48441.4 671.770   1
   1  -1   9 4572.17 287.340   1
   1  -1   9 4570.26 210.390   1
  -5  -6   0 59890.6 867.630   1
  -5  -6   0 64045.8 823.050   1
   5   6   0 62425.9 739.100   1
  -4   2   5 106.380 71.8500   1
   4  -2  -5 84.1400 73.6900   1
  -4   2   5 130.130 78.2000   1
  -2   1   8 67083.6 879.870   1
  -2   1   8 67180.1 1115.17   1
   2  -1  -8 61408.8 1053.91   1
   1  -6   2 59378.0 774.070   1
  -1   6  -2 57253.2 779.820   1
  -1   6  -2 50221.0 1205.62   1
   1  -6   2 58982.7 716.570   1
  -1   6  -2 55263.1 656.710   1
   4  -4   0 28.1200 54.4000   1
   4  -4   0 88.1900 90.1000   1
   6   4  -2 23164.8 611.130   1
   6   4  -2 24836.5 452.790   1
  -6  -4   2 22929.5 532.700   1
  -6  -4   2 23456.7 480.640   1
   0   5   6 23400.4 470.940   1
   0   5   6 24390.5 495.360   1
   0   5   6 22774.7 491.030   1
   0  -5  -6 22386.2 645.440   1
   6  -1   3 40073.9 631.490   1
   6  -1   3 38247.1 516.220   1
  -6   1  -3 34856.7 649.150   1
   6  -1   3 37280.3 637.730   1
   6  -1   3 37607.7 554.280   1
  -1  -6   4 30681.1 605.400   1
  -1  -6   4 34619.4 546.480   1
  -3  -3   7 5674.57 274.290   1
  -3  -3   7 5955.22 245.060   1
   2   2   9 37738.9 767.550   1
   2   2   9 31972.5 730.370   1
   0  -1   9 15340.8 418.510   1
   0  -1   9 16440.7 496.430   1
  -2  -6   4 9845.55 316.710   1
  -2  -6   4 10386.4 425.630   1
  -2  -6   4 9871.65 328.250   1
  -1   6   2 51208.2 891.060   1
   1  -6  -2 47995.8 915.250   1
   1  -6  -2 49742.9 893.550   1
  -1   6   2 47586.8 1078.49   1
   1  -6  -2 40524.2 1033.66   1
   3  -4   5 14488.0 383.680   1
   3  -4   5 16984.3 422.500   1
  -3   4  -5 12502.7 443.950   1
   6   5   0 3997.82 231.910   1
   6   5   0 2772.51 165.670   1
  -6  -5   0 3581.99 183.530   1
  -6  -5   0 3535.17 185.000   1
   6   5   0 3782.39 189.150   1
  -6  -1   3 15143.8 489.440   1
  -6  -1   3 19879.4 507.980   1
   6   1  -3 19564.7 507.920   1
   1   2   9 41861.9 843.140   1
   1   2   9 43394.0 873.720   1
  -5  -5   3 407.470 90.9000   1
  -5  -5   3 420.860 88.8400   1
   4   3   8 89172.9 1237.86   1
   4   3   8 90123.6 1305.56   1
   4   3   8 83730.6 1264.07   1
   4  -4   2 37743.1 735.750   1
   4  -4   2 38914.7 736.800   1
   6   5   3 22186.5 570.170   1
   6   5   3 22944.9 513.120   1
   6   5   3 22608.2 478.690   1
  -1  -5   6 43311.4 773.640   1
  -1  -5   6 39271.4 834.760   1
  -1  -3   8 59698.8 1188.91   1
  -1  -3   8 53026.6 927.020   1
   5   0   7 125.880 62.2100   1
   5   0   7 156.390 64.1700   1
   5   0   7 73.3800 48.3300   1
  -3   4   4 71929.7 1244.82   1
   3  -4  -4 70325.8 1180.60   1
  -3   4   4 74922.5 1135.45   1
  -6  -3   3 4876.22 201.560   1
  -6  -3   3 4379.54 244.450   1
   6   3  -3 4654.31 231.310   1
  -6  -3   3 4907.35 240.330   1
   6   0   5 39964.4 723.900   1
   6   0   5 39836.9 671.410   1
   6   0   5 37226.3 719.980   1
  -5  -6  -3 3143.96 170.710   1
   5   6   3 3531.74 165.840   1
   5   6   3 3626.26 169.060   1
   0   6   4 39552.8 778.680   1
   0  -6  -4 36512.7 835.890   1
   0   6   4 35208.4 724.450   1
   0  -6  -4 34620.8 696.210   1
   2   4   8 510.630 91.2300   1
   2   4   8 479.310 78.9300   1
   2   4   8 522.340 110.860   1
   6   4   5 3145.88 160.370   1
   6   4   5 3156.17 217.510   1
   6   4   5 3482.84 160.490   1
   1  -3   8 17061.3 602.050   1
   1  -3   8 17486.0 438.700   1
   4  -1  -6 44807.6 882.660   1
  -4   1   6 48687.8 952.590   1
  -4   1   6 48457.7 950.980   1
   3  -5   1 1325.40 131.410   1
   3  -5   1 1295.45 133.950   1
   3  -5   0 62954.1 1015.61   1
   3  -5   0 59935.3 1000.71   1
   6  -1  -1 253.120 83.7400   1
   6  -1  -1 348.760 86.7100   1
  -6   1   1 271.420 82.6200   1
   5  -2   5 32415.1 678.570   1
   5  -2   5 33783.4 660.620   1
   5  -3   1 8741.95 293.790   1
   5  -3   1 9210.46 312.090   1
   6   2   6 27745.8 644.440   1
   6   2   6 29911.1 547.420   1
   6   2   6 29094.4 580.160   1
   1  -4   7 3.04000 79.2500   1
   1  -4   7 10.8400 71.0900   1
   3   1   9 9.26000 77.5900   1
   3   1   9 37.4700 63.1700   1
  -5  -3   5 73056.8 1219.12   1
  -5  -3   5 74535.5 1247.11   1
   5   3  -5 71849.7 1356.65   1
  -5  -3   5 65401.1 1108.35   1
  -2  -4   7 487.840 97.1800   1
  -2  -4   7 448.760 89.9800   1
   5  -2  -3 12951.9 454.530   1
  -5   2   3 12098.4 341.500   1
  -5   2   3 12346.0 372.080   1
   2   7   1 11651.4 457.720   1
  -2  -7  -1 13474.2 430.610   1
   2   7   1 12759.1 331.450   1
  -2  -7  -1 12495.0 433.030   1
  -2  -7  -1 14424.6 492.200   1
   2   5   7 279.280 72.7800   1
  -2  -5  -7 315.230 87.0400   1
   2   5   7 352.920 68.1100   1
   2   5   7 224.670 69.0200   1
   4  -4  -1 99607.9 1449.00   1
   4  -4  -1 97616.5 1452.46   1
  -4   4   1 95866.5 1669.86   1
   2   7   0 87692.3 1287.64   1
  -2  -7   0 82632.9 1218.53   1
  -2  -7   0 82647.3 1409.07   1
  -2  -7   0 76623.8 1325.81   1
   2   7   0 71700.4 1192.77   1
  -1  -6  -5 21731.7 712.900   1
  -1  -6  -5 23264.0 644.420   1
   1   6   5 21892.8 503.170   1
   1   6   5 22920.6 538.660   1
   5   0  -5 4260.13 220.660   1
  -5   0   5 3992.31 215.380   1
  -5   0   5 4339.99 224.830   1
   0  -5   6 29579.5 710.740   1
   0  -5   6 34627.4 682.340   1
  -5  -6   1 15186.6 423.930   1
  -5  -6   1 15112.1 415.770   1
   5   6  -1 15976.1 415.950   1
   2  -1   9 152.180 94.1500   1
   2  -1   9 49.5300 84.4600   1
   5  -3   0 73545.3 1174.53   1
   5  -3   0 74818.6 1178.39   1
   5  -3   2 1053.91 137.450   1
   5  -3   2 1026.75 105.900   1
   3   5   7 622.070 88.3200   1
   3   5   7 424.690 84.6600   1
   3   5   7 547.170 83.4600   1
   3   5   7 413.880 83.1400   1
   3   7   1 58.4500 62.2200   1
  -3  -7  -1 57.0900 90.9100   1
   3   7   1 35.5900 67.7600   1
   3   4   8 8934.45 325.850   1
   3   4   8 8622.51 270.320   1
   3   4   8 9248.98 285.840   1
  -2  -5   6 15210.8 438.870   1
  -2  -5   6 17682.1 500.790   1
   7   2   2 28652.0 569.630   1
   7   2   2 29075.2 651.230   1
  -4   3   4 36.5800 64.5400   1
  -4   3   4 45.9900 83.3300   1
   4  -3  -4 15.8900 81.4200   1
   7   2   1 1687.34 136.920   1
   7   2   1 1824.69 132.050   1
  -1   0   9 24137.0 541.070   1
  -1   0   9 30578.2 694.460   1
  -2   3   7 14790.4 484.120   1
   2  -3  -7 13625.0 519.420   1
  -2   3   7 13739.4 438.730   1
   0  -6   4 8480.10 276.090   1
   0  -6   4 8480.00 307.000   1
  -3  -7   0 28000.5 617.090   1
   3   7   0 26926.6 690.050   1
   3   7   0 30505.6 604.910   1
  -3  -7   0 28295.4 571.710   1
   3  -5   2 10386.0 303.190   1
   3  -5   2 9929.64 329.160   1
   3   2   9 60973.0 1074.07   1
   3   2   9 70912.6 1103.54   1
   3   2   9 68303.2 1161.30   1
  -4  -6   3 21444.9 598.940   1
   1   4   8 16299.0 498.310   1
   1   4   8 13463.0 451.480   1
  -1  -4  -8 14721.7 570.570   1
   1   4   8 14513.8 479.600   1
   3  -5  -1 15252.2 422.330   1
   3  -5  -1 14671.2 402.780   1
  -3   5   1 14231.0 495.010   1
   6   1   6 11428.9 349.000   1
   6   1   6 11344.1 301.500   1
   6   1   6 12473.4 305.830   1
   4   6   5 5563.14 194.620   1
   4   6   5 4490.85 216.290   1
   4   6   5 5702.37 237.550   1
   6   3   6 33266.0 735.240   1
   6   3   6 35815.7 625.650   1
   6   3   6 34361.1 688.860   1
   2   7   2 53517.7 890.440   1
  -2  -7  -2 54764.6 1257.43   1
   2   7   2 53505.6 877.350   1
  -2  -7  -2 50877.5 871.240   1
  -2  -7  -2 51913.8 999.470   1
   6   5  -1 51945.4 1051.49   1
  -6  -5   1 53258.8 889.180   1
  -6  -5   1 49046.4 913.130   1
   6   5  -1 55698.6 929.860   1
  -2   5   4 10112.5 412.950   1
   2  -5  -4 10147.1 380.980   1
   2  -5  -4 10342.4 361.510   1
   4  -4   3 32703.9 635.040   1
   4  -4   3 32272.3 624.190   1
   4  -2   7 3346.94 245.380   1
   4  -2   7 3688.50 190.360   1
   7   3   2 57844.1 998.400   1
   7   3   2 57777.4 937.700   1
   3   0   9 32404.0 685.070   1
   3   0   9 31595.7 710.880   1
   6  -1   4 36853.6 644.880   1
   6  -1   4 38399.0 728.130   1
   6  -1   4 37525.4 683.990   1
   6  -1   4 37693.1 693.020   1
   7   3   1 19802.0 456.160   1
   7   3   1 19313.5 500.260   1
   3  -3   7 41750.8 753.950   1
   3  -3   7 33835.6 955.040   1
  -3  -6   4 5916.60 247.410   1
  -3  -6   4 6003.02 227.200   1
  -3  -7  -2 6868.97 380.830   1
  -3  -7  -2 6742.54 254.080   1
   3   7   2 6873.39 291.710   1
   3   7   2 6575.34 225.150   1
   1  -6   3 2525.90 147.130   1
   1  -6   3 2448.94 144.350   1
  -1   6  -3 2242.52 141.800   1
   3  -2   8 39657.5 965.510   1
   3  -2   8 41231.8 751.800   1
   2   7  -1 69512.9 1071.89   1
   2   7  -1 71979.2 1113.34   1
  -2  -7   1 66509.4 1034.58   1
  -2  -7   1 63461.8 1171.99   1
   0  -2  -9 22875.3 701.150   1
   0   2   9 24874.5 651.650   1
   0   2   9 21391.9 509.170   1
  -1  -1   9 3456.54 231.240   1
  -1  -1   9 3991.34 203.740   1
  -1  -7   0 60489.7 958.850   1
   1   7   0 58643.1 951.150   1
  -1  -7   0 55122.7 1131.09   1
   1   7   0 59034.3 915.770   1
   6   5   4 14441.6 372.420   1
   6   5   4 13647.9 391.160   1
   6   5   4 13660.1 464.940   1
  -1  -7  -1 3110.76 183.600   1
   1   7   1 3584.19 161.930   1
  -1  -7  -1 3478.14 258.860   1
   1   7   1 3741.53 183.050   1
  -1  -7  -1 3678.41 193.530   1
   7   2   3 37364.3 667.170   1
   7   2   3 37410.0 719.410   1
   1   5   7 18692.1 482.010   1
   1   5   7 18754.5 462.790   1
   1   5   7 17960.4 474.280   1
  -1  -5  -7 16423.7 602.210   1
  -1   4   7 61431.6 1082.02   1
   1  -4  -7 58313.2 1225.83   1
  -1   4   7 58358.7 1117.68   1
  -1   6   3 347.600 82.3000   1
   1  -6  -3 303.720 82.9500   1
  -1   6   3 281.340 64.0600   1
   1  -6  -3 276.770 93.1700   1
   1  -6  -3 209.750 75.2000   1
   7   2   0 118206. 2265.90   1
   7   2   0 118070. 1646.60   1
  -2   4   6 15327.5 480.900   1
   2  -4  -6 14511.5 462.500   1
  -2   4   6 16143.3 446.200   1
  -6   0   3 12063.4 354.070   1
  -6   0   3 10355.1 442.430   1
   6   0  -3 11650.6 375.490   1
   5   6   4 44685.8 838.070   1
   5   6   4 46799.2 780.420   1
   5   6   4 39031.7 684.600   1
   5   4   7 38833.0 766.320   1
   5   4   7 41067.9 679.550   1
   5   4   7 38810.7 689.400   1
   5  -3  -1 108.440 73.9000   1
   5  -3  -1 149.260 80.6400   1
   5  -3   3 50153.6 859.310   1
   5  -3   3 52253.4 896.600   1
  -1   3   8 65020.0 1233.80   1
   1  -3  -8 58485.8 1210.44   1
  -1   3   8 64037.0 1087.37   1
   7   3   3 156.460 61.8800   1
   7   3   3 196.430 68.3100   1
   5   5   6 28550.0 633.020   1
   5   5   6 28783.3 569.710   1
   5   5   6 29713.5 539.760   1
  -3   3   6 39175.7 902.940   1
   3  -3  -6 37950.8 802.120   1
  -3   3   6 38523.6 792.730   1
  -1   1   9 1799.53 158.540   1
  -1   1   9 2374.99 173.100   1
   1  -1  -9 2125.14 206.070   1
   0  -2   9 96423.3 1405.02   1
   0  -2   9 101971. 1775.43   1
   3   7  -1 50893.2 1083.26   1
  -3  -7   1 51982.0 1011.16   1
  -3  -7   1 56236.2 911.280   1
   7   1   2 7598.87 308.370   1
   7   1   2 6703.72 234.280   1
   7   1   1 57519.6 920.540   1
   7   1   1 58592.6 990.900   1
   4  -1   8 15278.1 496.990   1
   4  -1   8 16142.5 443.290   1
   7   3   0 817.920 116.760   1
   7   3   0 685.310 97.1600   1
  -2  -3   8 25857.8 567.060   1
  -2  -3   8 23230.8 632.110   1
  -4   4   2 49338.5 946.340   1
   4  -4  -2 49659.1 941.650   1
   4  -4  -2 51152.4 961.010   1
   1   7  -1 3715.05 207.030   1
  -1  -7   1 4089.50 221.130   1
   1   7  -1 3554.06 244.600   1
  -1  -7   1 4022.16 186.090   1
   2   3   9 29398.6 603.620   1
   2   3   9 31988.8 654.810   1
   2   3   9 30458.2 667.930   1
   1  -2   9 24772.6 665.600   1
   1  -2   9 29341.8 595.000   1
   4   1  -7 2114.35 194.250   1
  -4  -1   7 2165.57 163.720   1
  -4  -1   7 2079.17 180.310   1
  -4  -5   5 6501.37 256.380   1
  -4  -5   5 6796.27 273.940   1
   3  -2  -7 80769.4 1459.28   1
  -3   2   7 78269.9 1285.20   1
  -3   2   7 76674.3 1319.83   1
  -4  -4   6 51729.2 951.350   1
  -4  -4   6 48208.8 889.920   1
   6  -1  -2 69676.1 1181.20   1
   6  -1  -2 75481.6 1212.87   1
  -6   1   2 72088.9 1185.08   1
  -6   1   2 68962.6 1173.09   1
  -6  -4   3 20687.1 498.280   1
  -6  -4   3 20520.7 531.350   1
   6   4  -3 23030.9 751.960   1
  -6  -4   3 24328.0 550.580   1
  -1  -7  -2 2473.90 174.360   1
  -1  -7  -2 2820.61 170.330   1
   1   7   2 2796.10 194.580   1
  -1  -7  -2 2731.72 226.290   1
   1   7   2 2873.85 159.140   1
  -2   2   8 17422.5 488.020   1
  -2   2   8 16360.6 542.090   1
   2  -2  -8 13861.4 552.070   1
  -2   5  -5 6083.81 274.680   1
   2  -5   5 6968.33 244.900   1
   2  -5   5 6883.06 243.410   1
  -3  -1   8 11985.6 388.180   1
   3   1  -8 14748.2 582.950   1
  -3  -1   8 15874.5 450.500   1
   3  -5   3 38567.2 708.150   1
   3  -5   3 42200.7 745.910   1
   4  -3   6 19349.3 754.300   1
   4  -3   6 23868.4 512.280   1
  -2  -7  -3 83704.6 1761.57   1
  -2  -7  -3 83983.4 1367.45   1
   2   7   3 78495.1 1263.30   1
  -2  -7  -3 90276.3 1487.04   1
   2   7   3 78998.2 1303.58   1
  -3  -7  -3 77194.1 1222.31   1
   3   7   3 78861.5 1198.29   1
  -3  -7  -3 77299.0 1220.83   1
   3   7   3 79719.6 1150.79   1
   3  -5  -2 33107.7 735.760   1
   3  -5  -2 31280.4 706.450   1
  -3   5   2 33587.9 826.100   1
   4   5   7 406.480 83.3500   1
   4   5   7 544.270 99.4600   1
   4   5   7 729.220 100.610   1
   2  -3   8 7600.15 248.710   1
   2  -3   8 6506.55 383.200   1
  -4  -7  -1 103.780 78.6700   1
   4   7   1 162.970 60.7500   1
  -4  -7  -1 205.250 76.1800   1
   4   7   1 183.100 80.0000   1
  -4  -2   7 34342.9 713.410   1
   4   2  -7 35571.1 888.320   1
  -4  -2   7 36116.6 706.880   1
   7   1   3 16238.9 380.740   1
   7   1   3 16849.0 454.780   1
   7   1   3 16805.2 415.820   1
  -5  -6   2 55442.0 935.780   1
  -5  -6   2 57931.2 1082.35   1
   5   6  -2 61143.2 996.320   1
   1   3   9 13699.3 521.410   1
   1   3   9 14886.0 440.350   1
   7   1   0 9460.43 278.820   1
   7   1   0 9782.74 310.570   1
  -6  -2   4 3680.63 253.590   1
   6   2  -4 4772.55 238.450   1
  -6  -2   4 4705.80 209.910   1
  -6  -2   4 4669.00 219.800   1
   5   2   8 21259.7 453.350   1
   5   2   8 22571.4 501.440   1
   5   2   8 20614.3 488.940   1
  -2  -7   2 832.280 113.830   1
  -2  -7   2 847.400 160.660   1
   2   7  -2 634.750 90.5700   1
  -2  -6  -6 8698.98 429.880   1
   2   6   6 7251.01 293.740   1
   2   6   6 8723.35 347.050   1
   2   6   6 6536.34 212.050   1
   2   6   6 9831.45 319.120   1
   3   6   6 6206.85 254.220   1
   3   6   6 6825.46 214.310   1
   3   6   6 4961.93 255.490   1
   4   4   8 31.6500 47.2000   1
   4   4   8 4.47000 64.4100   1
   4   4   8 177.270 93.0800   1
  -3   0   8 152.840 110.540   1
   3   0  -8 24.3700 83.3600   1
  -3   0   8 34.3600 73.2100   1
  -4  -7  -2 41513.7 767.770   1
  -4  -7  -2 47688.1 885.730   1
   7   4   2 7939.82 384.540   1
   7   4   2 7863.47 291.270   1
   7   4   2 9851.08 281.240   1
  -4  -7   0 21762.4 571.960   1
  -4  -7   0 24599.0 628.680   1
   4   7   0 23975.7 578.750   1
   7   2   4 16202.3 455.320   1
   7   2   4 16906.5 398.880   1
   7   2   4 16346.5 504.120   1
   7   4   1 16249.7 456.210   1
   7   4   1 16650.1 413.340   1
   5   1   8 45837.1 907.230   1
   5   1   8 51035.3 828.670   1
   5   1   8 48454.0 825.770   1
   3   3   9 22137.3 520.130   1
   3   3   9 24305.3 608.520   1
   3   3   9 25324.6 563.670   1
   2  -6   0 1181.23 115.580   1
   2  -6   0 978.700 118.020   1
  -2   6   0 1060.23 125.870   1
   5  -1   7 89004.0 1347.33   1
   5  -1   7 78288.4 1282.95   1
   7   2  -1 44682.0 827.010   1
   7   2  -1 44253.5 803.290   1
  -1  -6   5 46101.5 837.120   1
  -1  -6   5 43332.5 849.970   1
   4  -4   4 17606.4 435.160   1
   4  -4   4 16698.3 403.460   1
  -1  -2   9 8999.84 353.130   1
  -1  -2   9 8763.56 282.780   1
   6   0   6 37946.9 639.570   1
   6   0   6 37256.0 722.440   1
   6   0   6 36177.5 705.650   1
   5   4  -5 609.010 127.850   1
  -5  -4   5 452.550 91.7800   1
  -5  -4   5 494.180 103.380   1
  -3  -5   6 14123.0 422.320   1
  -3  -5   6 13067.5 458.770   1
   4   0  -7 74642.9 1418.31   1
  -4   0   7 77806.5 1231.75   1
  -4   0   7 71478.9 1233.73   1
  -4   0   7 68045.5 1216.25   1
   6   4   6 26732.1 513.000   1
   6   4   6 26709.5 497.740   1
   6   4   6 25609.7 660.820   1
  -5  -5   4 77469.5 1186.24   1
  -5  -5   4 74384.7 1267.89   1
  -5  -5   4 82189.5 1290.14   1
   2  -6   1 36061.3 736.950   1
   2  -6   1 39661.1 699.580   1
  -6  -5   2 19637.8 469.070   1
   6   5  -2 21807.0 492.560   1
  -6  -5   2 18873.2 470.940   1
   6   5  -2 18098.6 643.400   1
  -6  -1   4 3972.91 281.610   1
  -6  -1   4 4879.87 241.530   1
   6   1  -4 4977.44 256.430   1
   2  -4   7 29835.4 582.360   1
   2  -4   7 24814.4 817.930   1
   7   3   4 48382.3 767.210   1
   7   3   4 48359.9 950.960   1
   7   3   4 50072.3 789.830   1
  -3  -2   8 19562.4 551.840   1
   3   2  -8 21923.4 735.050   1
  -3  -2   8 20478.3 519.430   1
   0   6   5 94520.9 1391.91   1
   0  -6  -5 91165.0 1430.89   1
   0   6   5 96267.9 3335.08   1
   0  -6  -5 85393.1 1477.35   1
   3  -4   6 16648.4 676.390   1
   3  -4   6 11980.1 564.650   1
  -3  -4   7 606.970 115.440   1
  -3  -4   7 575.470 87.5500   1
   6  -2   1 22867.6 461.780   1
   6  -2   1 23824.4 552.590   1
   6  -2   1 25130.3 579.110   1
   0   4   8 19444.8 536.320   1
   0  -4  -8 16840.2 824.460   1
   0   4   8 19705.7 547.330   1
  -2  -6   5 57960.0 900.770   1
  -2  -6   5 57583.3 910.800   1
   3  -1   9 10030.3 357.630   1
   3  -1   9 9971.61 406.700   1
   5  -1  -5 83598.2 1413.24   1
  -5   1   5 88081.2 1369.28   1
  -5   1   5 87504.1 1405.07   1
  -1   5   6 50083.2 919.280   1
   1  -5  -6 56661.5 1173.06   1
  -1   5   6 56682.5 897.970   1
  -1  -7   2 16588.0 866.380   1
   1   7  -2 15539.7 590.340   1
  -1  -7   2 21736.7 491.690   1
   1   7  -2 18756.2 443.950   1
   7   3  -1 32124.1 686.590   1
   7   3  -1 34502.2 655.550   1
   6  -2   2 39975.9 756.970   1
   6  -2   2 38320.6 681.170   1
   6  -2   2 38715.4 722.530   1
   6  -1   5 1555.26 115.540   1
   6  -1   5 1504.65 118.370   1
   6  -1   5 1509.72 133.270   1
   5  -2   6 11766.4 442.410   1
   5  -2   6 11827.6 375.900   1
   7   4   3 36282.0 750.910   1
   7   4   3 37312.0 656.520   1
   7   4   3 32876.3 783.220   1
   7   4   3 33607.1 591.320   1
  -6  -3   4 81358.9 1356.43   1
   6   3  -4 89435.9 1496.55   1
  -6  -3   4 85251.8 1275.79   1
  -6  -3   4 94585.6 1377.34   1
  -3  -7   2 1790.36 142.660   1
   3   7  -2 2329.56 167.970   1
   5  -3  -2 43880.5 809.440   1
  -5   3   2 45422.4 880.110   1
   5  -3  -2 47990.6 933.110   1
   2  -6  -1 42763.6 801.790   1
   2  -6  -1 42090.3 740.200   1
  -2   6   1 44245.5 841.050   1
   5  -3   4 63667.8 996.280   1
   5  -3   4 63750.1 969.380   1
   4   1   9 -16.320 70.9000   1
   4   1   9 41.3600 66.7800   1
   4   1   9 132.760 94.7500   1
  -3   4   5 13832.2 513.830   1
   3  -4  -5 13958.7 517.950   1
  -3   4   5 14652.8 453.660   1
  -5   2   4 37495.1 803.450   1
   5  -2  -4 38360.1 750.210   1
  -5   2   4 36789.2 743.580   1
   6   5   5 42064.0 787.500   1
   6   5   5 43885.8 708.150   1
   6   5   5 37335.6 734.640   1
   1  -6   4 52463.1 908.950   1
  -1   6  -4 52278.8 876.110   1
   1  -6   4 61112.7 977.310   1
   7   4   0 27426.2 554.660   1
   7   4   0 25874.3 568.870   1
   4   2   9 31830.5 717.780   1
   4   2   9 33304.5 602.280   1
   4   2   9 26913.6 598.500   1
  -5  -2   6 9679.63 366.750   1
   5   2  -6 10807.3 427.990   1
  -5  -2   6 10516.4 384.670   1
  -5  -2   6 10909.6 402.260   1
   5   3   8 41992.0 689.930   1
   5   3   8 41550.6 845.270   1
   5   3   8 41207.6 667.010   1
   6  -2   0 2032.76 131.990   1
   6  -2   0 2408.72 169.700   1
   6  -2   0 2488.36 161.060   1
   2  -2   9 17048.8 711.710   1
   2  -2   9 16393.7 782.610   1
   0   7   0 72893.8 1077.11   1
   0  -7   0 73935.3 1134.81   1
   0   7   0 67920.3 1207.20   1
   0  -7   0 70285.5 1415.89   1
  -5  -1   6 7005.46 315.200   1
  -5  -1   6 6817.07 303.220   1
   5   1  -6 6530.67 375.640   1
  -5  -1   6 6086.71 298.900   1
  -1  -7  -3 9558.97 469.130   1
   1   7   3 10642.7 331.560   1
  -1  -7  -3 8358.62 329.940   1
  -1  -7  -3 9191.97 458.010   1
   1   7   3 9214.79 367.420   1
   4   7   3 16121.7 636.240   1
  -4  -7  -3 15993.4 665.110   1
   4   7   3 14476.4 473.680   1
  -4  -7  -3 15192.1 477.540   1
   4   7  -1 2448.62 163.290   1
  -4  -7   1 2172.10 173.410   1
  -4  -7   1 2355.91 174.870   1
  -4   2   6 50376.1 922.710   1
   4  -2  -6 46397.9 1011.41   1
  -4   2   6 49076.3 962.180   1
   2  -6   2 55653.2 930.360   1
   2  -6   2 59320.2 985.360   1
   7   1   4 19280.2 516.960   1
   7   1   4 19103.2 431.660   1
   7   1   4 21639.4 517.250   1
   7   1   4 20505.1 464.980   1
   6   6   1 42865.5 745.050   1
  -6  -6  -1 42889.2 781.190   1
  -6  -6  -1 39907.2 740.720   1
   6   2   7 11289.0 405.030   1
   6   2   7 12535.9 355.880   1
   6   2   7 11667.7 366.200   1
   0   7   1 10770.5 426.650   1
   0   7   1 12128.5 386.320   1
   0  -7  -1 12470.1 392.520   1
   0  -7  -1 11422.3 501.410   1
   7   1  -1 6272.51 273.720   1
   7   1  -1 5919.24 252.850   1
   5   6   5 2311.67 164.910   1
   5   6   5 1870.71 144.660   1
   5   6   5 2203.92 139.630   1
  -6  -6  -2 1365.64 121.740   1
   6   6   2 1198.80 118.300   1
   1  -6  -4 53891.5 902.340   1
  -1   6   4 56231.3 987.220   1
   1  -6  -4 54775.1 1044.43   1
   0   5   7 428.190 90.6200   1
   0  -5  -7 322.340 97.0700   1
   0   5   7 477.320 92.7400   1
  -4  -6   4 2912.95 174.740   1
   1   6   6 1708.09 134.510   1
   1   6   6 1634.61 127.230   1
  -1  -6  -6 1407.25 180.790   1
   1   6   6 1574.90 139.910   1
   0  -6   5 67962.9 1100.55   1
   0  -6   5 56867.9 919.530   1
  -1   2   9 23602.2 565.700   1
   1  -2  -9 21001.5 678.290   1
  -1   2   9 20709.6 611.080   1
   4   6   6 6456.06 316.320   1
   4   6   6 9047.18 335.790   1
   4   6   6 9423.59 357.380   1
   0  -7   1 15415.4 540.230   1
   0  -7   1 18584.2 454.060   1
   0   7  -1 15637.8 549.750   1
   0   7  -1 16345.3 643.490   1
   7   0   1 39.6600 100.780   1
   7   0   1 132.550 70.4900   1
   7   0   2 47655.7 888.260   1
   7   0   2 43745.0 733.850   1
   0  -4   8 24727.5 669.880   1
   0  -4   8 24445.1 539.690   1
   4  -4  -3 13803.3 491.110   1
   4  -4  -3 14035.1 491.710   1
  -4   4   3 14619.5 545.480   1
   6  -2   3 12755.7 414.380   1
   6  -2   3 12846.3 394.970   1
   6  -2   3 12733.0 414.930   1
  -2  -1   9 2707.84 199.110   1
   2   1  -9 2959.78 233.890   1
  -2  -1   9 3240.20 195.350   1
   3   7   4 21472.9 499.140   1
  -3  -7  -4 20088.1 496.990   1
   3   7   4 22212.2 469.900   1
   4   3  -7 29607.8 846.230   1
  -4  -3   7 26212.9 599.560   1
  -4  -3   7 31210.5 642.720   1
   2   0  -9 11788.4 503.080   1
  -2   0   9 10980.2 476.150   1
  -2   0   9 11185.1 394.150   1
  -2  -7  -4 6878.90 318.030   1
   2   7   4 6814.44 266.930   1
   2   7   4 6797.04 268.040   1
  -2  -7  -4 6074.86 372.590   1
   3  -5   4 22872.6 514.580   1
   3  -5   4 21325.5 493.260   1
  -2   5   5 46177.2 789.640   1
  -2   5   5 45682.8 973.330   1
   2  -5  -5 48482.8 1053.21   1
  -1  -4   8 33140.8 648.980   1
  -1  -4   8 25419.8 654.810   1
   0   3   9 17608.2 505.090   1
   0  -3  -9 16609.4 790.700   1
   0   3   9 17614.7 509.710   1
   5   0   8 24545.0 547.200   1
   5   0   8 26388.7 534.250   1
   5   0   8 25220.9 565.030   1
  -3   5   3 43107.2 921.500   1
   3  -5  -3 42137.2 858.160   1
   3  -5  -3 41745.0 812.020   1
  -4   3   5 22505.8 646.290   1
  -4   3   5 23299.3 548.430   1
   4  -3  -5 22388.6 562.340   1
  -6  -6   0 27104.7 579.090   1
  -6  -6   0 27311.1 590.860   1
   6   6   0 30192.8 588.830   1
   6   3   7 39230.3 679.590   1
   6   3   7 39677.5 653.330   1
   6   3   7 38601.1 782.160   1
  -3   1   8 81938.1 1304.12   1
   3  -1  -8 76328.2 1419.88   1
  -3   1   8 74670.4 1336.54   1
   6   1   7 38753.1 712.970   1
   6   1   7 39697.1 679.120   1
   6   1   7 41283.8 802.270   1
   1   0  10 24626.0 590.100   1
   1   0  10 24440.8 634.530   1
   4   0   9 40173.7 814.870   1
   4   0   9 41164.6 753.850   1
   2  -6  -2 38906.5 873.020   1
  -2   6   2 38116.4 814.220   1
   2  -6  -2 41097.2 817.720   1
  -1  -5   7 69596.3 1060.86   1
  -1  -5   7 56283.1 1255.41   1
   6   6   3 30301.8 597.360   1
   6   6   3 32516.2 616.130   1
   6   6   3 30698.5 616.170   1
   1   1  10 7479.44 326.670   1
   1   1  10 7543.04 326.040   1
   7   4   4 8793.76 294.590   1
   7   4   4 8346.73 408.040   1
   7   4   4 7523.56 261.590   1
  -2  -7   3 73207.4 1093.50   1
  -2  -7   3 57651.2 1723.94   1
   6  -1  -3 9156.32 416.770   1
  -6   1   3 10228.5 424.460   1
  -6   1   3 10557.1 381.470   1
   6  -1  -3 10424.4 370.270   1
   0  -7  -2 5166.09 284.090   1
   0   7   2 4352.99 254.000   1
   0  -7  -2 5577.04 273.260   1
   0  -7  -2 4423.82 302.700   1
   0   7   2 4818.21 236.000   1
  -3  -6   5 84646.8 1332.86   1
  -3  -6   5 85231.3 1211.62   1
  -6   2   1 34461.1 657.200   1
   6  -2  -1 35275.4 691.480   1
   7   0   0 17552.0 454.350   1
   7   0   0 16947.2 680.520   1
   7   2   5 7344.02 263.270   1
   7   2   5 7680.55 344.790   1
   7   2   5 7848.89 287.130   1
   7   0   3 55384.1 910.880   1
   7   0   3 59817.0 1006.75   1
   7   0   3 54825.7 842.040   1
   2   1  10 11239.1 497.380   1
   2   1  10 10995.9 376.010   1
  -6   0   4 45773.2 908.740   1
  -6   0   4 51709.3 949.220   1
   6   0  -4 53098.8 949.020   1
  -5  -3   6 1774.03 158.460   1
  -5  -3   6 1789.82 169.560   1
   5   3  -6 1660.38 175.010   1
   7   4  -1 4190.23 209.650   1
   7   4  -1 4040.67 240.200   1
   7   2  -2 2272.44 162.140   1
   7   2  -2 2041.25 150.280   1
   5   0  -6 47069.8 916.440   1
  -5   0   6 45146.8 850.930   1
  -5   0   6 45338.3 833.140   1
  -5   0   6 46221.6 867.680   1
  -5  -6   3 18956.7 491.030   1
  -5  -6   3 19679.6 475.990   1
   0  -5   7 48842.2 825.310   1
   0  -5   7 42088.2 892.290   1
   4   3   9 391.180 68.8200   1
   4   3   9 326.700 70.8400   1
   4   3   9 374.220 94.0400   1
   7   3   5 9655.04 319.000   1
   7   3   5 8595.97 397.670   1
   7   3   5 8797.36 283.380   1
   2   5   8 39722.8 757.380   1
   2   5   8 39182.1 766.890   1
   2   5   8 41515.8 744.200   1
   2   0  10 1888.32 173.230   1
   2   0  10 2113.07 155.850   1
  -1  -7   3 61919.3 961.460   1
  -4   1   7 1613.25 152.070   1
   4  -1  -7 1350.64 160.560   1
  -4   1   7 1216.28 151.830   1
   0   7  -2 31389.0 586.630   1
   0  -7   2 31545.0 671.300   1
   0   7  -2 31912.6 796.470   1
   0  -7   2 34198.6 656.160   1
  -3  -3   8 38955.8 862.020   1
  -3  -3   8 42673.6 784.270   1
   0  -3   9 13179.9 543.870   1
   0  -3   9 15707.3 478.910   1
   3   5   8 69904.5 1132.46   1
   3   5   8 80093.5 1143.45   1
   3   5   8 77367.4 1268.04   1
   2  -6   3 -13.040 85.5400   1
   0   0  10 94008.3 1574.17   1
   0   0  10 95587.9 3326.84   1
   7   3  -2 58726.6 1102.31   1
   7   3  -2 60044.5 966.090   1
   1  -4   8 58789.2 1301.12   1
   1  -4   8 65875.2 1008.41   1
   5   5   7 22635.1 493.070   1
   5   5   7 19412.1 410.720   1
   5   5   7 22928.1 582.270   1
   4   7   4 1231.25 110.340   1
  -4  -7  -4 924.300 136.310   1
   4   7   4 711.130 92.8400   1
  -5  -7  -1 12301.4 417.400   1
   5   7   1 12196.4 376.160   1
  -5  -7  -1 10747.0 393.240   1
  -2  -2   9 38922.0 768.410   1
  -2  -2   9 37203.1 836.640   1
   4  -4   5 85258.3 1253.72   1
   4  -4   5 86633.0 1219.39   1
  -4  -7   2 25.3900 79.3500   1
   4   7  -2 68.2500 75.1500   1
  -4  -7   2 149.130 94.3400   1
  -6  -4   4 7950.76 369.110   1
  -6  -4   4 8220.97 325.230   1
   6   4  -4 7698.09 395.290   1
  -6  -4   4 6825.24 329.720   1
  -2   1   9 33342.0 707.240   1
  -2   1   9 30440.2 707.620   1
   2  -1  -9 31456.3 813.580   1
  -2  -5   7 11414.6 374.350   1
  -2  -5   7 10107.6 396.260   1
   2   4   9 23718.9 578.790   1
   2   4   9 16974.9 703.710   1
   2   4   9 17225.8 708.010   1
  -3  -7   3 37523.2 790.700   1
  -5  -7  -2 22102.2 532.000   1
  -5  -7  -2 21383.7 506.750   1
   5   7   2 22902.4 484.340   1
  -6  -5   3 35118.3 701.860   1
   6   5  -3 35881.1 1001.58   1
  -6  -5   3 40247.6 730.820   1
   4  -2   8 46541.4 833.000   1
   4  -2   8 40627.5 1047.28   1
   7   5   2 50515.0 1010.28   1
   7   5   2 50622.6 807.420   1
   7   5   2 50996.2 900.940   1
   6  -2   4 20724.8 491.110   1
   6  -2   4 19956.2 480.450   1
   6  -2   4 20343.8 490.500   1
   2  -5   6 28007.5 559.030   1
   2  -5   6 27744.1 577.280   1
  -5   3   3 22750.8 579.620   1
   5  -3  -3 23707.0 558.400   1
  -5   3   3 24708.0 555.560   1
   7   5   1 37240.0 783.760   1
   7   5   1 40756.4 724.640   1
   7   5   1 39428.7 775.290   1
  -6  -6   1 2275.36 177.630   1
   6   6  -1 2633.22 171.070   1
  -6  -6   1 2411.26 156.370   1
  -1  -7  -4 14010.0 611.830   1
   1   7   4 14791.7 466.420   1
  -1  -7  -4 12939.6 429.730   1
   1   7   4 15076.9 468.970   1
   1   7   4 13921.2 410.190   1
   5  -3   5 6567.99 277.670   1
   5  -3   5 6404.69 258.050   1
   2   2  10 57629.1 1005.86   1
   2   2  10 48823.1 994.790   1
   1  -1  10 25733.8 727.910   1
   1  -1  10 21443.9 494.030   1
  -2  -4   8 50624.8 984.670   1
  -2  -4   8 53732.2 887.490   1
   0   1  10 20703.7 632.070   1
   0   1  10 19947.4 485.800   1
   7   1   5 20044.7 475.280   1
   7   1   5 20096.2 415.000   1
   7   1   5 19200.8 495.070   1
   3  -3   8 -7.1000 72.0600   1
   1  -3   9 17375.4 443.140   1
   1  -3   9 14371.3 593.930   1
   7   1  -2 23341.5 559.690   1
   7   1  -2 25702.3 569.120   1
  -5  -7   0 22791.1 544.660   1
   5   7   0 21147.0 519.250   1
  -5  -7   0 23425.3 511.800   1
  -1  -3   9 11595.2 493.980   1
  -1  -3   9 13616.3 430.090   1
   5   4   8 405.610 76.6500   1
   5   4   8 314.710 81.1100   1
   5   4   8 252.650 61.1400   1
   5   4   8 387.110 87.2600   1
   3   4   9 24082.2 514.950   1
   3   4   9 23129.7 540.330   1
   3   4   9 25229.8 531.830   1
   1   2  10 24008.5 623.200   1
   1   2  10 28159.6 622.980   1
   6   6   4 20308.2 502.850   1
   6   6   4 21493.4 474.380   1
   6   6   4 21059.8 512.640   1
   7   0  -1 87848.8 1326.33   1
   7   0  -1 94491.7 1383.48   1
   0  -1  10 19557.5 572.920   1
   0  -1  10 20021.5 489.450   1
   7   0   4 2625.62 143.170   1
   7   0   4 2979.52 189.400   1
   7   0   4 2572.15 158.760   1
   4  -3   7 29660.1 850.380   1
   4  -3   7 33768.0 642.500   1
  -2   3   8 70309.0 1221.92   1
   2  -3  -8 68077.0 1295.63   1
  -2   3   8 68562.8 1132.96   1
  -2   4   7 34719.6 759.760   1
   2  -4  -7 32522.7 834.120   1
  -2   4   7 37883.7 771.570   1
   6  -1   6 5051.61 232.170   1
   6  -1   6 5045.69 221.480   1
   6  -1   6 5164.29 217.030   1
   7   5   3 5964.68 286.220   1
   7   5   3 6796.54 260.450   1
   7   5   3 6034.55 274.620   1
   7   5   3 6960.91 262.160   1
   6   5   6 15511.8 464.950   1
   6   5   6 14395.8 435.410   1
   6   5   6 15670.9 506.430   1
   1   5   8 10353.0 412.970   1
  -1  -5  -8 10564.5 523.550   1
   1   5   8 10420.7 382.560   1
   1   5   8 12104.5 457.120   1
   0  -7  -3 55565.0 1004.21   1
   0   7   3 57167.9 862.720   1
   0  -7  -3 50424.4 1070.33   1
   0  -7  -3 46153.8 1009.82   1
   0   7   3 49451.9 927.760   1
   3   1  10 45699.0 771.640   1
   3   1  10 43205.9 856.740   1
   6   4   7 11550.5 417.300   1
   6   4   7 12232.2 294.170   1
   6   4   7 11525.9 314.380   1
  -2   6   3 1100.46 134.810   1
   2  -6  -3 1282.27 132.330   1
   2  -6  -3 979.660 123.640   1
  -6  -2   5 715.560 111.070   1
   6   2  -5 817.840 136.960   1
  -6  -2   5 791.580 102.610   1
  -6  -2   5 881.660 128.000   1
  -5  -7  -3 53699.9 857.340   1
  -4  -5   6 27903.2 534.910   1
  -4  -5   6 27427.2 567.720   1
   6   0   7 1362.87 115.430   1
   6   0   7 1277.91 121.560   1
   6   0   7 1356.21 130.990   1
   7   5   0 9320.56 281.530   1
   1  -6   5 51814.9 718.030   1
   1  -6   5 46701.6 686.060   1
  -1  -4  -9 657.600 129.940   1
   1   4   9 525.560 104.120   1
   1   4   9 441.310 98.8600   1
   3   6   7 40994.2 682.440   1
   3   6   7 43751.6 690.530   1
   3  -2   9 78974.7 865.190   1
   3  -2   9 73741.5 1251.85   1
  -3   3   7 4770.57 345.430   1
   3  -3  -7 4625.95 317.640   1
  -3   3   7 5099.18 296.420   1
  -6   2   2 9592.62 305.640   1
  -6   2   2 8939.69 445.940   1
   6  -2  -2 9863.29 327.780   1
   7   4   5 2514.66 208.990   1
   7   4   5 2641.83 174.510   1
   7   4   5 2740.64 176.810   1
[truncated: 120,554 more chars]
