# Supplementary material for: Weak inter­actions in the crystal structures of two indole derivatives
Source: Acta Crystallogr E Crystallogr Commun. 2016 Jun 17;72(Pt 7):964–8. doi: 10.1107/S2056989016008616 (PMC4992916; doi:10.1107/S2056989016008616)
Supplement: Supplementary file 2 [file e-72-00964-Isup2.hkl]

data_I                                                                          
_shelx_title ' process1'                                                        
_shelx_refln_list_code          4                                               
_shelx_F_calc_maximum      143.20                                               
_exptl_crystal_F_000       464.00                                               
_reflns_d_resolution_high  0.7708                                               
                                                                                
loop_                                                                           
 _space_group_symop_operation_xyz                                               
 'x, y, z'                                                                      
 '-x+1/2, y+1/2, -z+1/2'                                                        
 '-x, -y, -z'                                                                   
 'x-1/2, -y-1/2, z-1/2'                                                         
                                                                                
_cell_length_a    13.7168                                                       
_cell_length_b     4.5783                                                       
_cell_length_c    16.5929                                                       
_cell_angle_alpha  90.000                                                       
_cell_angle_beta   97.464                                                       
_cell_angle_gamma  90.000                                                       
                                                                                
_shelx_F_squared_multiplier     1.000                                           
                                                                                
loop_                                                                           
 _refln_index_h                                                                 
 _refln_index_k                                                                 
 _refln_index_l                                                                 
 _refln_F_squared_calc                                                          
 _refln_F_squared_meas                                                          
 _refln_F_squared_sigma                                                         
 _refln_observed_status                                                         
   2   0   0       3114.73       3092.17        42.24 o                         
   4   0   0       6398.25       6594.65        92.58 o                         
   6   0   0         58.77         43.39         5.05 o                         
   8   0   0       1249.72       1511.18        66.73 o                         
  10   0   0         84.02         84.44         2.68 o                         
  12   0   0         56.47         64.81         2.88 o                         
  14   0   0          4.64          0.91         2.11 o                         
  16   0   0         14.36         12.55         3.20 o                         
   1   1   0         50.65         54.39         0.99 o                         
   2   1   0        546.16        551.98         4.87 o                         
   3   1   0          9.60         12.14         0.84 o                         
   4   1   0       2501.34       2491.26        18.96 o                         
   5   1   0       2072.27       2075.31        23.89 o                         
   6   1   0        344.67        404.60        11.15 o                         
   7   1   0        568.08        583.77         8.88 o                         
   8   1   0        570.80        548.38         7.95 o                         
   9   1   0         41.00         51.24         2.31 o                         
  10   1   0         79.97         88.89         2.63 o                         
  11   1   0        853.67        880.36        18.88 o                         
  12   1   0          2.59          2.61         2.18 o                         
  13   1   0         85.21         95.19         6.38 o                         
  14   1   0        185.44        197.73         4.90 o                         
  15   1   0          9.65          9.57         1.91 o                         
  16   1   0          2.83         -0.05         1.56 o                         
  17   1   0        158.98        158.63         8.24 o                         
   0   2   0        762.67        810.74        12.54 o                         
   1   2   0       1086.49       1101.24         8.82 o                         
   2   2   0        998.37       1007.63         8.12 o                         
   3   2   0       3557.06       3575.07        27.22 o                         
   4   2   0         35.68         34.47         0.84 o                         
   5   2   0        925.70       1014.94        10.89 o                         
   6   2   0         13.38         21.57         2.63 o                         
   7   2   0        768.21        764.06        12.81 o                         
   8   2   0         18.71         16.88         1.68 o                         
   9   2   0        146.86        146.71         6.04 o                         
  10   2   0        497.69        488.49        20.53 o                         
  11   2   0        401.06        402.62         8.46 o                         
  12   2   0          0.33          0.84         1.84 o                         
  13   2   0        367.45        361.43         8.90 o                         
  14   2   0         12.29         15.53         2.59 o                         
  15   2   0        280.44        248.36        18.29 o                         
  16   2   0          3.40          1.68         2.94 o                         
   1   3   0        874.31        874.88         9.00 o                         
   2   3   0        415.12        382.70         4.44 o                         
   3   3   0          0.26          0.27         0.85 o                         
   4   3   0        525.67        545.75         5.44 o                         
   5   3   0        409.18        386.83         6.44 o                         
   6   3   0         75.92         73.17         2.49 o                         
   7   3   0        168.76        153.46         6.42 o                         
   8   3   0        820.95        745.66        36.33 o                         
   9   3   0          8.93         11.10         2.62 o                         
  10   3   0         15.34         20.31         3.04 o                         
  11   3   0        102.78         94.33         4.41 o                         
  12   3   0         23.32         29.77         3.68 o                         
  13   3   0         72.36         80.53         7.80 o                         
  14   3   0        116.60        130.76         9.74 o                         
  15   3   0          7.08          2.80         7.39 o                         
   0   4   0        388.44        391.14         7.59 o                         
   1   4   0          6.68          7.55         1.64 o                         
   2   4   0         46.78         45.78         2.13 o                         
   3   4   0         96.06        101.82         3.97 o                         
   4   4   0        461.27        482.58         8.89 o                         
   5   4   0        856.12        883.47        17.79 o                         
   6   4   0        664.53        648.23        10.73 o                         
   7   4   0        294.19        288.39         7.93 o                         
   8   4   0        363.97        361.11         8.98 o                         
   9   4   0         24.97         33.00        10.74 o                         
  10   4   0         99.34        103.47         7.11 o                         
  11   4   0         17.01         15.66         4.88 o                         
  12   4   0        200.66        195.62         7.71 o                         
  13   4   0        438.51        449.53        17.77 o                         
   1   5   0        282.84        300.99         9.82 o                         
   2   5   0        237.56        247.00         7.54 o                         
   3   5   0          2.08          2.92         3.36 o                         
   4   5   0         17.92         16.68         4.72 o                         
   5   5   0         54.35         53.81         5.53 o                         
   6   5   0        318.25        306.91         8.77 o                         
   7   5   0         21.63         26.84         5.79 o                         
   8   5   0         49.88         53.11         5.19 o                         
   9   5   0         63.71         61.16         6.07 o                         
 -17   0   1          6.38          4.20         2.99 o                         
 -15   0   1         30.64         38.08         3.22 o                         
 -13   0   1        347.92        346.83         7.29 o                         
 -11   0   1        290.56        312.55        13.85 o                         
  -9   0   1       1706.75       1664.41        89.86 o                         
  -7   0   1       7001.76       7117.72        82.38 o                         
  -5   0   1        270.14        235.88         4.60 o                         
  -3   0   1       1738.81       1751.73        24.70 o                         
   3   0   1       4866.21       4785.74        66.95 o                         
   5   0   1        154.33        113.98         3.28 o                         
   7   0   1        898.10        964.26        15.38 o                         
   9   0   1        822.41        852.24        26.47 o                         
  11   0   1        332.10        314.06        14.71 o                         
  13   0   1        124.37        108.50         6.99 o                         
  15   0   1       1027.06       1164.28        51.53 o                         
  17   0   1        178.06        196.56         6.26 o                         
 -17   1   1         17.72         23.16         5.82 o                         
 -16   1   1         31.79         34.94         2.21 o                         
 -15   1   1        323.96        319.47        10.68 o                         
 -14   1   1         27.75         28.14         3.35 o                         
 -13   1   1         21.06         17.14         2.55 o                         
 -12   1   1        175.29        165.99         8.63 o                         
 -11   1   1        951.29        960.27        17.09 o                         
 -10   1   1        116.50        138.90         3.39 o                         
  -9   1   1        521.14        468.74         9.09 o                         
  -8   1   1       1483.89       1489.60        16.04 o                         
  -7   1   1        228.29        285.91         3.79 o                         
  -6   1   1        269.30        260.77         4.05 o                         
  -5   1   1        869.54        831.50        14.57 o                         
  -4   1   1       1671.17       1723.84        18.81 o                         
  -3   1   1       1432.37       1520.90        12.47 o                         
  -2   1   1      12705.29      12894.04        96.14 o                         
  -1   1   1        180.97        199.73         1.78 o                         
   0   1   1        757.04        743.43         5.87 o                         
   1   1   1        348.35        320.21         3.12 o                         
   2   1   1        323.64        303.02         2.99 o                         
   3   1   1        210.10        192.53         2.10 o                         
   4   1   1        153.60        142.91         1.76 o                         
   5   1   1          0.23          0.39         0.74 o                         
   6   1   1        664.64        645.23         5.97 o                         
   7   1   1        577.45        568.68         7.70 o                         
   8   1   1        127.50        141.68         3.22 o                         
   9   1   1        213.75        238.32         7.32 o                         
  10   1   1       1474.49       1538.20        20.35 o                         
  11   1   1       1802.10       1806.14        23.30 o                         
  12   1   1        185.43        187.30         5.75 o                         
  13   1   1        495.80        488.40        12.07 o                         
  14   1   1         41.80         42.30         3.13 o                         
  15   1   1          0.14         -0.66         1.52 o                         
  16   1   1        110.01         95.56         7.52 o                         
  17   1   1         30.29         37.31         4.70 o                         
 -16   2   1         58.97         32.98        28.99 o                         
 -15   2   1          0.34          0.96         2.71 o                         
 -14   2   1        537.58        573.95        11.99 o                         
 -13   2   1        467.43        447.09        11.35 o                         
 -12   2   1         35.34         35.81         3.27 o                         
 -11   2   1        491.00        468.29        20.63 o                         
 -10   2   1       2241.52       2191.35        33.98 o                         
  -9   2   1        142.63        131.29         3.17 o                         
  -8   2   1         27.26         20.41         1.59 o                         
  -7   2   1        108.64        125.36         2.95 o                         
  -6   2   1       2382.61       2367.88        24.24 o                         
  -5   2   1        230.08        225.40         3.97 o                         
  -4   2   1        405.93        350.53         3.59 o                         
  -3   2   1        766.16        780.78         6.42 o                         
  -2   2   1         90.07         97.08         1.36 o                         
  -1   2   1        229.68        233.72         2.64 o                         
   0   2   1        265.83        239.83         2.52 o                         
   1   2   1        266.34        261.22         2.79 o                         
   2   2   1        137.74        133.76         2.51 o                         
   3   2   1        120.84        139.90         1.90 o                         
   4   2   1         23.37         23.54         1.44 o                         
   5   2   1        245.29        289.26         3.77 o                         
   6   2   1        815.19        768.99        10.44 o                         
   7   2   1        150.09        166.02         3.04 o                         
   8   2   1        136.77        130.63         5.53 o                         
   9   2   1        306.86        316.61         6.91 o                         
  10   2   1        273.31        294.09         7.11 o                         
  11   2   1        515.53        511.13        10.49 o                         
  12   2   1        607.74        621.49        25.09 o                         
  13   2   1         58.95         46.48         2.86 o                         
  14   2   1         46.78         45.31         3.06 o                         
  15   2   1          1.46          0.77         2.43 o                         
  16   2   1        186.49        179.21         8.87 o                         
 -15   3   1        116.31        133.57         7.95 o                         
 -14   3   1        240.81        303.29        13.36 o                         
 -13   3   1         10.90         12.75         6.63 o                         
 -12   3   1        269.54        302.73        12.29 o                         
 -11   3   1        480.12        489.48        10.12 o                         
 -10   3   1         52.86         50.00         2.92 o                         
  -9   3   1        106.87        114.22         3.54 o                         
  -8   3   1         15.00         18.65         1.39 o                         
  -7   3   1        183.33        186.74         9.66 o                         
  -6   3   1        145.96        143.96         2.35 o                         
  -5   3   1        312.45        293.56         3.67 o                         
  -4   3   1        161.61        168.59         2.15 o                         
  -3   3   1         28.39         30.28         1.03 o                         
  -2   3   1        843.56        863.59         8.85 o                         
  -1   3   1         11.03          9.63         1.05 o                         
   0   3   1        469.38        464.01         4.74 o                         
   1   3   1        162.70        144.07         2.23 o                         
   2   3   1        486.66        493.78         4.71 o                         
   3   3   1        356.80        392.64         4.27 o                         
   4   3   1        303.06        286.69         3.33 o                         
   5   3   1         13.48         15.20         1.50 o                         
   6   3   1        182.75        182.68         4.94 o                         
   7   3   1          8.36          7.57         1.53 o                         
   8   3   1        191.19        183.65         5.10 o                         
   9   3   1        208.71        212.65         8.72 o                         
  10   3   1        216.59        222.94        13.44 o                         
  11   3   1         12.94          7.56         2.68 o                         
  12   3   1          0.91         -0.61         3.04 o                         
  13   3   1        408.38        402.94        14.94 o                         
  14   3   1         24.95         19.84         7.39 o                         
  15   3   1         15.54         12.65         7.65 o                         
 -13   4   1         86.13        110.99        22.31 o                         
 -12   4   1         36.50         43.36        12.16 o                         
 -11   4   1        355.66        372.74        10.19 o                         
 -10   4   1         14.54         16.45         4.57 o                         
  -9   4   1        199.68        202.48         8.24 o                         
  -8   4   1          1.46          2.30         3.55 o                         
  -7   4   1        976.88        935.37        17.54 o                         
  -6   4   1         33.73         45.34         5.46 o                         
  -5   4   1         19.64         21.05         1.51 o                         
  -4   4   1          1.71          2.98         1.56 o                         
  -3   4   1        779.23        790.01         9.46 o                         
  -2   4   1         82.06         81.80         3.14 o                         
  -1   4   1        795.68        828.51         9.98 o                         
   0   4   1        635.95        681.21         9.23 o                         
   1   4   1          0.17          0.45         1.26 o                         
   2   4   1          1.59          0.86         1.60 o                         
   3   4   1        376.03        383.21         5.72 o                         
   4   4   1        119.78        116.24         4.28 o                         
   5   4   1        229.05        229.97         4.33 o                         
   6   4   1         43.92         49.60         4.32 o                         
   7   4   1         89.73         97.90         5.11 o                         
   8   4   1         44.58         60.47         9.82 o                         
   9   4   1        333.53        350.79         9.23 o                         
  10   4   1        106.38        108.31         7.47 o                         
  11   4   1        335.43        338.10        11.86 o                         
  12   4   1         57.55         75.32         6.55 o                         
  -9   5   1         31.35         22.89         7.01 o                         
  -8   5   1         63.12         70.13         5.48 o                         
  -7   5   1         29.74         23.86         8.70 o                         
  -6   5   1         18.50         18.47         4.44 o                         
  -5   5   1         36.91         38.59         5.94 o                         
  -4   5   1        123.81        128.07         5.16 o                         
  -3   5   1         49.82         58.24         4.77 o                         
  -2   5   1         47.72         44.51         4.71 o                         
  -1   5   1        173.73        169.20         6.15 o                         
   0   5   1          2.29          2.85         2.43 o                         
   1   5   1          8.77          6.84         1.95 o                         
   2   5   1        122.67        116.09         4.48 o                         
   3   5   1        166.36        166.21         5.88 o                         
   4   5   1        958.04        958.40        18.03 o                         
   5   5   1          0.67         -1.18         3.30 o                         
   6   5   1        769.71        770.15        36.52 o                         
   7   5   1        204.19        205.30         8.43 o                         
   8   5   1          6.48         10.02         5.76 o                         
   9   5   1          5.13          9.52         6.12 o                         
 -16   0   2        290.96        244.90        24.84 o                         
 -14   0   2        200.88        208.01         5.56 o                         
 -12   0   2        311.17        329.37        12.19 o                         
 -10   0   2        507.81        494.47        12.90 o                         
  -8   0   2          4.70          3.98         1.01 o                         
  -6   0   2        190.10        204.10        10.58 o                         
  -4   0   2       1628.23       1599.39        18.37 o                         
  -2   0   2        149.83        142.21         1.93 o                         
   2   0   2      15178.75      15548.51       218.37 o                         
   4   0   2       4218.86       4496.53        63.52 o                         
   6   0   2       3845.71       4048.60        58.45 o                         
   8   0   2       2210.00       2046.56        29.64 o                         
  10   0   2        937.29        850.86        13.58 o                         
  12   0   2         12.68         10.48         2.06 o                         
  14   0   2        217.99        194.51         5.20 o                         
  16   0   2         12.56          9.67         3.13 o                         
 -17   1   2         18.50         19.01         2.56 o                         
 -16   1   2        187.32        199.71         5.75 o                         
 -15   1   2         71.63         78.63         2.67 o                         
 -14   1   2        263.99        244.74         4.26 o                         
 -13   1   2        309.15        304.75         6.03 o                         
 -12   1   2        573.23        528.90        37.03 o                         
 -11   1   2        441.35        478.21        12.21 o                         
 -10   1   2         24.59         34.83         2.10 o                         
  -9   1   2         25.81         18.96         1.38 o                         
  -8   1   2        460.37        436.07         5.99 o                         
  -7   1   2          0.30          0.69         0.96 o                         
  -6   1   2         53.69         91.79         2.17 o                         
  -5   1   2        315.46        304.13         3.18 o                         
  -4   1   2        717.22        668.18        12.17 o                         
  -3   1   2        139.45        131.32         2.08 o                         
  -2   1   2        318.81        344.94         4.56 o                         
  -1   1   2       4345.24       4428.84        35.47 o                         
   0   1   2        155.48        140.92         1.80 o                         
   1   1   2       4871.79       4686.59        37.74 o                         
   2   1   2         42.01         28.90         0.92 o                         
   3   1   2        712.73        725.26         7.27 o                         
   4   1   2       3741.31       3833.71        28.98 o                         
   5   1   2         76.14         96.61         1.59 o                         
   6   1   2       2301.84       2433.97        24.30 o                         
   7   1   2       1558.76       1595.75        17.01 o                         
   8   1   2        271.07        306.84        14.86 o                         
   9   1   2         27.81         33.66         4.08 o                         
  10   1   2        209.53        218.78         4.46 o                         
  11   1   2        104.57        105.41         5.81 o                         
  12   1   2        131.48        135.08         5.57 o                         
  13   1   2       1159.68       1188.28        16.73 o                         
  14   1   2        111.89        117.40         6.48 o                         
  15   1   2          1.83          1.43         1.72 o                         
  16   1   2          1.32          0.75         1.80 o                         
  17   1   2         20.81          8.94         2.88 o                         
 -16   2   2          1.11          3.31         6.58 o                         
 -15   2   2         24.76         12.13         7.37 o                         
 -14   2   2         30.89         38.25         6.83 o                         
 -13   2   2       1337.39       1317.15        22.62 o                         
 -12   2   2        240.88        253.40         6.79 o                         
 -11   2   2        453.54        456.27         9.12 o                         
 -10   2   2        878.94        844.09        30.24 o                         
  -9   2   2        218.66        231.01         7.66 o                         
  -8   2   2        342.66        346.74         4.40 o                         
  -7   2   2        852.80        897.37         9.83 o                         
  -6   2   2          0.10          0.37         0.71 o                         
  -5   2   2        547.68        548.76         5.55 o                         
  -4   2   2       1093.63       1171.40        10.05 o                         
  -3   2   2          0.15          1.89         0.50 o                         
  -2   2   2         23.90         26.46         1.15 o                         
  -1   2   2        380.55        328.11         3.14 o                         
   0   2   2        400.20        421.41         3.88 o                         
   1   2   2       1257.95       1230.92        10.63 o                         
   2   2   2        191.24        178.07         3.12 o                         
   3   2   2        190.76        216.93         2.51 o                         
   4   2   2          4.17          3.25         0.80 o                         
   5   2   2        835.46        708.56         8.05 o                         
   6   2   2        268.52        279.21         3.91 o                         
   7   2   2          0.13         -0.57         1.05 o                         
   8   2   2          0.39         -0.79         2.50 o                         
   9   2   2       1390.63       1402.81        22.60 o                         
  10   2   2         46.79         37.64         3.73 o                         
  11   2   2         81.60         95.56         4.18 o                         
  12   2   2         59.89         59.63         5.94 o                         
  13   2   2          1.38          2.91         2.93 o                         
  14   2   2         96.36         78.49         5.67 o                         
  15   2   2        189.40        194.68         7.05 o                         
  16   2   2         49.64         20.14         9.84 o                         
 -15   3   2         21.88         17.75         5.93 o                         
 -14   3   2         12.86         12.16         5.17 o                         
 -13   3   2          0.56         -0.17         4.23 o                         
 -12   3   2          5.30          7.88         4.40 o                         
 -11   3   2        188.58        205.66         7.19 o                         
 -10   3   2         95.91        108.47         5.11 o                         
  -9   3   2        589.00        592.19         9.22 o                         
  -8   3   2         27.44         27.55         1.87 o                         
  -7   3   2         68.73         78.08         2.16 o                         
  -6   3   2        159.69        169.23         2.59 o                         
  -5   3   2         66.09         77.60         1.52 o                         
  -4   3   2        460.15        496.25         6.08 o                         
  -3   3   2        256.18        239.81         2.94 o                         
  -2   3   2        780.04        836.31         8.33 o                         
  -1   3   2        479.40        534.41         5.85 o                         
   0   3   2        674.62        718.39         7.38 o                         
   1   3   2        754.03        750.78        10.60 o                         
   2   3   2       1185.85       1174.50         9.91 o                         
   3   3   2        432.30        410.76         5.60 o                         
   4   3   2        485.37        471.34        11.94 o                         
   5   3   2        111.92        125.09         4.18 o                         
   6   3   2        379.97        383.88         7.40 o                         
   7   3   2        237.12        227.54         5.63 o                         
   8   3   2         36.52         46.97         6.02 o                         
   9   3   2        917.42        855.66        15.33 o                         
  10   3   2       1634.97       1639.83        26.82 o                         
  11   3   2          4.44          1.34         2.66 o                         
  12   3   2          8.50          8.74         3.83 o                         
  13   3   2          0.17          2.19         3.13 o                         
  14   3   2        185.65        198.85        11.12 o                         
 -13   4   2         34.60         19.53         6.45 o                         
 -12   4   2         33.87         47.37        10.40 o                         
 -11   4   2         61.00         75.03         9.49 o                         
 -10   4   2         81.10         76.93         8.39 o                         
  -9   4   2          0.04          1.84         3.89 o                         
  -8   4   2          4.23          5.68         3.75 o                         
  -7   4   2         95.65         94.30         4.99 o                         
  -6   4   2        519.91        521.86        11.05 o                         
  -5   4   2        155.50        152.03        10.33 o                         
  -4   4   2        753.09        735.74        13.49 o                         
  -3   4   2        149.21        155.26         2.87 o                         
  -2   4   2         44.25         39.73         2.17 o                         
  -1   4   2         14.91         19.97         2.76 o                         
   0   4   2         98.24         90.43         3.34 o                         
   1   4   2        145.29        142.54         3.14 o                         
   2   4   2        440.81        419.86         6.04 o                         
   3   4   2          9.20         15.56         3.78 o                         
   4   4   2        305.52        297.87         5.19 o                         
   5   4   2        126.05        122.97         3.10 o                         
   6   4   2         73.28         70.05         2.18 o                         
   7   4   2         19.14         17.61         2.72 o                         
   8   4   2        287.42        306.21         9.65 o                         
   9   4   2          9.13          6.37         3.96 o                         
  10   4   2         24.69         14.95         4.47 o                         
  11   4   2          8.98          7.83         5.11 o                         
  12   4   2         28.06         28.53         6.22 o                         
  -9   5   2         55.45         78.37         6.02 o                         
  -8   5   2          9.83          6.41         4.48 o                         
  -7   5   2          1.15          1.46         5.26 o                         
  -6   5   2        249.83        254.52         9.05 o                         
  -5   5   2          1.10         -0.90         3.45 o                         
  -4   5   2        121.88        114.82         6.45 o                         
  -3   5   2        101.46        122.50        12.06 o                         
  -2   5   2          0.79         -0.95         3.01 o                         
  -1   5   2        461.30        482.70        10.10 o                         
   0   5   2        780.94        821.87        15.85 o                         
   1   5   2         17.73         22.08         3.64 o                         
   2   5   2        118.48        109.19         3.44 o                         
   3   5   2        519.45        546.64        11.09 o                         
   4   5   2         21.78         21.05         3.47 o                         
   5   5   2         49.18         41.00         8.06 o                         
   6   5   2          1.05          0.11         4.25 o                         
   7   5   2        824.86        773.05        16.20 o                         
   8   5   2         48.23         47.33         4.90 o                         
   9   5   2         28.87         18.47         4.99 o                         
 -17   0   3         19.07         19.17         4.05 o                         
 -15   0   3        427.32        427.84         9.10 o                         
 -13   0   3        667.14        643.60        32.51 o                         
 -11   0   3        314.21        311.44         6.43 o                         
  -9   0   3        271.14        244.57        10.10 o                         
  -7   0   3       3738.71       4030.00        46.70 o                         
  -5   0   3       4028.74       4003.91        54.48 o                         
  -3   0   3         27.20         30.85         1.56 o                         
  -1   0   3       2639.87       2592.88        22.81 o                         
   1   0   3       7496.31       7483.87        73.45 o                         
   3   0   3       1580.29       1478.57        71.17 o                         
   5   0   3         94.87         63.26         2.73 o                         
   7   0   3       1777.18       1769.16        38.30 o                         
   9   0   3         10.13         27.98         1.76 o                         
  11   0   3       1800.23       1779.89        63.90 o                         
  13   0   3        109.87        133.56         4.04 o                         
  15   0   3         93.95        112.83        15.12 o                         
  17   0   3        254.07        244.64        24.28 o                         
 -17   1   3         34.64         41.85         3.91 o                         
 -16   1   3         20.63         19.20         5.12 o                         
 -15   1   3         55.41         55.02         4.16 o                         
 -14   1   3         51.67         43.28         5.31 o                         
 -13   1   3         65.98         57.36         2.99 o                         
 -12   1   3        218.70        205.25        13.24 o                         
 -11   1   3        278.24        268.92         6.94 o                         
 -10   1   3          5.57          4.56         1.77 o                         
  -9   1   3         39.26         35.62         2.66 o                         
  -8   1   3        916.65        893.23        10.10 o                         
  -7   1   3        705.33        679.84         7.78 o                         
  -6   1   3         69.32         48.03         1.13 o                         
  -5   1   3          1.13          3.04         0.68 o                         
  -4   1   3       4485.44       4649.75        43.79 o                         
  -3   1   3       4441.54       4591.42        42.12 o                         
  -2   1   3       7136.29       7357.46        73.97 o                         
  -1   1   3      20505.11      20567.12       208.30 o                         
   0   1   3      17079.76      17132.05       139.99 o                         
   1   1   3        248.60        230.83         2.62 o                         
   2   1   3        242.37        252.94         2.52 o                         
   3   1   3       1742.58       1700.92        13.10 o                         
   4   1   3       4155.57       4390.89        54.63 o                         
   5   1   3        746.47        835.43         6.95 o                         
   6   1   3          7.91         11.10         1.59 o                         
   7   1   3       1187.20       1314.47        23.91 o                         
   8   1   3         96.44         84.25         2.77 o                         
   9   1   3         44.99         50.08         2.35 o                         
  10   1   3         35.76         40.48         4.88 o                         
  11   1   3          0.02          4.54         2.08 o                         
  12   1   3         17.80         24.03         2.57 o                         
  13   1   3        135.31        139.93         6.55 o                         
  14   1   3        412.61        420.25         7.83 o                         
  15   1   3        214.54        219.92         4.32 o                         
  16   1   3         72.29         74.71         2.73 o                         
 -16   2   3          7.11          5.25         6.78 o                         
 -15   2   3         16.73         18.21         6.78 o                         
 -14   2   3        320.72        332.01         8.51 o                         
 -13   2   3         60.76         56.21         4.07 o                         
 -12   2   3        139.46        164.57         5.40 o                         
 -11   2   3         26.89         25.39         2.55 o                         
 -10   2   3        572.36        509.65        20.42 o                         
  -9   2   3        213.16        216.01         4.35 o                         
  -8   2   3        518.41        501.65         5.88 o                         
  -7   2   3         25.68         26.44         1.47 o                         
  -6   2   3        567.50        550.76         5.61 o                         
  -5   2   3         24.12         15.76         1.44 o                         
  -3   2   3        892.14        956.02        12.72 o                         
  -2   2   3        712.86        662.94         6.78 o                         
  -1   2   3        156.60        184.02         2.16 o                         
   0   2   3        499.02        512.49         4.92 o                         
   1   2   3        125.93        121.78         2.71 o                         
   2   2   3       1726.76       1726.66        14.73 o                         
   3   2   3         93.88         92.31         2.43 o                         
   4   2   3       1304.42       1247.79        10.26 o                         
   5   2   3        503.49        541.89         8.47 o                         
   6   2   3        264.99        275.43        13.25 o                         
   7   2   3         28.59         38.96         2.63 o                         
   8   2   3        410.90        382.04         7.73 o                         
   9   2   3         67.27         76.17         9.49 o                         
  10   2   3         66.05         66.48         3.79 o                         
  11   2   3        300.09        290.33         7.21 o                         
  12   2   3         17.09         26.77         3.51 o                         
  13   2   3          0.11         -1.46         2.30 o                         
  14   2   3        130.59        137.24         5.77 o                         
  15   2   3          4.52          4.84         3.41 o                         
  16   2   3        154.14        147.85         7.95 o                         
 -15   3   3         60.77         76.91        22.18 o                         
 -14   3   3        205.54        180.87        11.60 o                         
 -13   3   3         80.24         88.32         6.40 o                         
 -12   3   3          1.24         -0.80         4.05 o                         
 -11   3   3        118.14        100.27         7.60 o                         
 -10   3   3        350.06        357.43         9.04 o                         
  -9   3   3        685.67        686.22        13.25 o                         
  -8   3   3        303.23        294.52         5.46 o                         
  -7   3   3       2071.33       2004.26        23.00 o                         
  -6   3   3       1270.39       1191.20        18.70 o                         
  -5   3   3        208.78        203.25        12.92 o                         
  -4   3   3          5.85          5.61         1.02 o                         
  -3   3   3        355.22        332.87         3.61 o                         
  -2   3   3          6.28         10.97         0.78 o                         
  -1   3   3        499.27        509.99         8.73 o                         
   0   3   3        207.82        185.36         4.45 o                         
   1   3   3       1143.07       1108.98        13.00 o                         
   2   3   3        333.36        304.87         3.80 o                         
   3   3   3        194.34        185.64         3.72 o                         
   4   3   3         22.27         21.58         1.76 o                         
   5   3   3        134.07        146.34         3.21 o                         
   6   3   3        512.31        513.61         9.35 o                         
   7   3   3         73.05         78.70         7.39 o                         
   8   3   3          6.44          9.32         3.00 o                         
   9   3   3        422.46        415.59         9.23 o                         
  10   3   3        176.56        175.92         5.57 o                         
  11   3   3        172.28        171.07         5.46 o                         
  12   3   3       1045.74        995.27        18.88 o                         
  13   3   3          0.13          2.22         3.95 o                         
  14   3   3         14.57         12.04         6.99 o                         
 -13   4   3         40.83         51.63        11.02 o                         
 -12   4   3        501.87        511.71        19.76 o                         
 -11   4   3        107.77        140.31         6.58 o                         
 -10   4   3          0.12         -0.47         3.91 o                         
  -9   4   3         79.87         78.58         9.26 o                         
  -8   4   3          2.30         -0.19         3.38 o                         
  -7   4   3        100.70         78.27         4.96 o                         
  -6   4   3         82.72         85.85         9.08 o                         
  -5   4   3        373.49        369.95         8.71 o                         
  -4   4   3        114.15        116.01         8.54 o                         
  -3   4   3         61.40         59.96         1.61 o                         
  -2   4   3        232.87        238.06         3.73 o                         
  -1   4   3        783.55        800.07         9.87 o                         
   0   4   3        217.27        208.60         3.99 o                         
   1   4   3        930.12        932.73        14.79 o                         
   2   4   3         35.55         38.97         2.53 o                         
   3   4   3          3.67          4.28         1.71 o                         
   4   4   3         11.02         15.69         1.67 o                         
   5   4   3        522.59        507.82         7.05 o                         
   6   4   3          0.13          1.07         1.75 o                         
   7   4   3        421.32        421.11         7.49 o                         
   8   4   3         52.72         59.31         2.91 o                         
   9   4   3         49.00         49.87         3.23 o                         
  10   4   3        102.17         88.74         7.80 o                         
  11   4   3        243.38        250.56        11.78 o                         
  12   4   3         62.22         60.08         7.90 o                         
  -9   5   3        268.10        276.24         9.24 o                         
  -8   5   3         51.03         36.60         5.24 o                         
  -7   5   3         17.48         10.71         4.71 o                         
  -6   5   3         54.57         46.78        10.40 o                         
  -5   5   3        118.24        115.21         5.76 o                         
  -4   5   3        172.30        179.11         6.20 o                         
  -3   5   3         22.21         25.30         4.94 o                         
  -2   5   3         72.34         94.63         4.67 o                         
  -1   5   3         20.86         28.14         4.95 o                         
   0   5   3        312.12        321.83        13.23 o                         
   1   5   3         31.43         39.79         9.54 o                         
   2   5   3         39.80         34.68         2.94 o                         
   3   5   3         88.17         95.48         3.48 o                         
   4   5   3        741.27        720.27        15.04 o                         
   5   5   3         63.73         61.65         4.29 o                         
   6   5   3        483.61        464.68        10.92 o                         
   7   5   3         28.06         22.16         5.89 o                         
   8   5   3         65.70         65.50         7.55 o                         
 -16   0   4        203.69        194.81        14.64 o                         
 -14   0   4        236.05        217.27         5.75 o                         
 -12   0   4       1074.09       1020.96        38.58 o                         
 -10   0   4         86.69         88.16         3.95 o                         
  -8   0   4        334.22        279.02         9.86 o                         
  -6   0   4        386.62        334.16         4.84 o                         
  -4   0   4       2457.47       2529.77        60.36 o                         
  -2   0   4        230.25        197.04         3.79 o                         
   0   0   4       2412.23       2323.04        23.13 o                         
   2   0   4        529.43        543.69         7.14 o                         
   4   0   4         38.77         29.50         3.34 o                         
   6   0   4       1794.91       1777.11        38.50 o                         
   8   0   4       2512.74       2708.48        39.10 o                         
  10   0   4       4452.05       4350.91        63.21 o                         
  12   0   4       1373.09       1360.59        66.32 o                         
  14   0   4        630.55        579.38        35.85 o                         
  16   0   4         24.89         29.16         3.46 o                         
 -17   1   4        198.82        187.91         4.38 o                         
 -16   1   4        223.83        220.66         6.33 o                         
 -15   1   4         55.47         48.25         3.26 o                         
 -14   1   4         23.34         32.59         1.95 o                         
 -13   1   4        522.25        493.02         6.68 o                         
 -12   1   4        659.41        597.11        13.33 o                         
 -11   1   4       1251.08       1176.58        17.06 o                         
 -10   1   4       1166.30       1132.76        14.94 o                         
  -9   1   4       1131.32       1185.57        20.00 o                         
  -8   1   4       1125.61       1215.98        13.41 o                         
  -7   1   4       1001.98        975.21         9.75 o                         
  -6   1   4        320.52        350.29         3.37 o                         
  -5   1   4         77.09         92.53         1.57 o                         
  -4   1   4        201.59        187.31         3.08 o                         
  -3   1   4         44.02         40.74         1.87 o                         
  -2   1   4       1014.89       1049.51        11.51 o                         
  -1   1   4       1771.09       1846.89        14.05 o                         
   0   1   4       1019.84       1016.90         8.85 o                         
   1   1   4        349.14        323.01         3.87 o                         
   2   1   4        131.47        102.69         1.71 o                         
   3   1   4        728.18        677.31         6.14 o                         
   4   1   4          3.32          6.74         0.99 o                         
   5   1   4       2653.88       2634.11        20.43 o                         
   6   1   4        134.42        113.02         4.09 o                         
   7   1   4          5.02          3.09         1.65 o                         
   8   1   4        225.58        231.12         4.71 o                         
   9   1   4         91.16         89.96         5.56 o                         
  10   1   4        148.67        163.12         3.94 o                         
  11   1   4         77.54         81.39         4.19 o                         
  12   1   4         10.56          6.94         2.58 o                         
  13   1   4         36.82         48.02         3.13 o                         
  14   1   4        224.60        244.89         5.67 o                         
  15   1   4        176.31        193.48         5.10 o                         
  16   1   4          6.91          7.11         1.97 o                         
 -16   2   4          1.88          6.40         4.94 o                         
 -15   2   4        295.67        316.68        30.98 o                         
 -14   2   4        178.63        193.97         7.32 o                         
 -13   2   4         15.50         11.53         2.42 o                         
 -12   2   4         36.33         39.30         5.35 o                         
 -11   2   4        625.65        619.86         9.73 o                         
 -10   2   4          5.39          3.28         1.11 o                         
  -9   2   4        708.91        657.00        11.00 o                         
  -8   2   4          5.62          4.18         1.34 o                         
  -7   2   4          2.66          8.23         1.30 o                         
  -6   2   4        107.97        118.89         1.66 o                         
  -5   2   4        639.81        646.08        11.70 o                         
  -4   2   4       1369.92       1402.29        30.42 o                         
  -3   2   4       5885.47       6213.10        90.31 o                         
  -2   2   4          9.93          8.92         0.47 o                         
  -1   2   4          1.94          5.27         0.72 o                         
   0   2   4          2.15          2.71         0.88 o                         
   1   2   4        259.16        222.61         3.01 o                         
   2   2   4        169.05        171.78         2.29 o                         
   3   2   4        280.69        265.21         3.80 o                         
   4   2   4        396.16        408.46         4.25 o                         
   5   2   4         10.18         15.90         2.59 o                         
   6   2   4         21.25         21.04         2.58 o                         
   7   2   4        143.67        130.00         4.04 o                         
   8   2   4         36.24         42.67         3.03 o                         
   9   2   4        876.83        879.63        15.44 o                         
  10   2   4        357.30        340.49         7.96 o                         
  11   2   4        617.98        631.03        13.46 o                         
  12   2   4        140.72        130.37         9.54 o                         
  13   2   4        315.99        330.86         8.62 o                         
  14   2   4         41.06         41.10         5.01 o                         
  15   2   4         43.58         48.56         5.00 o                         
 -15   3   4          8.49          7.23         5.46 o                         
 -14   3   4        921.08       1012.09        21.12 o                         
 -13   3   4         60.92         79.82         6.07 o                         
 -12   3   4          0.90         -2.34         4.27 o                         
 -11   3   4         29.02         40.91        13.06 o                         
 -10   3   4        125.74        141.80         5.92 o                         
  -9   3   4         15.17         13.52         4.36 o                         
  -8   3   4         37.16         30.40         7.85 o                         
  -7   3   4       1191.90       1162.50        21.14 o                         
  -6   3   4       1063.37       1056.62        18.44 o                         
  -5   3   4         15.33         13.75         3.16 o                         
  -4   3   4        383.47        346.12        18.64 o                         
  -3   3   4        320.21        287.20         7.83 o                         
  -2   3   4          8.01          7.26         0.79 o                         
  -1   3   4          0.14          0.57         0.73 o                         
   0   3   4         93.23        102.11         4.12 o                         
   1   3   4        116.09        118.21         2.60 o                         
   2   3   4        236.66        239.66         9.02 o                         
   3   3   4         39.57         38.55         2.40 o                         
   4   3   4        596.04        625.59         8.75 o                         
   5   3   4        244.51        220.74         4.42 o                         
   6   3   4         50.10         60.39         3.35 o                         
   7   3   4          7.20          9.46         2.27 o                         
   8   3   4       1036.77       1005.78        25.75 o                         
   9   3   4        248.19        250.84        13.21 o                         
  10   3   4         17.64         21.28         6.53 o                         
  11   3   4        152.61        140.45         5.22 o                         
  12   3   4        314.88        300.47        19.02 o                         
  13   3   4          0.55          2.00         3.29 o                         
  14   3   4         20.66         15.20         5.10 o                         
 -13   4   4         50.96         57.80         6.45 o                         
 -12   4   4        215.82        197.52         8.31 o                         
 -11   4   4          3.28          4.76         4.60 o                         
 -10   4   4          7.89         11.66         5.00 o                         
  -9   4   4        128.35        117.48         6.16 o                         
  -8   4   4         39.21         40.20         4.65 o                         
  -7   4   4          0.02          1.07         3.55 o                         
  -6   4   4          7.74          6.86         3.62 o                         
  -5   4   4          5.54          4.32         3.28 o                         
  -4   4   4          0.06          3.21         3.23 o                         
  -3   4   4         16.95         26.39         8.19 o                         
  -2   4   4        331.09        332.60         4.62 o                         
  -1   4   4        282.84        298.58         4.45 o                         
   0   4   4         25.84         30.28         2.51 o                         
   1   4   4        229.64        231.41         4.30 o                         
   2   4   4        428.30        436.11         6.16 o                         
   3   4   4        100.46        105.52         4.75 o                         
   4   4   4        942.68        978.31        11.96 o                         
   5   4   4        229.57        234.00         4.10 o                         
   6   4   4        200.91        193.59         5.03 o                         
   7   4   4        159.07        152.74         4.77 o                         
   8   4   4          1.75          3.28         2.44 o                         
   9   4   4         75.41         87.39         4.44 o                         
  10   4   4        301.67        305.18        14.28 o                         
  11   4   4         89.77         89.66         8.36 o                         
  12   4   4          9.40          8.77         6.88 o                         
  -9   5   4         29.76         25.05         5.34 o                         
  -8   5   4        155.34        149.86         7.04 o                         
  -7   5   4        205.33        200.62         7.54 o                         
  -6   5   4         33.28         38.75         4.79 o                         
  -5   5   4          0.76          1.09         3.79 o                         
  -4   5   4        375.45        404.94        28.81 o                         
  -3   5   4        353.79        366.30         9.16 o                         
  -2   5   4         25.57         31.96         8.11 o                         
  -1   5   4        376.86        376.45        11.40 o                         
   0   5   4          4.51          4.33         3.87 o                         
   1   5   4        132.56        124.67         4.67 o                         
   2   5   4        406.48        420.89        13.59 o                         
   3   5   4         16.06         14.80         2.96 o                         
   4   5   4         41.06         38.27         2.29 o                         
   5   5   4         10.64          7.49         3.25 o                         
   6   5   4        159.61        155.03         5.88 o                         
   7   5   4         54.26         43.99         4.69 o                         
   8   5   4          3.67          5.01         3.95 o                         
 -17   0   5         17.41         12.70         4.84 o                         
 -15   0   5        603.52        567.42        11.51 o                         
 -13   0   5        531.65        531.98        25.37 o                         
 -11   0   5        373.45        377.66        20.27 o                         
  -9   0   5        224.63        208.83         6.04 o                         
  -7   0   5          2.50         11.70         1.11 o                         
  -5   0   5         46.18         43.70         1.29 o                         
  -3   0   5        498.61        481.14         4.88 o                         
  -1   0   5        534.33        506.85         4.94 o                         
   1   0   5       4348.88       4155.20        41.38 o                         
   3   0   5      10797.60      11306.80       131.25 o                         
   5   0   5          6.90          4.41         0.99 o                         
   7   0   5          5.46         23.31         4.23 o                         
   9   0   5         31.06         44.01         2.27 o                         
  11   0   5       1701.24       1793.52       134.38 o                         
  13   0   5        456.12        492.52        21.24 o                         
  15   0   5         12.12         25.04         6.27 o                         
 -17   1   5        183.54        192.56         4.61 o                         
 -16   1   5         11.27         11.85         2.20 o                         
 -15   1   5          0.12          1.32         1.55 o                         
 -14   1   5        832.36        840.70         9.62 o                         
 -13   1   5          3.81          2.17         1.26 o                         
 -12   1   5        131.08        115.70         3.24 o                         
 -11   1   5         22.57         23.68         2.69 o                         
 -10   1   5          0.58          0.41         1.95 o                         
  -9   1   5          2.21          3.71         1.21 o                         
  -8   1   5        103.96        112.19         2.06 o                         
  -7   1   5        121.94        125.91         1.87 o                         
  -6   1   5          0.54          0.24         0.59 o                         
  -5   1   5       3338.04       3517.61        26.81 o                         
  -4   1   5        440.38        519.42         4.16 o                         
  -3   1   5         24.87         22.08         0.69 o                         
  -2   1   5       1287.01       1257.76         9.17 o                         
  -1   1   5       3064.69       3197.23        24.16 o                         
   0   1   5       1113.91       1102.88         8.80 o                         
   1   1   5       2543.26       2654.46        21.92 o                         
   2   1   5        161.17        155.86         2.33 o                         
   3   1   5         98.74        119.35         1.58 o                         
   4   1   5        433.39        381.23         4.39 o                         
   5   1   5        487.17        414.85         6.08 o                         
   6   1   5       1288.55       1378.89        19.25 o                         
   7   1   5        332.19        277.10         4.96 o                         
   8   1   5       1605.12       1548.01        19.78 o                         
   9   1   5        120.85        126.31         7.04 o                         
  10   1   5        497.77        494.33         7.87 o                         
  11   1   5         78.82         74.14         7.96 o                         
  12   1   5         91.27         89.37         7.61 o                         
  13   1   5         22.05         22.85         5.85 o                         
  14   1   5         51.26         60.12         4.14 o                         
  15   1   5         80.88         84.05         4.67 o                         
  16   1   5         13.73          5.92         1.96 o                         
 -16   2   5         19.56         24.17         5.30 o                         
 -15   2   5          2.94          2.37         4.52 o                         
 -14   2   5         49.54         64.55         5.35 o                         
 -13   2   5          6.70          8.38         2.76 o                         
 -12   2   5        209.77        223.88        10.96 o                         
 -11   2   5         31.30         31.15         2.59 o                         
 -10   2   5        442.21        419.76        11.42 o                         
  -9   2   5        508.11        522.61         5.92 o                         
  -8   2   5        104.26        115.96         3.18 o                         
  -7   2   5         61.67         63.61         2.83 o                         
  -6   2   5        253.26        215.95         5.73 o                         
  -5   2   5        153.36        180.74         5.14 o                         
  -4   2   5         84.99         71.77         3.72 o                         
  -3   2   5       2059.82       2141.45        32.87 o                         
  -2   2   5         48.91         56.43         1.46 o                         
  -1   2   5        817.49        927.18         8.33 o                         
   0   2   5       4601.59       4667.81        41.33 o                         
   1   2   5        134.74        156.60         2.12 o                         
   2   2   5        456.64        477.61         4.82 o                         
   3   2   5          4.79          4.71         0.99 o                         
   4   2   5       2398.32       2410.08        25.16 o                         
   5   2   5        203.52        204.97         3.78 o                         
   6   2   5       1890.55       1902.54        29.02 o                         
   7   2   5          1.65         -0.24         2.19 o                         
   8   2   5         93.83         91.65         3.90 o                         
   9   2   5        154.61        172.66         6.63 o                         
  10   2   5         19.68         28.19         3.82 o                         
  11   2   5        163.02        151.87         5.54 o                         
  12   2   5         65.02         67.90         9.26 o                         
  13   2   5         17.80         15.69         3.82 o                         
  14   2   5         41.27         38.71         4.52 o                         
  15   2   5          7.69          4.53         4.28 o                         
 -15   3   5        112.70        109.62         7.51 o                         
 -14   3   5        312.81        302.66        10.06 o                         
 -13   3   5        393.02        392.88        20.96 o                         
 -12   3   5        212.35        213.01         7.72 o                         
 -11   3   5        622.62        628.92        19.38 o                         
 -10   3   5          5.33          5.73         6.48 o                         
  -9   3   5        211.28        208.75         6.78 o                         
  -8   3   5         29.79         26.62         5.46 o                         
  -7   3   5        533.79        526.65        11.21 o                         
  -6   3   5         15.08         16.30         3.41 o                         
  -5   3   5        714.01        689.58        12.98 o                         
  -4   3   5       1133.95       1133.40        19.18 o                         
  -3   3   5         25.74         26.45         3.29 o                         
  -2   3   5         58.12         57.93         1.05 o                         
  -1   3   5          9.96         15.75         1.00 o                         
   0   3   5         15.96         20.03         1.18 o                         
   1   3   5        953.82        900.53        10.20 o                         
   2   3   5        215.53        190.29         5.36 o                         
   3   3   5         21.34         22.90         1.77 o                         
   4   3   5        185.95        171.96         3.61 o                         
   5   3   5        146.54        146.95         3.36 o                         
   6   3   5          3.62          1.91         1.63 o                         
   7   3   5         65.65         65.66         3.19 o                         
   8   3   5        634.01        609.29        13.03 o                         
   9   3   5        103.74        105.70         4.35 o                         
  10   3   5          4.22          1.83         3.07 o                         
  11   3   5          7.58         12.36         3.53 o                         
  12   3   5        126.91        119.03        10.07 o                         
  13   3   5          8.07          8.80         3.83 o                         
  14   3   5         75.51         78.61         8.57 o                         
 -12   4   5         26.87         19.67         5.39 o                         
 -11   4   5          8.31          9.66         5.74 o                         
 -10   4   5         12.49         12.91         4.67 o                         
  -9   4   5        333.12        336.68        10.28 o                         
  -8   4   5          2.14          1.26         3.75 o                         
  -7   4   5        331.29        338.14        15.40 o                         
  -6   4   5          2.74          1.06         3.44 o                         
  -5   4   5         14.62         16.87         9.72 o                         
  -4   4   5         10.30         11.47         3.51 o                         
  -3   4   5        274.29        272.67         8.92 o                         
  -2   4   5        357.79        345.38         9.14 o                         
  -1   4   5        665.51        696.59         8.53 o                         
   0   4   5          5.86          6.00         1.58 o                         
   1   4   5        171.55        169.57         3.78 o                         
   2   4   5        122.82        128.27         6.06 o                         
   3   4   5        507.77        508.01         6.86 o                         
   4   4   5         50.62         59.92         2.49 o                         
   5   4   5        174.81        178.71         4.15 o                         
   6   4   5        562.49        539.43         8.44 o                         
   7   4   5       1095.57       1082.81        18.80 o                         
   8   4   5        460.47        464.50        10.15 o                         
   9   4   5        240.16        248.36         6.74 o                         
  10   4   5        143.23        129.47         6.15 o                         
  11   4   5          2.74          3.77         6.17 o                         
  -9   5   5          5.99          2.88         6.66 o                         
  -8   5   5         60.86         62.66         5.86 o                         
  -7   5   5        194.45        186.71         7.52 o                         
  -6   5   5         47.32         51.13         5.10 o                         
  -5   5   5         60.67         64.84         5.16 o                         
  -4   5   5         35.62         31.58         4.54 o                         
  -3   5   5          0.32          2.56         3.40 o                         
  -2   5   5          5.64          5.57         4.28 o                         
  -1   5   5        325.79        339.01         8.91 o                         
   0   5   5        289.27        279.86         7.65 o                         
   1   5   5         52.34         56.95         3.82 o                         
   2   5   5        210.42        212.51         9.41 o                         
   3   5   5          3.94         10.18         3.18 o                         
   4   5   5          0.04          1.56         2.42 o                         
   5   5   5         65.60         68.63         5.39 o                         
   6   5   5          4.24          3.83         3.42 o                         
   7   5   5         71.54         76.79         4.89 o                         
   8   5   5         20.69         30.36         6.20 o                         
 -16   0   6        410.00        393.71         9.03 o                         
 -14   0   6         23.50         17.24         2.42 o                         
 -12   0   6        927.04        931.84        18.36 o                         
 -10   0   6        854.19        863.08        27.34 o                         
  -8   0   6       1413.50       1408.91        20.47 o                         
  -6   0   6       1042.33        895.50        29.55 o                         
  -4   0   6       7539.52       7699.08        91.37 o                         
  -2   0   6        624.37        687.36         6.79 o                         
   0   0   6        750.88        818.03         8.91 o                         
   2   0   6        135.41        121.67         2.25 o                         
   4   0   6       3548.05       4026.08        47.67 o                         
   6   0   6       2058.57       2208.57        47.38 o                         
  10   0   6          8.93         10.71         1.49 o                         
  12   0   6        341.20        354.08         9.79 o                         
  14   0   6        692.74        714.67        24.07 o                         
  16   0   6         25.76         34.03         5.97 o                         
 -17   1   6         15.91         12.57         2.39 o                         
 -16   1   6          8.62          7.49         1.79 o                         
 -15   1   6         74.34         84.03         2.68 o                         
 -14   1   6        199.07        221.52         3.77 o                         
 -13   1   6          0.78          1.44         1.25 o                         
 -12   1   6        187.86        194.69         3.19 o                         
 -11   1   6        701.03        673.14         7.74 o                         
 -10   1   6        311.07        317.82         6.31 o                         
  -9   1   6         81.48         76.88         1.79 o                         
  -8   1   6       1138.34       1119.48        11.81 o                         
  -7   1   6        311.35        324.67         3.93 o                         
  -6   1   6        189.64        162.07         3.79 o                         
  -5   1   6       1865.08       1955.26        15.28 o                         
  -4   1   6        139.33        148.96         2.53 o                         
  -3   1   6          1.21          0.25         0.55 o                         
  -2   1   6       2763.06       2848.14        20.33 o                         
  -1   1   6       1572.54       1745.05        13.66 o                         
   0   1   6        347.03        404.11         4.22 o                         
   1   1   6        995.79        941.01         7.99 o                         
   2   1   6        530.31        555.29         6.93 o                         
   3   1   6         25.70         25.69         1.12 o                         
   4   1   6         65.02         47.26         1.41 o                         
   5   1   6         52.50         81.57         2.25 o                         
   6   1   6        128.64        151.16         3.46 o                         
   7   1   6        951.38        981.15        12.84 o                         
   8   1   6         11.88         15.93         2.14 o                         
   9   1   6        417.70        401.16         8.43 o                         
  10   1   6        530.52        559.89         9.05 o                         
  11   1   6        372.55        399.70         7.09 o                         
  12   1   6         10.67         12.64         2.51 o                         
  13   1   6        171.73        178.30         4.76 o                         
  14   1   6        259.65        261.19         5.49 o                         
  15   1   6         20.00         17.65         2.18 o                         
  16   1   6        159.77        164.39        12.55 o                         
 -16   2   6          1.45          0.94         4.67 o                         
 -15   2   6          4.93          2.31         5.30 o                         
 -14   2   6         10.09         12.31         4.59 o                         
 -13   2   6         49.73         55.90         4.83 o                         
 -12   2   6        179.66        154.02         3.60 o                         
 -11   2   6         21.83         24.97         2.57 o                         
 -10   2   6        483.85        465.12         8.58 o                         
  -9   2   6        381.05        369.94         4.79 o                         
  -8   2   6        710.10        674.08         6.17 o                         
  -7   2   6       4111.98       3979.07        92.34 o                         
  -6   2   6        292.30        241.58         6.22 o                         
  -5   2   6          4.40          8.53         2.79 o                         
  -4   2   6          1.79          4.50         2.77 o                         
  -3   2   6       5541.64       5590.46        82.22 o                         
  -2   2   6       4012.69       4143.71        61.19 o                         
  -1   2   6       3081.98       3137.18        28.55 o                         
   0   2   6       1128.32       1195.47        12.79 o                         
   1   2   6        335.24        358.70         5.62 o                         
   2   2   6        221.00        219.09         3.30 o                         
   3   2   6        223.42        217.27         2.90 o                         
   4   2   6         31.58         34.77         2.91 o                         
   5   2   6          9.26         20.61         2.51 o                         
   6   2   6        267.65        264.43         5.96 o                         
   7   2   6          0.96         -0.04         2.05 o                         
   8   2   6         13.76         13.38         2.95 o                         
   9   2   6         21.98         25.79         3.34 o                         
  10   2   6        496.30        468.81        10.13 o                         
  11   2   6        447.04        454.49        12.72 o                         
  12   2   6         85.97         75.36         4.77 o                         
  13   2   6         38.54         45.21         4.35 o                         
  14   2   6          6.17          2.26         5.00 o                         
  15   2   6        415.19        406.05        11.02 o                         
 -15   3   6         98.16        103.53         7.39 o                         
 -14   3   6        291.79        305.63        10.74 o                         
 -13   3   6        137.90        168.65         9.28 o                         
 -12   3   6        116.55        141.24         6.83 o                         
 -11   3   6        347.37        362.53         9.66 o                         
 -10   3   6          7.28          6.56         3.95 o                         
  -9   3   6         74.44         63.56         4.83 o                         
  -8   3   6          6.44          9.48         4.26 o                         
  -7   3   6         55.92         59.96         4.51 o                         
  -6   3   6          6.69          8.87         3.41 o                         
  -5   3   6         11.35         19.67         3.43 o                         
  -4   3   6        125.75        138.13         5.00 o                         
  -3   3   6        322.94        318.66         7.37 o                         
  -2   3   6        961.13        932.68        10.12 o                         
  -1   3   6        866.20        863.84        12.81 o                         
   0   3   6         66.66         72.72         2.22 o                         
   1   3   6        551.85        511.16         9.71 o                         
   2   3   6        201.61        192.34         5.21 o                         
   3   3   6          6.61          8.55         1.76 o                         
   4   3   6       1410.82       1419.60        18.38 o                         
   5   3   6         95.43         95.29         5.74 o                         
   6   3   6         27.16         38.68         5.62 o                         
   7   3   6          1.52         -0.85         2.33 o                         
   8   3   6        127.77        134.08         5.64 o                         
   9   3   6         18.09         19.38         3.22 o                         
  10   3   6       1010.47        974.04        17.84 o                         
  11   3   6        275.16        284.82         7.62 o                         
  12   3   6          1.45          2.08         3.32 o                         
  13   3   6         16.32         12.32         4.12 o                         
 -12   4   6          5.85          5.44         5.15 o                         
 -11   4   6          9.35          3.54         4.98 o                         
 -10   4   6        602.76        585.10        14.10 o                         
  -9   4   6         43.39         43.25         5.18 o                         
  -8   4   6        165.61        171.12         7.83 o                         
  -7   4   6         63.86         58.25         5.10 o                         
  -6   4   6        676.39        648.69        13.85 o                         
  -5   4   6         64.47         59.61         4.49 o                         
  -4   4   6        115.47        123.36         5.21 o                         
  -3   4   6         73.75         77.48         4.47 o                         
  -2   4   6        207.92        207.37         6.07 o                         
  -1   4   6        215.33        210.04         3.49 o                         
   0   4   6        184.27        177.05         5.14 o                         
   1   4   6        626.85        625.64         8.14 o                         
   2   4   6          0.32          1.30         1.45 o                         
   3   4   6         34.72         41.66         2.30 o                         
   4   4   6        222.98        214.86         4.78 o                         
   5   4   6         79.05         88.67         5.33 o                         
   6   4   6        219.36        224.73         5.17 o                         
   7   4   6        338.18        337.78        10.66 o                         
   8   4   6         10.41          7.90         3.62 o                         
   9   4   6        295.99        292.64         7.66 o                         
  10   4   6         34.56         49.85         6.07 o                         
  11   4   6          7.49          3.82         8.21 o                         
  -8   5   6         25.40         20.03         5.11 o                         
  -7   5   6          5.57         -0.97         4.40 o                         
  -6   5   6        147.98        173.41         8.67 o                         
  -5   5   6        148.17        154.92         9.89 o                         
  -4   5   6         74.17         75.27         6.52 o                         
  -3   5   6         25.72         41.82         9.10 o                         
  -2   5   6        189.75        194.99         6.45 o                         
  -1   5   6         66.94         69.69         4.46 o                         
   0   5   6        153.89        145.82         5.53 o                         
   1   5   6        107.59        116.62         7.17 o                         
   2   5   6        158.00        160.58         5.44 o                         
   3   5   6         23.10         20.10         3.17 o                         
   4   5   6         72.11         72.51         4.83 o                         
   5   5   6         25.71         15.43         3.01 o                         
   7   5   6        128.47        113.18         5.75 o                         
 -17   0   7        538.18        528.86        10.10 o                         
 -15   0   7         36.74         31.49         3.91 o                         
 -13   0   7       4716.00       4621.34        65.62 o                         
 -11   0   7        409.87        391.62         6.39 o                         
  -9   0   7         56.12         62.34         2.78 o                         
  -7   0   7        483.22        461.03         7.58 o                         
  -5   0   7        115.77        117.87         2.24 o                         
  -3   0   7        570.39        654.48         6.62 o                         
  -1   0   7       2364.78       2283.77        23.44 o                         
   1   0   7         47.70         55.41         4.02 o                         
   3   0   7        337.19        335.12         5.88 o                         
   5   0   7       2699.59       2759.20        57.88 o                         
   7   0   7          0.91          0.75         1.25 o                         
   9   0   7          7.47          9.64         1.32 o                         
  11   0   7          4.19          6.86         3.21 o                         
  13   0   7         34.13         21.47         2.46 o                         
  15   0   7         29.12         33.37         4.16 o                         
 -17   1   7         20.53         21.98         4.09 o                         
 -16   1   7        114.33        115.91         5.82 o                         
 -15   1   7          1.22          4.05         1.77 o                         
 -14   1   7         84.05         75.96         2.48 o                         
 -13   1   7         50.53         56.40         1.85 o                         
 -12   1   7        652.25        668.41         7.50 o                         
 -11   1   7          9.12         10.09         1.57 o                         
 -10   1   7        112.03        110.87         3.08 o                         
  -9   1   7        496.72        473.68         6.10 o                         
  -8   1   7         91.51         84.88         3.26 o                         
  -7   1   7         63.89         72.62         2.42 o                         
  -6   1   7        108.53        102.67         1.90 o                         
  -5   1   7        655.50        660.47         6.08 o                         
  -4   1   7         32.03         43.28         0.86 o                         
  -3   1   7        302.98        304.86         2.63 o                         
  -2   1   7        101.42         86.43         1.97 o                         
  -1   1   7        436.71        442.30         4.09 o                         
   0   1   7        129.75        115.03         1.63 o                         
   1   1   7         81.41         76.69         1.38 o                         
   2   1   7         22.31         22.85         1.42 o                         
   3   1   7        872.84        881.41         8.89 o                         
   4   1   7        283.48        253.44         4.50 o                         
   5   1   7         77.04         79.13         2.25 o                         
   6   1   7         18.69         29.38         2.05 o                         
   7   1   7       1656.94       1617.09        32.08 o                         
   8   1   7         22.48         24.30         2.13 o                         
   9   1   7       1405.47       1377.67        18.32 o                         
  10   1   7       1585.54       1563.30        20.91 o                         
  11   1   7          6.99          2.65         2.23 o                         
  12   1   7        150.78        146.10         5.13 o                         
  13   1   7        230.74        211.70         5.24 o                         
  14   1   7        301.28        312.28         8.98 o                         
  15   1   7        181.29        210.23         8.69 o                         
 -16   2   7        457.83        475.37        12.09 o                         
 -15   2   7        108.16        133.74        12.57 o                         
 -14   2   7        443.01        467.09        38.38 o                         
 -13   2   7         26.98         16.26         4.23 o                         
 -12   2   7         30.91         28.39         7.83 o                         
 -11   2   7        116.66        108.67         5.46 o                         
 -10   2   7       1167.79       1202.75        14.44 o                         
  -9   2   7        200.08        218.97         2.99 o                         
  -8   2   7        189.96        181.51         3.03 o                         
  -7   2   7        127.00        140.62         5.32 o                         
  -6   2   7        194.93        202.89         5.78 o                         
  -5   2   7        123.08        106.50         4.38 o                         
  -4   2   7        804.41        785.13        14.08 o                         
  -3   2   7       1861.98       1880.39        29.57 o                         
  -2   2   7       1094.84       1159.90        10.86 o                         
  -1   2   7          2.79          3.58         0.71 o                         
   0   2   7        174.63        180.43         4.53 o                         
   1   2   7         59.09         67.02         1.80 o                         
   2   2   7        922.27        903.18         9.03 o                         
   3   2   7        160.18        172.57         2.48 o                         
   4   2   7        874.11        892.89        12.35 o                         
   5   2   7        190.81        204.55         4.08 o                         
   6   2   7        176.74        169.29         4.60 o                         
   7   2   7          8.07          4.12         2.53 o                         
   8   2   7       1754.49       1700.80        34.91 o                         
   9   2   7          0.20          0.10         2.63 o                         
  10   2   7         12.30         15.66         3.90 o                         
  11   2   7        139.43        140.40         8.16 o                         
  12   2   7        181.29        187.54        10.74 o                         
  13   2   7         34.27         38.66         5.71 o                         
  14   2   7        192.04        211.77        11.60 o                         
 -14   3   7        172.09        164.44         7.86 o                         
 -13   3   7         46.16         63.40         6.40 o                         
 -12   3   7        117.46        119.14         6.75 o                         
 -11   3   7         97.38         96.77        11.53 o                         
 -10   3   7         18.30         22.94         4.60 o                         
  -9   3   7        413.05        360.64        18.16 o                         
  -8   3   7         46.54         54.36         4.70 o                         
  -7   3   7         23.32         19.19         8.98 o                         
  -6   3   7         56.75         66.73         4.64 o                         
  -5   3   7       1033.76       1009.02        18.03 o                         
  -4   3   7        416.41        448.01         9.56 o                         
  -3   3   7        426.16        419.67        14.20 o                         
  -2   3   7        149.28        146.49         4.77 o                         
  -1   3   7          2.67          1.72         0.58 o                         
   0   3   7        340.34        331.75         6.42 o                         
   1   3   7        374.40        345.83         6.03 o                         
   2   3   7        229.47        210.26         6.08 o                         
   3   3   7        567.88        561.34         8.46 o                         
   4   3   7       1163.91       1137.86        17.68 o                         
   5   3   7        287.98        278.90         5.18 o                         
   6   3   7        169.58        157.04         3.88 o                         
   7   3   7        181.59        183.89         9.79 o                         
   8   3   7        171.83        177.16        10.89 o                         
   9   3   7          5.47          2.55         2.91 o                         
  10   3   7         31.27         28.10         6.94 o                         
  11   3   7         23.64         24.09         3.99 o                         
  12   3   7         47.22         60.86         4.73 o                         
  13   3   7        120.23         55.53        48.12 o                         
 -12   4   7         28.83         21.11         5.79 o                         
 -11   4   7        134.70        128.42         7.26 o                         
 -10   4   7          3.11          5.42         4.65 o                         
  -9   4   7         35.21         31.12         5.19 o                         
  -8   4   7        201.76        211.45         7.54 o                         
  -7   4   7        524.75        551.31        12.49 o                         
  -6   4   7          2.68          1.30         3.68 o                         
  -5   4   7        238.80        244.62        12.80 o                         
  -4   4   7          2.61          1.45         3.36 o                         
  -3   4   7        306.15        307.75         7.90 o                         
  -2   4   7          0.44          0.78         3.47 o                         
  -1   4   7        177.84        192.68         8.95 o                         
   0   4   7        704.50        663.22         9.96 o                         
   1   4   7        252.98        268.16         4.47 o                         
   2   4   7         20.18         23.46         2.10 o                         
   3   4   7        157.51        162.04         4.13 o                         
   4   4   7         10.37         13.77         2.37 o                         
   5   4   7         60.19         62.97         6.58 o                         
   6   4   7         80.57         86.01         3.12 o                         
   7   4   7         78.62         78.97         9.72 o                         
   8   4   7        141.20        132.00         5.02 o                         
   9   4   7        409.65        400.81         9.42 o                         
  10   4   7         25.25         18.64         3.91 o                         
  -8   5   7          3.96          9.47         4.87 o                         
  -7   5   7         97.03         95.81        10.56 o                         
  -6   5   7         36.23         71.87        12.19 o                         
  -5   5   7         10.49         10.50         7.19 o                         
  -4   5   7         14.33          6.82         4.87 o                         
  -3   5   7        127.27        106.43         5.72 o                         
  -2   5   7          0.95          1.31         3.48 o                         
  -1   5   7         32.56         34.74         9.49 o                         
   0   5   7         13.83         23.10         3.68 o                         
   1   5   7        389.43        381.50         9.05 o                         
   2   5   7          5.07          4.49         3.01 o                         
   3   5   7         95.61         97.47         4.45 o                         
   4   5   7         81.16         79.94         4.15 o                         
   5   5   7        307.34        286.23         8.29 o                         
 -16   0   8         94.01         85.95         4.17 o                         
 -14   0   8        178.80        193.61         4.71 o                         
 -12   0   8          0.63          0.97         1.95 o                         
 -10   0   8        110.35        102.00         3.33 o                         
  -8   0   8        125.31        123.27         3.31 o                         
  -6   0   8       2566.77       2682.58        27.79 o                         
  -4   0   8         76.73         58.62         1.61 o                         
  -2   0   8       1917.47       1884.99        19.70 o                         
   0   0   8       1115.60       1180.47        12.78 o                         
   2   0   8        667.74        548.24         6.60 o                         
   4   0   8         57.60        106.18         5.05 o                         
   6   0   8          7.46          7.32         1.08 o                         
   8   0   8       2848.21       2879.48        42.39 o                         
  10   0   8        154.23        147.37        11.78 o                         
  12   0   8         33.82         57.10         2.82 o                         
  14   0   8        450.83        461.42        10.33 o                         
 -16   1   8        122.93        112.12         5.96 o                         
 -15   1   8        483.90        481.98         8.04 o                         
 -14   1   8         18.26         18.39         2.60 o                         
 -13   1   8         22.14         23.41         2.12 o                         
 -12   1   8        309.21        301.88         3.90 o                         
 -11   1   8        378.68        376.98         9.05 o                         
 -10   1   8        261.11        255.13         3.26 o                         
  -9   1   8         36.86         34.74         1.72 o                         
  -8   1   8          8.76         12.85         1.56 o                         
  -7   1   8        349.51        336.36         4.16 o                         
  -6   1   8        502.86        499.06         5.46 o                         
  -5   1   8         40.27         35.72         1.03 o                         
  -4   1   8        277.37        326.54         4.55 o                         
  -3   1   8       3783.54       4033.88        30.80 o                         
  -2   1   8        883.96        962.50         8.48 o                         
  -1   1   8        426.84        489.01         5.39 o                         
   0   1   8       2487.66       2556.69        24.53 o                         
   1   1   8        229.41        215.21         3.64 o                         
   2   1   8        858.09        852.59         8.64 o                         
   3   1   8       2241.80       2282.08        27.79 o                         
   4   1   8        395.13        422.65         6.52 o                         
   5   1   8        119.91        111.59         2.79 o                         
   6   1   8        126.64         97.46         3.71 o                         
   7   1   8        165.28        170.33         3.75 o                         
   8   1   8        329.14        339.65         7.55 o                         
   9   1   8        165.03        138.72         9.70 o                         
  10   1   8        186.07        197.73         6.50 o                         
  11   1   8        323.77        303.76         5.64 o                         
  12   1   8         24.96         30.66         3.19 o                         
  13   1   8         18.33         27.34         3.98 o                         
  14   1   8         14.10         17.91         2.01 o                         
  15   1   8          1.39         -0.33         1.63 o                         
 -16   2   8          7.93         12.24         2.39 o                         
 -15   2   8        160.89        140.38         6.85 o                         
 -14   2   8         53.74         60.04         8.62 o                         
 -13   2   8         75.20         74.18         5.24 o                         
 -12   2   8         13.97         10.49         4.09 o                         
 -11   2   8        119.73        110.20         5.48 o                         
 -10   2   8        103.13         96.09         3.61 o                         
  -9   2   8        279.44        245.87         4.23 o                         
  -8   2   8        142.02        123.26         5.09 o                         
  -7   2   8        751.01        695.25        13.27 o                         
  -6   2   8         85.40         95.12         3.19 o                         
  -5   2   8        537.96        551.81        10.85 o                         
  -4   2   8         10.58          5.78         2.74 o                         
  -3   2   8        350.50        342.12         4.27 o                         
  -2   2   8        953.15       1023.56         9.90 o                         
  -1   2   8       1923.33       1950.28        18.20 o                         
   0   2   8         18.38         13.50         0.95 o                         
   1   2   8       1320.30       1239.03        12.12 o                         
   2   2   8          0.06         -0.34         0.80 o                         
   3   2   8          6.15          4.10         0.93 o                         
   4   2   8        111.77        109.24         5.26 o                         
   5   2   8       1088.89       1018.35        12.94 o                         
   6   2   8          4.99          5.53         2.32 o                         
   7   2   8        519.39        514.28        20.04 o                         
   8   2   8        360.73        369.63         8.25 o                         
   9   2   8        121.34        161.71        28.76 o                         
  10   2   8         34.56         36.95         3.98 o                         
  11   2   8        524.97        489.47        10.82 o                         
  12   2   8         24.63         22.11         4.01 o                         
  14   2   8          3.85          5.25         4.27 o                         
 -14   3   8          2.41          1.15         4.99 o                         
 -13   3   8         98.50        111.15         6.72 o                         
 -12   3   8         41.21         47.43        11.37 o                         
 -11   3   8          5.78          1.63         4.35 o                         
 -10   3   8          0.91          0.09         3.62 o                         
  -9   3   8        219.37        248.07         8.29 o                         
  -8   3   8        220.04        205.37         6.95 o                         
  -7   3   8        301.51        286.92         8.08 o                         
  -6   3   8         35.36         35.84         5.48 o                         
  -5   3   8        146.76        157.86         8.70 o                         
  -4   3   8        623.40        599.27        16.06 o                         
  -3   3   8        162.43        139.30         5.44 o                         
  -2   3   8        400.25        372.34        11.85 o                         
  -1   3   8        268.97        261.24         4.79 o                         
   0   3   8       1266.76       1204.64        17.42 o                         
   1   3   8         75.87         72.23         2.75 o                         
   2   3   8          3.87          3.70         1.66 o                         
   3   3   8        273.62        261.82         4.88 o                         
   4   3   8       1883.18       1868.36        23.93 o                         
   5   3   8         28.01         27.49         2.38 o                         
   6   3   8        714.24        683.14        10.27 o                         
   7   3   8        121.21        120.62         4.48 o                         
   8   3   8         23.17         21.81         3.22 o                         
   9   3   8         11.70          5.89         3.10 o                         
  10   3   8         69.90         68.02         6.07 o                         
  11   3   8          0.38          1.49         3.46 o                         
  12   3   8         92.66        111.73         9.38 o                         
 -12   4   8        229.38        229.78         9.29 o                         
 -11   4   8          9.80          3.78         5.01 o                         
 -10   4   8         76.10         58.44         5.91 o                         
  -9   4   8         45.79         49.95         5.31 o                         
  -8   4   8        347.81        351.79         9.72 o                         
  -7   4   8          0.91         -1.79         3.84 o                         
  -6   4   8         66.96         82.32         9.77 o                         
  -5   4   8         44.29         49.93         6.32 o                         
  -4   4   8         57.04         68.71         4.71 o                         
  -3   4   8         22.42         37.58         4.39 o                         
  -2   4   8        242.24        284.25         7.55 o                         
  -1   4   8        194.46        188.95         6.55 o                         
   0   4   8        120.95        111.28         4.87 o                         
   1   4   8         57.65         61.22         5.43 o                         
   2   4   8        182.83        193.85         4.40 o                         
   3   4   8          9.38          9.22         2.42 o                         
   4   4   8         60.39         67.28         3.07 o                         
   5   4   8         30.12         35.07         2.57 o                         
   6   4   8          3.72          3.20         2.47 o                         
   7   4   8        235.43        221.10         7.22 o                         
   8   4   8         81.08         84.91        16.19 o                         
   9   4   8        162.71        166.52         5.80 o                         
  10   4   8         35.40         42.31         4.25 o                         
  -7   5   8        244.10        238.11        11.96 o                         
  -6   5   8        184.61        194.01         7.66 o                         
  -5   5   8         67.10         72.58        10.66 o                         
  -4   5   8         17.62         21.19         4.49 o                         
  -3   5   8         63.68         57.51         5.81 o                         
  -2   5   8        211.45        196.53         7.47 o                         
  -1   5   8        262.27        264.66         7.74 o                         
   0   5   8          4.02          4.69         3.53 o                         
   1   5   8         13.99         11.42         3.70 o                         
   2   5   8         97.00        105.69         4.89 o                         
   3   5   8        152.60        135.54         5.37 o                         
   4   5   8          6.34          7.70         4.17 o                         
   5   5   8          0.78         -0.12         3.57 o                         
   6   5   8        193.55        195.11        12.70 o                         
 -15   0   9         68.34         74.30         3.99 o                         
 -13   0   9        170.92        176.40         4.45 o                         
 -11   0   9       1813.96       1842.09        23.95 o                         
  -9   0   9        879.65        859.72        11.78 o                         
  -7   0   9        814.71        880.22        12.91 o                         
  -5   0   9       1332.54       1415.38        21.39 o                         
  -3   0   9       1233.25       1279.21        14.07 o                         
  -1   0   9          3.10          4.36         1.13 o                         
   1   0   9       1753.67       1731.70        25.82 o                         
   3   0   9        318.98        286.46         8.41 o                         
   5   0   9        125.55        102.60         2.27 o                         
   7   0   9         67.97         55.73         2.17 o                         
   9   0   9         49.88         71.11         7.83 o                         
  11   0   9        482.78        500.16         9.46 o                         
  13   0   9        455.08        475.38         9.86 o                         
  15   0   9         62.76         62.74         4.40 o                         
 -16   1   9         15.72         15.13         2.66 o                         
 -15   1   9          0.07         -1.86         1.86 o                         
 -14   1   9        280.00        264.86         5.25 o                         
 -13   1   9          0.85          0.93         1.43 o                         
 -12   1   9         38.77         43.44         2.57 o                         
 -11   1   9         27.47         26.67         1.45 o                         
 -10   1   9        923.30        911.88         8.90 o                         
  -9   1   9        358.66        356.16         7.75 o                         
  -8   1   9       2396.49       2318.09        24.71 o                         
  -7   1   9       1040.13       1016.93        10.99 o                         
  -6   1   9        691.40        685.68         7.28 o                         
  -5   1   9        385.65        386.77         4.13 o                         
  -4   1   9        549.30        503.58         4.59 o                         
  -3   1   9        634.13        639.37         6.22 o                         
  -2   1   9          1.70          0.58         0.70 o                         
  -1   1   9         49.77         65.13         2.25 o                         
   0   1   9       1384.96       1378.80        13.28 o                         
   1   1   9         15.38         18.08         1.19 o                         
   2   1   9        636.21        632.00         9.81 o                         
   3   1   9        297.93        312.05         5.34 o                         
   4   1   9         79.46         93.79         2.99 o                         
   5   1   9        631.81        644.71         9.11 o                         
   6   1   9        112.59        133.40         3.98 o                         
   7   1   9         21.49         18.02         1.80 o                         
   8   1   9          0.28          2.52         2.13 o                         
   9   1   9        769.71        757.30        11.36 o                         
  10   1   9        446.05        446.83        15.25 o                         
  11   1   9        286.94        289.83         5.99 o                         
  12   1   9        116.39        109.23         7.73 o                         
  13   1   9         26.93         24.25         2.26 o                         
  14   1   9        232.38        224.56         9.59 o                         
 -15   2   9          4.38          5.08         2.94 o                         
 -14   2   9        382.04        404.94        10.96 o                         
 -13   2   9         79.05         84.99         5.58 o                         
 -12   2   9        401.20        421.39        10.40 o                         
 -11   2   9          0.02          4.04         3.71 o                         
 -10   2   9          3.03          1.84         3.64 o                         
  -9   2   9        371.88        345.30         4.79 o                         
  -8   2   9        427.70        389.88        14.52 o                         
  -7   2   9        292.14        287.26        10.51 o                         
  -6   2   9         67.09         69.32         6.73 o                         
  -5   2   9          8.93         10.29         3.17 o                         
  -4   2   9         43.45         47.23         8.59 o                         
  -3   2   9         34.83         34.49         1.43 o                         
  -2   2   9        406.71        392.87         4.33 o                         
  -1   2   9        637.29        656.10         6.86 o                         
   0   2   9        272.36        228.61         3.04 o                         
   1   2   9          5.19          6.47         0.91 o                         
   2   2   9        303.91        269.07         3.91 o                         
   3   2   9        656.79        644.98        14.24 o                         
   4   2   9        592.50        550.69         6.84 o                         
   5   2   9          9.33          6.63         1.04 o                         
   6   2   9         95.15        114.74         4.41 o                         
   7   2   9         45.84         36.21         3.42 o                         
   8   2   9        743.02        715.57        36.23 o                         
   9   2   9         21.70         23.37         3.62 o                         
  10   2   9        866.44        864.67        16.43 o                         
  11   2   9         30.10         43.92        13.18 o                         
  12   2   9         30.43         41.42         7.17 o                         
  13   2   9         46.85         42.10         5.03 o                         
 -14   3   9          0.04          0.95         5.07 o                         
 -13   3   9          1.05          1.30         4.79 o                         
 -12   3   9         37.02         34.26         5.84 o                         
 -11   3   9        434.29        452.15        11.39 o                         
 -10   3   9        178.99        189.19         7.26 o                         
  -9   3   9          9.37         11.54         4.31 o                         
  -8   3   9         17.65         20.24         3.41 o                         
  -7   3   9        644.86        596.29        12.82 o                         
  -6   3   9        188.90        201.33        12.34 o                         
  -5   3   9         12.20         15.25         3.75 o                         
  -4   3   9       1378.33       1438.21        24.70 o                         
  -3   3   9       4923.20       4788.67        73.34 o                         
  -2   3   9         32.07         40.04         1.16 o                         
  -1   3   9        100.02         93.26         2.74 o                         
   0   3   9         72.03         70.38         2.21 o                         
   1   3   9        340.16        313.40         7.99 o                         
   2   3   9          0.56         -1.25         1.62 o                         
   3   3   9        113.16        108.23         3.69 o                         
   4   3   9         11.52         18.11         2.19 o                         
   5   3   9          6.12          6.78         2.40 o                         
   6   3   9        220.61        217.77         4.81 o                         
   7   3   9        441.27        424.76         9.09 o                         
   8   3   9        281.76        271.86         7.01 o                         
   9   3   9          1.15          2.86         3.19 o                         
  10   3   9        116.65        115.54         5.24 o                         
  11   3   9         69.61         75.83         8.01 o                         
  12   3   9         41.01         55.80         5.10 o                         
 -11   4   9        169.33        157.58         7.88 o                         
 -10   4   9         67.22         63.47         6.04 o                         
  -9   4   9        152.66        165.40        15.58 o                         
  -8   4   9         25.19         38.58         5.33 o                         
  -7   4   9          0.56         -1.96         4.31 o                         
  -6   4   9         89.19         92.37         6.73 o                         
  -5   4   9         64.73         88.01        23.66 o                         
  -4   4   9         16.66         16.23         4.00 o                         
  -3   4   9        244.84        244.58         7.53 o                         
  -2   4   9          0.42          4.62         3.58 o                         
  -1   4   9          0.03         -0.46         3.14 o                         
   0   4   9         77.51         67.28         6.12 o                         
   1   4   9        724.57        694.27        13.36 o                         
   2   4   9          0.00          0.53         1.80 o                         
   3   4   9        299.46        286.86         5.79 o                         
   4   4   9          4.24          2.58         2.18 o                         
   5   4   9          7.34          6.24         2.52 o                         
   6   4   9        183.48        184.47         6.48 o                         
   7   4   9        254.24        242.93         7.87 o                         
   8   4   9         40.48         38.12         3.85 o                         
   9   4   9        128.83        117.57         5.48 o                         
  -6   5   9        184.44        196.14         8.19 o                         
  -5   5   9         52.66         49.92         5.35 o                         
  -4   5   9         87.14         83.15         5.68 o                         
  -3   5   9          4.36          8.55         4.13 o                         
  -2   5   9          1.74          2.23         3.75 o                         
  -1   5   9        147.54        153.61         6.47 o                         
   0   5   9         45.21         46.23         4.52 o                         
   1   5   9         19.25         14.38         4.49 o                         
   2   5   9         40.96         55.85         8.01 o                         
   3   5   9        143.14        136.53         6.14 o                         
   4   5   9         22.07         17.66         6.15 o                         
   5   5   9        222.25        217.85         8.59 o                         
 -16   0  10        141.28        130.18         4.72 o                         
 -14   0  10         72.54         70.63         4.12 o                         
 -12   0  10         65.29         68.87         3.07 o                         
 -10   0  10       1213.33       1220.71        35.09 o                         
  -8   0  10        328.94        317.76         6.29 o                         
  -6   0  10       1182.59       1184.23        15.20 o                         
  -4   0  10        238.08        247.47         4.01 o                         
  -2   0  10        427.06        416.31         8.79 o                         
   0   0  10         14.34         20.00         2.04 o                         
   2   0  10        890.29        902.46        10.99 o                         
   4   0  10         81.52         70.35         1.79 o                         
   6   0  10       1489.00       1374.20        20.64 o                         
   8   0  10        225.98        244.56         5.17 o                         
  10   0  10        594.00        572.62        10.36 o                         
  12   0  10         51.44         55.57         5.48 o                         
  14   0  10       1017.17       1085.84        49.34 o                         
 -16   1  10        316.50        323.40         6.23 o                         
 -15   1  10          4.77          4.14         2.18 o                         
 -14   1  10       1059.01       1054.81        13.64 o                         
 -13   1  10        956.66        950.50         9.93 o                         
 -12   1  10          9.66          8.39         1.53 o                         
 -11   1  10         39.97         41.52         2.05 o                         
 -10   1  10        209.92        210.51         3.19 o                         
  -9   1  10        328.03        332.26         8.26 o                         
  -8   1  10         31.93         37.23         1.71 o                         
  -7   1  10          1.54          3.36         0.87 o                         
  -6   1  10        103.15         99.99         3.00 o                         
  -5   1  10        494.61        501.72         4.71 o                         
  -4   1  10         13.98         10.10         0.53 o                         
  -3   1  10          0.66          0.82         0.42 o                         
  -2   1  10        232.91        208.28         2.80 o                         
  -1   1  10        292.73        281.39         3.12 o                         
   0   1  10        406.63        425.07         4.82 o                         
   1   1  10        888.91        874.12        11.68 o                         
   2   1  10        981.75       1016.65        13.42 o                         
   3   1  10        128.27        116.63         5.48 o                         
   4   1  10        199.53        210.00         4.31 o                         
   5   1  10        201.22        203.98         5.55 o                         
   6   1  10        351.23        342.09         6.93 o                         
   7   1  10        897.26        887.03        12.55 o                         
   8   1  10         93.26         80.28         3.18 o                         
   9   1  10        294.40        339.18         6.51 o                         
  10   1  10         47.20         53.32         3.82 o                         
  11   1  10         14.77         19.29         4.54 o                         
  12   1  10        174.47        175.35         4.83 o                         
  13   1  10          2.26          1.82         1.59 o                         
  14   1  10          9.79          7.62         1.90 o                         
 -15   2  10          0.46          0.46         1.77 o                         
 -14   2  10         16.00         20.29         2.67 o                         
 -13   2  10        119.22        107.69         6.09 o                         
 -12   2  10         11.73         11.30         4.27 o                         
 -11   2  10         23.17         21.43         4.24 o                         
 -10   2  10         99.94         77.60         8.80 o                         
  -9   2  10        191.59        176.41         8.31 o                         
  -8   2  10         19.35         17.30         1.84 o                         
  -7   2  10          5.56          7.61         0.48 o                         
  -6   2  10          4.70          7.69         0.74 o                         
  -5   2  10        517.91        478.31         5.72 o                         
  -4   2  10          8.86          7.18         0.84 o                         
  -3   2  10          1.09          1.82         0.88 o                         
  -2   2  10        413.00        409.65         4.68 o                         
  -1   2  10        170.31        186.41         4.78 o                         
   0   2  10          0.48          0.40         0.89 o                         
   1   2  10        735.23        728.95         9.70 o                         
   2   2  10        174.18        173.34         3.47 o                         
   3   2  10       2274.41       2148.40        28.71 o                         
   4   2  10        299.67        270.18         7.16 o                         
   5   2  10          0.01          1.32         1.95 o                         
   6   2  10        118.17        119.99         4.35 o                         
   7   2  10       1195.39       1170.86        19.92 o                         
   8   2  10        138.82        135.03         5.13 o                         
   9   2  10        279.00        280.47         7.63 o                         
  10   2  10        261.15        238.85         7.70 o                         
  11   2  10          0.38          1.68         3.75 o                         
  12   2  10          3.73          5.96         4.09 o                         
  13   2  10         76.83         57.79        20.73 o                         
 -13   3  10         90.46         93.21        10.81 o                         
 -12   3  10         25.74         22.40         5.26 o                         
 -11   3  10        461.55        462.01        11.86 o                         
 -10   3  10        323.01        315.18         9.45 o                         
  -9   3  10         30.61         28.47         3.71 o                         
  -8   3  10         43.44         55.32         9.49 o                         
  -7   3  10        239.25        260.41        11.30 o                         
  -6   3  10         14.95         13.29         3.96 o                         
  -5   3  10          0.12          3.97         3.54 o                         
  -4   3  10        140.49        149.43        10.17 o                         
  -3   3  10        510.68        510.90        11.01 o                         
  -2   3  10        176.16        176.05        11.25 o                         
  -1   3  10       1109.79       1138.78        15.32 o                         
   0   3  10        106.01        107.34         5.62 o                         
   1   3  10         50.76         56.00         2.57 o                         
   2   3  10          7.21          9.22         1.88 o                         
   3   3  10        181.16        194.39         4.32 o                         
   4   3  10        178.72        179.23         4.28 o                         
   5   3  10          0.11         -1.05         2.07 o                         
   6   3  10        453.22        441.44         7.67 o                         
   7   3  10         30.84         44.64         3.54 o                         
   8   3  10        292.85        300.91        11.86 o                         
   9   3  10          1.50          2.31         3.31 o                         
  10   3  10        134.00        130.59         5.58 o                         
  11   3  10        228.49        225.47         8.98 o                         
 -11   4  10          0.85          1.09         4.94 o                         
 -10   4  10         83.82         89.68         7.22 o                         
  -9   4  10          5.49          1.37         4.56 o                         
  -8   4  10        111.88        123.09         6.55 o                         
  -7   4  10          0.20         -1.27         4.21 o                         
  -6   4  10        657.67        655.25        14.36 o                         
  -5   4  10        230.48        249.08        12.14 o                         
  -4   4  10        316.88        259.91         7.96 o                         
  -3   4  10          4.51          0.41         3.44 o                         
  -2   4  10          2.15          3.48         3.46 o                         
  -1   4  10         20.84         21.47         5.58 o                         
   0   4  10        434.26        437.19         9.95 o                         
   1   4  10          0.08          1.15         3.05 o                         
   2   4  10         16.76         18.14         3.93 o                         
   3   4  10          2.80          1.57         2.16 o                         
   4   4  10        541.15        535.25         9.42 o                         
   5   4  10         51.31         59.24         3.08 o                         
   6   4  10         43.23         50.33         5.02 o                         
   7   4  10          0.87         -0.36         3.67 o                         
   8   4  10        302.89        309.20         9.28 o                         
   9   4  10         27.35         22.52         4.92 o                         
  -5   5  10         82.72         71.53         5.91 o                         
  -4   5  10        370.20        352.83        10.33 o                         
  -3   5  10         16.56         16.87         4.54 o                         
  -2   5  10          1.79          2.62         4.16 o                         
  -1   5  10         33.91         29.94         4.59 o                         
   0   5  10         93.49         98.70         5.94 o                         
   1   5  10        203.39        208.58        14.25 o                         
   2   5  10          8.99         12.69         4.09 o                         
   3   5  10         35.57         23.59         4.64 o                         
 -15   0  11         31.11         36.79         3.16 o                         
 -13   0  11        353.89        351.97         6.64 o                         
 -11   0  11        220.08        214.93         4.79 o                         
  -9   0  11         11.68         10.44         1.93 o                         
  -7   0  11       2203.77       2151.15        26.76 o                         
  -5   0  11       1211.74       1326.88        20.82 o                         
  -3   0  11       4424.85       4683.61        68.26 o                         
  -1   0  11       2645.70       2702.11        39.94 o                         
   1   0  11        680.13        698.30        11.79 o                         
   3   0  11        840.27        891.89        16.04 o                         
   5   0  11        267.00        265.13        19.79 o                         
   7   0  11        789.93        884.57        23.84 o                         
   9   0  11        114.91        116.85         3.63 o                         
  11   0  11          8.16          6.63         3.62 o                         
  13   0  11         25.24         32.89         3.01 o                         
 -16   1  11         21.90         18.07         3.26 o                         
 -15   1  11          2.87          5.19         2.18 o                         
 -14   1  11          6.36          6.47         2.23 o                         
 -13   1  11         37.24         36.08         3.61 o                         
 -12   1  11        162.61        161.24         5.07 o                         
 -11   1  11          0.12         -0.14         1.16 o                         
 -10   1  11        634.61        634.99         7.37 o                         
  -9   1  11         27.09         26.20         3.08 o                         
  -8   1  11        918.14        936.60        20.75 o                         
  -7   1  11         41.88         45.52         1.30 o                         
  -6   1  11        217.54        227.94         5.06 o                         
  -5   1  11         82.40         88.19         2.54 o                         
  -4   1  11          4.36          3.29         0.48 o                         
  -3   1  11        540.93        530.98         5.75 o                         
  -2   1  11        257.46        235.69         2.62 o                         
  -1   1  11        109.68         99.40         3.44 o                         
   0   1  11        731.71        735.03        10.19 o                         
   1   1  11        602.01        549.16        10.11 o                         
   2   1  11          1.77          1.44         1.78 o                         
   3   1  11        111.81        122.69         3.11 o                         
   4   1  11        279.78        261.33         4.88 o                         
   5   1  11        262.03        258.37         7.98 o                         
   6   1  11        162.65        160.93         7.29 o                         
   7   1  11        291.61        286.24         5.47 o                         
   8   1  11         94.73         90.32         3.15 o                         
   9   1  11         47.52         49.57         3.09 o                         
  10   1  11        226.49        202.47         4.95 o                         
  11   1  11        143.11        143.01         4.61 o                         
  12   1  11         36.50         44.55         6.68 o                         
  13   1  11        180.19        183.84         6.84 o                         
 -15   2  11          0.48          1.56         2.36 o                         
 -14   2  11          7.19          5.43         2.31 o                         
 -13   2  11         31.35         29.00         2.42 o                         
 -12   2  11         12.17          5.99         6.17 o                         
 -11   2  11          5.41          5.40         4.49 o                         
 -10   2  11        139.74        141.85         6.25 o                         
  -9   2  11        286.22        284.98         8.06 o                         
  -8   2  11        257.22        238.26         7.37 o                         
  -7   2  11         45.45         41.79         3.27 o                         
  -6   2  11        132.30        127.79         5.77 o                         
  -5   2  11         68.39         66.52         4.07 o                         
  -4   2  11       2128.95       2084.71        19.91 o                         
  -3   2  11        340.17        339.71         4.46 o                         
  -2   2  11        266.89        252.65         3.50 o                         
  -1   2  11         92.14         90.28         2.00 o                         
   0   2  11       1034.66        951.19        21.74 o                         
   1   2  11        586.33        588.20         7.27 o                         
   2   2  11         58.44         62.21         3.43 o                         
   3   2  11        414.09        406.34         6.82 o                         
   4   2  11        728.76        693.32        10.27 o                         
   5   2  11        212.24        205.81         4.58 o                         
   6   2  11         72.41         73.81         4.36 o                         
   7   2  11          6.42          5.45         2.99 o                         
   8   2  11        160.67        168.28         5.64 o                         
   9   2  11        327.09        349.10         8.67 o                         
  10   2  11        528.55        550.10        23.23 o                         
  11   2  11         41.19         39.59         8.31 o                         
  12   2  11         63.25         83.60        15.33 o                         
 -13   3  11          0.74         -0.57         4.79 o                         
 -12   3  11         15.34         11.21         5.25 o                         
 -11   3  11         55.56         62.17         6.00 o                         
 -10   3  11        113.70        123.52         6.49 o                         
  -9   3  11        133.20        113.27         6.33 o                         
  -8   3  11        365.76        368.66        24.91 o                         
  -7   3  11         18.08         23.92         4.36 o                         
  -6   3  11         45.07         45.28         7.17 o                         
  -5   3  11         87.68         98.20         5.35 o                         
  -4   3  11         26.83         39.29         4.24 o                         
  -3   3  11         20.31         16.25         2.97 o                         
  -2   3  11        214.20        233.30        15.68 o                         
  -1   3  11        863.40        838.51        11.91 o                         
   0   3  11          0.96          1.54         1.82 o                         
   1   3  11        310.70        296.33         5.77 o                         
   2   3  11        278.06        289.57         5.51 o                         
   3   3  11         47.23         40.01         2.88 o                         
   4   3  11        110.83        109.79         8.07 o                         
   5   3  11         72.32         77.23         3.22 o                         
   6   3  11        195.51        186.08         4.92 o                         
   7   3  11        397.11        395.13         9.20 o                         
   8   3  11          0.09          2.88         3.26 o                         
   9   3  11          6.85          7.62         3.61 o                         
  10   3  11         59.03         51.92         5.81 o                         
  11   3  11        140.54        166.65         9.61 o                         
 -10   4  11         35.47         28.22         5.65 o                         
  -9   4  11        144.47        158.86        16.06 o                         
  -8   4  11         62.80         65.91        10.00 o                         
  -7   4  11        262.92        317.67         9.52 o                         
  -6   4  11        185.28        212.56        13.92 o                         
  -5   4  11         34.11         40.50         4.92 o                         
  -4   4  11        273.45        261.01        15.38 o                         
  -3   4  11        472.30        485.92        15.30 o                         
  -2   4  11          2.34          1.61         3.53 o                         
  -1   4  11        260.74        254.42         7.55 o                         
   0   4  11          1.82         -0.28         3.10 o                         
   1   4  11          2.30          4.30         3.33 o                         
   2   4  11         17.88         31.65         6.12 o                         
   3   4  11        455.34        445.75        10.01 o                         
   4   4  11        217.08        220.33         6.62 o                         
   5   4  11        102.15        107.09         7.87 o                         
   6   4  11         16.10         11.56         3.79 o                         
   7   4  11         57.18         52.67         4.18 o                         
   8   4  11         76.31         66.07         4.69 o                         
  -4   5  11         29.94         27.15         5.28 o                         
  -3   5  11          0.36         -1.56         4.27 o                         
  -2   5  11        233.82        223.65         8.00 o                         
  -1   5  11         30.08         41.36        11.81 o                         
   0   5  11         30.22         42.40         4.56 o                         
   1   5  11         98.76        106.31         5.59 o                         
 -14   0  12        214.73        201.29         7.72 o                         
 -12   0  12        941.53        941.02        14.35 o                         
 -10   0  12       2634.50       2735.64        35.26 o                         
  -8   0  12        684.79        698.32        30.82 o                         
  -6   0  12          1.67          1.85         2.04 o                         
  -4   0  12        775.11        733.84        13.64 o                         
  -2   0  12        246.23        277.93         6.24 o                         
   0   0  12        119.77        122.91         5.38 o                         
   2   0  12         14.77         10.58         2.31 o                         
   4   0  12         11.51         11.68         2.07 o                         
   6   0  12        206.59        195.41         7.32 o                         
   8   0  12       2484.12       2572.23       114.03 o                         
  10   0  12        323.17        288.92         6.22 o                         
  12   0  12        161.64        154.86         6.07 o                         
 -15   1  12        388.11        382.99         7.90 o                         
 -14   1  12         54.78         59.96         3.81 o                         
 -13   1  12          2.75          3.44         2.54 o                         
 -12   1  12        423.81        432.46         7.49 o                         
 -11   1  12         21.82         26.87         1.83 o                         
 -10   1  12        348.81        360.99         8.25 o                         
  -9   1  12        108.11        105.60         2.63 o                         
  -8   1  12         99.84         97.04         3.27 o                         
  -7   1  12        518.25        554.69         7.42 o                         
  -6   1  12        588.42        600.54        11.38 o                         
  -5   1  12        181.71        176.07         2.66 o                         
  -4   1  12         46.51         42.51         1.35 o                         
  -3   1  12        825.99        852.13        14.51 o                         
  -2   1  12        198.14        188.07         3.70 o                         
  -1   1  12         40.26         49.03         2.80 o                         
   0   1  12        292.25        310.72         6.48 o                         
   1   1  12        260.75        258.96         7.50 o                         
   2   1  12        167.42        169.29         6.06 o                         
   3   1  12        789.44        767.83        12.06 o                         
   4   1  12        303.21        326.67         7.28 o                         
   5   1  12         12.12         13.13         3.09 o                         
   6   1  12         96.53         87.55         4.38 o                         
   7   1  12        233.94        157.55        48.88 o                         
   8   1  12        477.67        445.17         7.71 o                         
   9   1  12        140.32        125.26         3.91 o                         
  10   1  12        130.47        135.18         4.50 o                         
  11   1  12         73.92         75.50         2.54 o                         
  12   1  12         90.26         89.29         5.84 o                         
  13   1  12        166.76        162.87        11.82 o                         
 -14   2  12         28.72         24.37         2.21 o                         
 -13   2  12        192.98        204.39         4.79 o                         
 -12   2  12         40.41         44.34         3.23 o                         
 -11   2  12        441.50        434.74        11.02 o                         
 -10   2  12          8.33          4.29         3.92 o                         
  -9   2  12         31.42         31.16         4.39 o                         
  -8   2  12         88.63         91.37         7.73 o                         
  -7   2  12        762.01        749.15        21.78 o                         
  -6   2  12         10.40          9.65         1.24 o                         
  -5   2  12          1.58          2.34         1.42 o                         
  -4   2  12        527.42        453.62        13.94 o                         
  -3   2  12        390.61        350.81         6.09 o                         
  -2   2  12         23.44         27.52         2.42 o                         
  -1   2  12         41.69         30.84         1.81 o                         
   0   2  12         60.89         49.81         2.61 o                         
   1   2  12        616.15        583.76         8.97 o                         
   2   2  12          6.56          5.62         2.42 o                         
   3   2  12        104.82        110.84         4.24 o                         
   4   2  12        302.83        302.07         5.74 o                         
   5   2  12        530.96        520.31         8.20 o                         
   6   2  12        379.89        380.26         8.46 o                         
   7   2  12        163.00        159.81         8.26 o                         
   8   2  12         11.28         13.54         3.42 o                         
   9   2  12         74.81         89.15         4.83 o                         
  10   2  12          3.49          5.30         3.82 o                         
  11   2  12        514.75        513.82        13.59 o                         
  12   2  12          0.48          4.44         4.51 o                         
 -12   3  12        168.92        174.63         8.03 o                         
 -11   3  12        159.71        167.51         7.48 o                         
 -10   3  12          2.69          3.55         4.52 o                         
  -9   3  12        339.36        375.90        16.14 o                         
  -8   3  12         96.79         83.03         5.76 o                         
  -7   3  12          5.98          9.62         4.21 o                         
  -6   3  12        182.17        179.99         6.69 o                         
  -5   3  12        381.58        418.47        10.23 o                         
  -4   3  12          1.24          3.53         3.54 o                         
  -3   3  12          0.24         -1.91         3.28 o                         
  -2   3  12        170.67        168.06        19.10 o                         
  -1   3  12          2.88          1.94         2.39 o                         
   0   3  12        222.84        210.59         7.53 o                         
   1   3  12        214.42        215.36         5.59 o                         
   2   3  12        118.90        103.89         4.09 o                         
   3   3  12        141.15        145.95         4.22 o                         
   4   3  12        151.89        150.81         4.67 o                         
   5   3  12        141.53        136.91         4.70 o                         
   6   3  12        169.63        165.11         4.49 o                         
   7   3  12        336.72        344.55        10.68 o                         
   8   3  12        168.54        178.53        18.05 o                         
   9   3  12         57.26         52.60         4.75 o                         
  10   3  12         66.61         53.69         4.96 o                         
  -9   4  12          0.06          1.58         4.66 o                         
  -8   4  12         35.06         22.98         5.34 o                         
  -7   4  12        138.14        150.42         8.67 o                         
  -6   4  12        522.65        522.95        19.05 o                         
  -5   4  12        459.40        434.98        11.16 o                         
  -4   4  12       1108.24       1008.78        19.55 o                         
  -3   4  12        201.51        178.98        10.94 o                         
  -2   4  12        111.19        114.48         8.03 o                         
  -1   4  12          1.86          3.22         4.39 o                         
   0   4  12        227.52        209.03        13.49 o                         
   1   4  12         21.35         30.42        10.40 o                         
   2   4  12         85.70        109.63         5.03 o                         
   3   4  12        284.05        274.99        18.05 o                         
   4   4  12         75.37         78.73         4.54 o                         
   5   4  12         10.29          8.36         4.49 o                         
   6   4  12          0.14          4.20         3.37 o                         
   7   4  12         18.29         11.44         3.80 o                         
 -15   0  13         23.45         25.14         5.20 o                         
 -13   0  13         71.31         66.87         8.10 o                         
 -11   0  13        105.06        107.13         3.88 o                         
  -9   0  13        573.80        582.68         9.39 o                         
  -7   0  13        151.93        158.71         4.59 o                         
  -5   0  13        164.87        156.59         4.46 o                         
  -3   0  13         58.95         53.42         2.81 o                         
  -1   0  13        882.28        870.78        14.51 o                         
   1   0  13       2398.36       2434.71        36.98 o                         
   3   0  13         46.54         47.82         1.49 o                         
   5   0  13       2043.48       1998.89        29.81 o                         
   7   0  13         25.09         22.86         2.98 o                         
   9   0  13        243.03        259.47        21.57 o                         
  11   0  13        222.76        229.39        10.91 o                         
 -15   1  13         48.68         37.44         3.35 o                         
 -14   1  13          0.59          0.14         2.25 o                         
 -13   1  13          4.42          5.02         2.34 o                         
 -12   1  13        172.53        172.73         5.94 o                         
 -11   1  13          9.83         10.92         1.64 o                         
 -10   1  13        170.59        176.18         3.24 o                         
  -9   1  13         26.31         28.69         2.82 o                         
  -8   1  13          1.98          2.20         1.20 o                         
  -7   1  13        123.66        131.22         2.52 o                         
  -6   1  13       1139.88       1103.45        11.94 o                         
  -5   1  13          1.36          1.97         0.75 o                         
  -4   1  13        143.92        147.02         2.61 o                         
  -3   1  13        138.61        138.63         3.04 o                         
  -2   1  13         18.33         18.06         1.31 o                         
  -1   1  13         82.45         87.68         3.04 o                         
   0   1  13        595.30        578.02         8.63 o                         
   1   1  13        130.18        132.37         3.69 o                         
   2   1  13        507.11        510.97        12.79 o                         
   3   1  13        569.43        536.64         8.51 o                         
   4   1  13         45.90         50.90         4.77 o                         
   5   1  13        172.46        169.47         5.43 o                         
   6   1  13       1161.01       1127.23        20.04 o                         
   7   1  13          1.45          4.34         3.47 o                         
   8   1  13         87.12         80.51         4.94 o                         
   9   1  13         76.07         77.25         5.06 o                         
  10   1  13         80.28         66.42         5.25 o                         
  11   1  13         20.80         23.32         4.57 o                         
  12   1  13         18.52         17.71         4.96 o                         
 -14   2  13        730.19        701.61        15.45 o                         
 -13   2  13         11.54          7.37         2.23 o                         
 -12   2  13          5.44          4.80         1.57 o                         
 -11   2  13         40.26         44.44         2.08 o                         
 -10   2  13        188.03        191.42         7.90 o                         
  -9   2  13          2.21          1.65         3.75 o                         
  -8   2  13         45.15         58.73         4.81 o                         
  -7   2  13        109.43        116.12         5.55 o                         
  -6   2  13          2.48          4.99         3.41 o                         
  -5   2  13         51.72         49.45         2.29 o                         
  -4   2  13         21.26         31.09         2.15 o                         
  -3   2  13        123.70        123.16         3.53 o                         
  -2   2  13       1262.23       1271.79        22.50 o                         
  -1   2  13        247.38        265.68        12.35 o                         
   0   2  13         69.10         64.28         4.21 o                         
   1   2  13         60.89         60.61         4.24 o                         
   2   2  13        363.35        341.22         8.01 o                         
   3   2  13         15.84         16.62         2.82 o                         
   4   2  13          2.54          2.91         2.28 o                         
   5   2  13        241.93        222.39         5.09 o                         
   6   2  13         62.33         61.73         5.79 o                         
   7   2  13         28.19         20.64         3.60 o                         
   8   2  13        126.85        129.85         5.28 o                         
   9   2  13         34.93         34.99         4.34 o                         
  10   2  13         16.09         11.71         4.20 o                         
  11   2  13          0.40         -0.16         3.87 o                         
 -12   3  13         44.25         56.41         6.05 o                         
 -11   3  13         17.11         15.92         5.39 o                         
 -10   3  13          7.00          7.94         4.88 o                         
  -9   3  13        148.78        166.60        14.23 o                         
  -8   3  13         47.33         54.18         5.24 o                         
  -7   3  13         10.67          6.22         4.26 o                         
  -6   3  13         65.71         61.11         7.55 o                         
  -5   3  13         28.10         15.65         4.69 o                         
  -4   3  13        306.43        294.04         8.46 o                         
  -3   3  13        277.69        301.35         8.11 o                         
  -2   3  13         73.65         83.73         4.78 o                         
  -1   3  13         20.01         23.52         3.73 o                         
   0   3  13        185.56        195.95         4.62 o                         
   1   3  13         36.13         38.77         2.91 o                         
   2   3  13         90.70         93.30         6.06 o                         
   3   3  13        423.34        413.70         7.65 o                         
   4   3  13        420.03        429.55         9.71 o                         
   5   3  13        134.75        132.32         5.05 o                         
   6   3  13        165.52        157.52         6.30 o                         
   7   3  13        476.12        510.57        11.73 o                         
   8   3  13          0.16          0.51         3.39 o                         
   9   3  13        371.42        375.65         9.77 o                         
  -8   4  13          2.11          3.10         5.11 o                         
  -7   4  13        135.16        137.43         7.16 o                         
  -6   4  13        181.44        162.49         9.94 o                         
  -5   4  13          5.20          7.42         4.76 o                         
  -4   4  13        455.40        420.61        10.71 o                         
  -3   4  13         23.27         31.25         6.04 o                         
  -2   4  13         26.21         29.35         4.47 o                         
  -1   4  13        212.70        224.86         7.19 o                         
   0   4  13         65.99         62.61         4.83 o                         
   1   4  13        221.20        228.71         7.33 o                         
   2   4  13         22.54         20.98         4.09 o                         
   3   4  13          0.14         -1.67         3.42 o                         
   4   4  13         15.68         16.55         4.00 o                         
   5   4  13        139.20        141.35         5.78 o                         
   6   4  13          0.01          0.55         3.39 o                         
 -14   0  14        243.75        219.40         6.06 o                         
 -12   0  14         40.78         50.90         5.40 o                         
 -10   0  14        495.25        493.40         8.43 o                         
  -8   0  14       1324.10       1317.38        21.89 o                         
  -6   0  14          0.09         -2.22         2.31 o                         
  -4   0  14        149.99        165.50         4.54 o                         
  -2   0  14        730.80        731.10        15.40 o                         
   0   0  14        667.43        659.87        11.85 o                         
   2   0  14         45.03         47.12         4.33 o                         
   4   0  14        768.14        761.67        19.48 o                         
   6   0  14         17.32         14.18         5.35 o                         
   8   0  14         24.78         11.42         6.12 o                         
  10   0  14        205.85        194.00        10.05 o                         
 -14   1  14         89.73         84.66         3.70 o                         
 -13   1  14        112.28        108.85         6.10 o                         
 -12   1  14          2.12          1.71         2.66 o                         
 -11   1  14         75.00         93.05         4.65 o                         
 -10   1  14        323.02        318.22         4.76 o                         
  -9   1  14          1.09          1.04         1.26 o                         
  -8   1  14        161.39        156.90         4.57 o                         
  -7   1  14        177.16        178.71         5.17 o                         
  -6   1  14        730.53        750.87         8.32 o                         
  -5   1  14        147.05        139.98         2.80 o                         
  -4   1  14       1811.73       1834.34        20.30 o                         
  -3   1  14       1132.44       1110.31        19.14 o                         
  -2   1  14          4.24          6.27         1.09 o                         
  -1   1  14        334.41        332.35         4.76 o                         
   0   1  14        160.45        162.34         3.91 o                         
   1   1  14        715.72        741.96        10.87 o                         
   2   1  14        141.22        133.86         3.79 o                         
   3   1  14       1247.00       1243.57        16.96 o                         
   4   1  14         62.75         64.46         3.24 o                         
   5   1  14         71.22         72.15         8.72 o                         
   6   1  14         76.19         90.86         4.72 o                         
   7   1  14         32.38         40.29         7.11 o                         
   8   1  14          4.65          4.86         3.71 o                         
   9   1  14         49.60         54.75         4.74 o                         
  10   1  14        111.75        120.40        11.65 o                         
  11   1  14        104.70        105.56         6.14 o                         
 -13   2  14         36.07         27.32         5.32 o                         
 -12   2  14         20.81         19.36         4.86 o                         
 -11   2  14        301.43        275.48        17.17 o                         
 -10   2  14          8.40          6.93         2.04 o                         
  -9   2  14        556.11        548.60         8.71 o                         
  -8   2  14         44.11         41.37         5.36 o                         
  -7   2  14          3.52          3.34         1.10 o                         
  -6   2  14         53.14         52.47         6.71 o                         
  -5   2  14        420.94        450.68        10.42 o                         
  -4   2  14          0.01          2.99         1.84 o                         
  -3   2  14         25.75         23.18         1.88 o                         
  -2   2  14        372.99        341.27         6.29 o                         
  -1   2  14         13.62         10.88         2.54 o                         
   0   2  14         41.82         44.51         2.75 o                         
   1   2  14        238.53        255.72         5.02 o                         
   2   2  14         81.62         82.85         3.32 o                         
   3   2  14         24.88         27.35         2.64 o                         
   4   2  14         13.59          9.91         2.50 o                         
   5   2  14        173.17        182.03         8.15 o                         
   6   2  14         36.43         39.67         3.64 o                         
   7   2  14        355.46        361.82         8.80 o                         
   8   2  14          6.15          6.61         3.70 o                         
   9   2  14          0.04          1.00         3.55 o                         
  10   2  14         33.14         26.63         4.70 o                         
 -11   3  14         82.57         74.54         6.31 o                         
 -10   3  14        104.58        118.12         6.98 o                         
  -9   3  14        154.98        177.45        25.07 o                         
  -8   3  14        346.43        360.79        12.65 o                         
  -7   3  14         93.85        122.04         6.27 o                         
  -6   3  14         43.71         44.80         5.81 o                         
  -5   3  14          3.70          3.25         4.04 o                         
  -4   3  14        402.95        305.20        21.70 o                         
  -3   3  14        281.56        270.97         9.84 o                         
  -2   3  14          0.01         -0.01         3.23 o                         
  -1   3  14        397.34        398.70        10.33 o                         
   0   3  14        347.08        328.35        15.50 o                         
   1   3  14          1.78          4.01         3.24 o                         
   2   3  14          9.44          8.16         2.38 o                         
   3   3  14          0.24         -0.15         2.07 o                         
   4   3  14         15.47         15.16         2.71 o                         
   5   3  14         25.12         33.06         2.95 o                         
   6   3  14          3.77          3.19         2.26 o                         
   7   3  14        330.44        301.39         8.33 o                         
   8   3  14         82.12         93.54         5.28 o                         
  -7   4  14         60.36         67.88         6.10 o                         
  -6   4  14        117.34        120.10        12.67 o                         
  -5   4  14         30.70         27.93         6.45 o                         
  -4   4  14        294.89        305.94        14.51 o                         
  -3   4  14         23.14         17.92         4.75 o                         
  -2   4  14        413.36        433.96        22.24 o                         
  -1   4  14          3.09         -1.26         3.95 o                         
   0   4  14         43.89         42.06         5.89 o                         
   1   4  14          7.88          8.61         5.18 o                         
   2   4  14        293.56        323.69         8.83 o                         
   3   4  14          1.57          3.28         3.91 o                         
   4   4  14        383.37        380.88         9.92 o                         
 -13   0  15        166.22        156.86         5.67 o                         
 -11   0  15         82.66         55.57         8.30 o                         
  -9   0  15          2.17          1.76         4.16 o                         
  -7   0  15        172.34        188.29         5.28 o                         
  -5   0  15       1171.11       1128.63        18.84 o                         
  -3   0  15        266.46        276.06         6.38 o                         
  -1   0  15          2.73          4.59         2.43 o                         
   1   0  15       1080.13       1071.92        18.12 o                         
   3   0  15        381.62        392.13        12.14 o                         
   5   0  15         26.24         22.85         5.10 o                         
   7   0  15       2128.20       2015.59        47.63 o                         
   9   0  15         29.38         24.79         6.37 o                         
  11   0  15          8.76          2.09         6.53 o                         
 -13   1  15        622.56        630.50        14.35 o                         
 -12   1  15         21.61         22.05         4.22 o                         
 -11   1  15        601.96        645.51        13.92 o                         
 -10   1  15        697.24        680.39        13.74 o                         
  -9   1  15         39.82         38.12         2.24 o                         
  -8   1  15        124.36        128.44         3.57 o                         
  -7   1  15         48.79         53.09         2.30 o                         
  -6   1  15         43.53         44.81         2.30 o                         
  -5   1  15        200.08        197.30         3.76 o                         
  -4   1  15        308.00        309.16         4.96 o                         
  -3   1  15         14.62         16.07         2.07 o                         
  -2   1  15         49.75         58.74         2.21 o                         
  -1   1  15          0.77          2.14         1.91 o                         
   0   1  15         85.47         79.96         3.21 o                         
   1   1  15          2.96          4.02         2.26 o                         
   2   1  15         22.01         27.17         2.82 o                         
   3   1  15          1.64          1.70         1.87 o                         
   4   1  15        187.73        179.23         5.64 o                         
   5   1  15        117.09        125.05         5.76 o                         
   6   1  15          9.95         11.12         3.61 o                         
   7   1  15        487.02        481.40        30.40 o                         
   8   1  15        391.86        390.34         9.93 o                         
   9   1  15          1.05          0.85         4.02 o                         
  10   1  15        182.41        191.44        11.19 o                         
 -12   2  15        292.62        269.35         9.41 o                         
 -11   2  15          8.80          8.32         4.52 o                         
 -10   2  15         94.25        115.31         6.13 o                         
  -9   2  15         30.29         31.61         8.49 o                         
  -8   2  15        334.48        317.29         9.79 o                         
  -7   2  15         10.45          7.82         3.83 o                         
  -6   2  15        504.02        541.69        11.99 o                         
  -5   2  15         35.90         30.21         5.94 o                         
  -4   2  15        153.06        155.09         3.90 o                         
  -3   2  15        176.87        184.93         7.40 o                         
  -2   2  15        170.92        176.23         4.49 o                         
  -1   2  15         11.32         13.77         2.01 o                         
   0   2  15        241.54        240.46         6.99 o                         
   1   2  15         18.71         20.80         4.42 o                         
   2   2  15        196.05        195.94         4.73 o                         
   3   2  15          0.24         -0.05         2.07 o                         
   4   2  15        386.96        377.48         7.19 o                         
   5   2  15        446.48        451.82        16.75 o                         
   6   2  15         62.62         60.90         5.30 o                         
   7   2  15          0.52          2.41         3.82 o                         
   8   2  15         29.99         30.96         5.02 o                         
   9   2  15         16.82         23.80         5.23 o                         
 -10   3  15         74.50         84.16         8.85 o                         
  -9   3  15         24.26         28.78         5.32 o                         
  -8   3  15          3.40          6.84         4.94 o                         
  -7   3  15        326.96        332.06         9.64 o                         
  -6   3  15         39.75         45.94         7.57 o                         
  -5   3  15         13.09          7.40         4.27 o                         
  -4   3  15          1.05         -0.28         3.76 o                         
  -3   3  15          5.60          3.68         4.00 o                         
  -2   3  15         31.53         44.52         4.52 o                         
  -1   3  15         86.24         90.52         5.21 o                         
   0   3  15        272.52        293.31         8.27 o                         
   1   3  15         18.78         23.08         4.20 o                         
   2   3  15        639.47        615.61        12.82 o                         
   3   3  15         20.20         24.98         2.91 o                         
   4   3  15         36.36         35.25         3.14 o                         
   5   3  15          4.65          4.30         2.71 o                         
   6   3  15          3.84         -0.07         3.07 o                         
   7   3  15          1.03          0.40         3.51 o                         
  -5   4  15         69.76         76.50         7.75 o                         
  -4   4  15        232.81        236.24         8.43 o                         
  -3   4  15         31.06         42.20         5.29 o                         
  -2   4  15          0.00          2.96         4.22 o                         
  -1   4  15         28.80         44.06         5.65 o                         
   0   4  15         81.12         81.19         5.60 o                         
   1   4  15         48.39         65.30         5.10 o                         
   2   4  15         48.11         32.09         4.70 o                         
 -12   0  16        240.48        230.61        11.50 o                         
 -10   0  16         95.01        100.02         6.66 o                         
  -8   0  16         57.34         59.94         3.60 o                         
  -6   0  16        118.13        123.27         4.31 o                         
  -4   0  16         22.14         21.67         3.27 o                         
  -2   0  16        535.44        519.64         9.99 o                         
   0   0  16       1012.82       1027.62        17.51 o                         
   2   0  16        737.92        713.53        18.56 o                         
   4   0  16         20.46         22.34         4.69 o                         
   6   0  16         17.24         27.69         5.92 o                         
   8   0  16         18.59         19.33         6.27 o                         
  10   0  16        142.41        118.83         8.77 o                         
 -13   1  16         18.19         13.13         5.23 o                         
 -12   1  16          5.79          1.17         3.98 o                         
 -11   1  16         23.61         18.13         4.33 o                         
 -10   1  16        136.31        127.83         6.58 o                         
  -9   1  16          2.63          5.95         4.06 o                         
  -8   1  16        191.93        194.91         4.10 o                         
  -7   1  16         71.43         71.85         2.85 o                         
  -6   1  16         19.20         22.35         2.25 o                         
  -5   1  16          5.45          3.68         2.07 o                         
  -4   1  16        249.01        259.13         4.63 o                         
  -3   1  16        619.38        636.34         8.52 o                         
  -2   1  16        619.20        637.94         9.82 o                         
  -1   1  16        109.77        123.37         4.02 o                         
   0   1  16        554.13        588.26        16.16 o                         
   1   1  16        242.53        253.27         5.65 o                         
   2   1  16         88.06         91.17         7.26 o                         
   3   1  16        161.28        160.68         5.21 o                         
   4   1  16        101.57        119.35         5.15 o                         
   5   1  16        982.47        972.06        17.87 o                         
   6   1  16         77.74         89.60        10.38 o                         
   7   1  16         18.27         18.99         4.25 o                         
   8   1  16        191.32        210.86         7.50 o                         
   9   1  16          9.23          4.19         4.27 o                         
 -11   2  16          0.19          6.15         4.43 o                         
 -10   2  16        139.71        148.69        16.50 o                         
  -9   2  16        110.08        121.47         6.43 o                         
  -8   2  16         15.69         19.92         4.54 o                         
  -7   2  16        314.64        312.85         8.85 o                         
  -6   2  16          0.10          2.28         3.68 o                         
  -5   2  16          5.66          4.51         3.75 o                         
  -4   2  16         24.06         27.31         4.24 o                         
  -3   2  16        358.24        357.83         9.05 o                         
  -2   2  16         31.37         41.05         2.93 o                         
  -1   2  16        119.25        135.44         3.87 o                         
   0   2  16          2.10          2.58         2.43 o                         
   1   2  16         62.99         69.35         3.50 o                         
   2   2  16        177.93        191.75         4.83 o                         
   3   2  16        113.63        130.21         7.28 o                         
   4   2  16        145.88        147.05         4.59 o                         
   5   2  16        198.06        185.63         6.20 o                         
   6   2  16        106.88        108.38         7.17 o                         
   7   2  16        241.49        261.51         7.71 o                         
   8   2  16         24.58         25.18         7.29 o                         
  -9   3  16          0.13          0.77         4.70 o                         
  -8   3  16          9.77          9.78         4.99 o                         
  -7   3  16        134.79        145.43         9.82 o                         
  -6   3  16        356.78        362.30        14.33 o                         
  -5   3  16        158.90        179.05         9.13 o                         
  -4   3  16         40.84         50.26         5.13 o                         
  -3   3  16         64.65         67.88         5.40 o                         
  -2   3  16        138.06        115.92         5.75 o                         
  -1   3  16         64.27         73.60        10.43 o                         
   0   3  16         48.53         57.98         9.41 o                         
   1   3  16        118.16        145.40        12.42 o                         
   2   3  16        151.89        142.93         6.16 o                         
   3   3  16         18.02         13.43         3.98 o                         
   4   3  16         63.12         64.12         4.68 o                         
   5   3  16         74.35         85.61         7.32 o                         
   6   3  16        102.56        114.18         6.04 o                         
 -11   0  17        704.24        670.26        14.37 o                         
  -9   0  17          1.01          1.67         3.76 o                         
  -7   0  17        895.87        911.02        16.53 o                         
  -5   0  17        941.77        998.78        18.84 o                         
  -3   0  17        699.32        710.95        18.67 o                         
  -1   0  17         24.81         34.16         3.06 o                         
   3   0  17        520.85        541.56        15.66 o                         
   5   0  17         12.43         16.42         5.56 o                         
   7   0  17         12.78         16.37         5.92 o                         
   9   0  17        200.33        190.79        10.71 o                         
 -12   1  17         13.28          9.62         5.83 o                         
 -11   1  17        324.22        293.03         9.35 o                         
 -10   1  17         33.13         48.33         9.33 o                         
  -9   1  17        260.11        273.25         7.88 o                         
  -8   1  17         11.01          9.64         3.70 o                         
  -7   1  17          0.11          1.86         2.07 o                         
  -6   1  17        136.55        159.62         3.75 o                         
  -5   1  17          3.19          5.32         1.75 o                         
  -4   1  17        211.99        201.46         4.20 o                         
  -3   1  17          2.24          3.86         1.74 o                         
  -2   1  17        201.97        212.47         4.95 o                         
  -1   1  17          0.59          1.95         2.15 o                         
   0   1  17        259.60        273.41        11.35 o                         
   1   1  17         37.93         41.78         3.23 o                         
   2   1  17          5.83          5.99         2.59 o                         
   3   1  17        226.20        212.70         4.94 o                         
   4   1  17         11.19         13.40         4.09 o                         
   5   1  17         70.53         74.22         6.91 o                         
   6   1  17        192.04        197.19         9.38 o                         
   7   1  17         61.65         65.85         4.96 o                         
   8   1  17        223.12        218.44         7.81 o                         
 -10   2  17        487.12        485.66        12.13 o                         
  -9   2  17         63.20         84.99         7.73 o                         
  -8   2  17         86.95         99.26        11.04 o                         
  -7   2  17         25.68         40.25         7.39 o                         
  -6   2  17        517.37        517.23        12.04 o                         
  -5   2  17          4.83          4.49         3.98 o                         
  -4   2  17        730.05        703.22        18.08 o                         
  -3   2  17        101.35        110.93         8.85 o                         
  -2   2  17        148.43        140.84        12.85 o                         
  -1   2  17         25.80         43.84         3.11 o                         
   0   2  17        343.09        341.38         7.30 o                         
   1   2  17         82.38         92.10         4.04 o                         
   2   2  17        103.58         99.94         4.41 o                         
   3   2  17          9.10          6.28         3.91 o                         
   4   2  17         48.04         48.81         3.70 o                         
   5   2  17         10.60          8.48         3.70 o                         
   6   2  17          5.30          3.75         3.78 o                         
   7   2  17         67.10         57.05         4.81 o                         
  -7   3  17         13.00          7.12         4.68 o                         
  -6   3  17         55.22         74.51         6.86 o                         
  -5   3  17        120.43        116.43         6.94 o                         
  -4   3  17         56.45         57.10         5.52 o                         
  -3   3  17        198.17        196.48         7.41 o                         
  -2   3  17         71.12         81.99        13.21 o                         
  -1   3  17          0.47         -0.35         3.97 o                         
   0   3  17         87.08        104.34        17.59 o                         
   1   3  17         39.28         48.49         4.92 o                         
   2   3  17         43.83         43.85         6.88 o                         
   3   3  17        170.06        173.50        24.12 o                         
   4   3  17        222.93        189.98         8.95 o                         
 -10   0  18        267.05        248.30        15.94 o                         
  -8   0  18        148.57        161.41         5.56 o                         
  -6   0  18       1019.77       1058.25        18.79 o                         
  -4   0  18          0.26          1.17         3.15 o                         
  -2   0  18          7.99          6.01         3.11 o                         
   0   0  18          4.22          1.59         2.77 o                         
   2   0  18         59.15         62.07         5.46 o                         
   4   0  18        678.02        647.79        19.12 o                         
   6   0  18          1.95         10.30         5.86 o                         
 -11   1  18         16.88         10.58         4.45 o                         
 -10   1  18         10.62          4.56         3.94 o                         
  -9   1  18         64.85         59.77         4.70 o                         
  -8   1  18          6.09          8.58         4.22 o                         
  -7   1  18         25.16         16.42         3.84 o                         
  -6   1  18        264.86        262.25         4.66 o                         
  -5   1  18         30.00         31.35         2.58 o                         
  -4   1  18        275.70        286.67         5.31 o                         
  -3   1  18         19.16         15.31         3.62 o                         
  -2   1  18        191.46        202.69         7.24 o                         
  -1   1  18          3.59          3.08         2.31 o                         
   0   1  18        549.56        557.93        14.02 o                         
   1   1  18          9.89         10.08         2.70 o                         
   2   1  18          3.13          1.66         2.55 o                         
   3   1  18        308.30        302.67         7.84 o                         
   4   1  18        231.05        243.89        14.66 o                         
   5   1  18         15.48         21.63         4.15 o                         
   6   1  18        381.89        383.03         9.90 o                         
   7   1  18        130.55        122.79         6.11 o                         
  -9   2  18         60.74         50.89         6.13 o                         
  -8   2  18        103.41        100.97         6.20 o                         
  -7   2  18         62.10         52.16         6.25 o                         
  -6   2  18          5.58          7.13         4.08 o                         
  -5   2  18         15.25         14.24         4.03 o                         
  -4   2  18         49.70         51.76         4.77 o                         
  -3   2  18         23.89         26.58         4.32 o                         
  -2   2  18         98.09         87.53         5.44 o                         
  -1   2  18         63.83         72.88         8.44 o                         
   0   2  18         53.82         64.41         3.74 o                         
   1   2  18        398.98        426.63        10.48 o                         
   2   2  18         29.33         27.40         3.27 o                         
   3   2  18          1.19         -0.45         2.65 o                         
   4   2  18          9.06          7.72         2.70 o                         
   5   2  18         55.21         64.27         4.76 o                         
  -5   3  18         10.37          4.32         4.83 o                         
  -4   3  18         32.25         25.65         4.94 o                         
  -3   3  18        132.77        133.58         6.66 o                         
  -2   3  18        143.24        140.03         7.23 o                         
  -1   3  18         11.94         14.44         4.53 o                         
   0   3  18        172.91        152.75         6.77 o                         
   1   3  18        100.07        102.73         5.84 o                         
  -9   0  19         50.68         65.90         8.31 o                         
  -7   0  19         50.13         52.40         3.98 o                         
  -5   0  19        846.45        854.64        16.01 o                         
  -3   0  19        609.32        625.95        12.24 o                         
  -1   0  19         60.22         57.79         8.62 o                         
   1   0  19        156.10        158.40         7.96 o                         
   3   0  19        256.99        241.53        10.20 o                         
   5   0  19        268.78        264.79        11.32 o                         
  -9   1  19        102.71         87.63         6.12 o                         
  -8   1  19         16.03         24.64         4.27 o                         
  -7   1  19         72.06         64.38         7.57 o                         
  -6   1  19          8.06          4.26         3.66 o                         
  -5   1  19         10.24         11.39         3.77 o                         
  -4   1  19         87.65         91.52         4.27 o                         
  -3   1  19        236.33        248.10         5.55 o                         
  -2   1  19         57.41         51.61         3.21 o                         
  -1   1  19        266.09        284.66         6.47 o                         
   0   1  19        328.44        328.03        10.24 o                         
   1   1  19         10.23         12.59         2.87 o                         
   2   1  19         70.16         70.81         3.77 o                         
   3   1  19          3.42          3.53         3.59 o                         
   4   1  19         28.81         25.17         5.48 o                         
   5   1  19         56.71         59.96         4.94 o                         
  -7   2  19        175.07        170.13         7.28 o                         
  -6   2  19        117.76        134.69         6.18 o                         
  -5   2  19          0.87         -1.71         3.92 o                         
  -4   2  19        121.59        129.07         9.54 o                         
  -3   2  19         20.65         26.02         4.63 o                         
  -2   2  19        520.53        531.38        52.58 o                         
  -1   2  19         22.92         18.31         4.28 o                         
   0   2  19         51.61         59.40         4.98 o                         
   1   2  19         62.81         62.61        15.58 o                         
   2   2  19        146.49        141.87         9.27 o                         
   3   2  19        142.09        137.30         5.31 o                         
  -8   0  20          8.33          8.77         3.46 o                         
  -6   0  20          0.10          0.00         3.51 o                         
  -4   0  20        223.11        204.67         6.85 o                         
  -2   0  20        194.12        203.02         6.77 o                         
   0   0  20         73.05         75.73         7.85 o                         
   2   0  20        156.45        137.95         9.74 o                         
   4   0  20        213.30        222.30        10.30 o                         
  -7   1  20        907.68        883.84        17.93 o                         
  -6   1  20          9.88         13.75         4.02 o                         
  -5   1  20         28.74         16.45         4.87 o                         
  -4   1  20        162.12        162.01         6.15 o                         
  -3   1  20          2.88          1.42         2.73 o                         
  -2   1  20          1.50          1.53         2.41 o                         
  -1   1  20         10.20         10.30         2.84 o                         
   0   1  20        282.87        263.79         6.18 o                         
   1   1  20        246.76        238.93         6.45 o                         
   2   1  20        225.06        231.84        10.38 o                         
   3   1  20          0.57          0.12         3.25 o                         
  -4   2  20          8.32          8.39         4.52 o                         
  -3   2  20        244.20        236.89        11.12 o                         
  -2   2  20          4.16          1.05         3.86 o                         
  -1   2  20         12.21         14.70         4.62 o                         
   0   2  20         68.41         80.14         6.48 o                         
  -5   0  21        220.82        217.66         6.63 o                         
  -3   0  21        196.59        201.62        11.25 o                         
  -1   0  21        271.26        240.72        10.10 o                         
   1   0  21         87.16         93.18         7.04 o                         
  -4   1  21          5.38          6.69         3.89 o                         
  -3   1  21        103.90         95.31        11.70 o                         
  -2   1  21         49.74         52.04         4.60 o                         
  -1   1  21         72.29         71.80         4.15 o                         
   0   1  21        220.69        206.39         5.76 o                         
                                                                                
