# Supplementary material for: Weak inter­actions in the crystal structures of two indole derivatives
Source: Acta Crystallogr E Crystallogr Commun. 2016 Jun 17;72(Pt 7):964–8. doi: 10.1107/S2056989016008616 (PMC4992916; doi:10.1107/S2056989016008616)
Supplement: Supplementary file 3 [file e-72-00964-IIsup3.hkl]

data_II                                                                         
_shelx_title ' 2013ncs0396'                                                     
_shelx_refln_list_code          4                                               
_shelx_F_calc_maximum      131.58                                               
_exptl_crystal_F_000       336.00                                               
_reflns_d_resolution_high  0.7694                                               
                                                                                
loop_                                                                           
 _space_group_symop_operation_xyz                                               
 'x, y, z'                                                                      
 '-x, -y, -z'                                                                   
                                                                                
_cell_length_a     7.7733                                                       
_cell_length_b     7.8240                                                       
_cell_length_c    10.4594                                                       
_cell_angle_alpha  86.085                                                       
_cell_angle_beta   80.575                                                       
_cell_angle_gamma  71.308                                                       
                                                                                
_shelx_F_squared_multiplier     1.000                                           
                                                                                
loop_                                                                           
 _refln_index_h                                                                 
 _refln_index_k                                                                 
 _refln_index_l                                                                 
 _refln_F_squared_calc                                                          
 _refln_F_squared_meas                                                          
 _refln_F_squared_sigma                                                         
 _refln_observed_status                                                         
   1   0   0       2311.80       2369.13        23.72 o                         
   2   0   0       5423.10       5564.45        44.68 o                         
   3   0   0       9649.20      10257.09        61.41 o                         
   4   0   0       2428.66       2461.89        32.53 o                         
   5   0   0       1938.56       1861.80        25.84 o                         
   6   0   0       1867.00       1884.51        31.03 o                         
   7   0   0        649.91        678.23        14.75 o                         
   8   0   0       1026.69       1011.90        18.08 o                         
   9   0   0         86.34         93.39         8.00 o                         
  -9   1   0        730.95        775.90        20.99 o                         
  -8   1   0        621.44        669.35        21.04 o                         
  -7   1   0       2763.76       2799.49       158.39 o                         
  -6   1   0       1794.59       1733.46        40.47 o                         
  -5   1   0       1479.89       1441.17        14.23 o                         
  -4   1   0       5825.89       6058.71        50.23 o                         
  -3   1   0          4.04          4.07         0.74 o                         
  -2   1   0       1469.30       1529.10        16.95 o                         
  -1   1   0        205.83        241.39         5.05 o                         
   0   1   0        946.72        922.02        67.00 o                         
   1   1   0        224.75        214.19        16.48 o                         
   2   1   0        915.12        942.76         8.39 o                         
   3   1   0       1610.09       1656.13        12.73 o                         
   4   1   0         19.03         23.15         1.78 o                         
   5   1   0        589.53        565.23        14.00 o                         
   6   1   0       1889.12       1865.22        37.02 o                         
   7   1   0        365.04        375.11         8.10 o                         
   8   1   0        630.90        648.31        14.02 o                         
   9   1   0       1207.91       1262.15        39.66 o                         
  -8   2   0        176.61        176.60        10.64 o                         
  -7   2   0        552.14        552.16        16.60 o                         
  -6   2   0         88.36         89.28         5.32 o                         
  -5   2   0        353.74        341.39         7.85 o                         
  -4   2   0       1255.26       1203.99        10.00 o                         
  -3   2   0       2313.74       2551.87        18.39 o                         
  -2   2   0       2367.67       2442.99        14.90 o                         
  -1   2   0      10686.43      11461.85        45.76 o                         
   0   2   0       7474.86       7722.39        90.67 o                         
   1   2   0      13999.94      14673.12       237.52 o                         
   2   2   0      11171.48      11083.27       250.69 o                         
   3   2   0       3084.95       3151.57        23.96 o                         
   4   2   0       6616.10       6749.34        50.36 o                         
   5   2   0       4764.32       4901.03        91.19 o                         
   6   2   0        812.81        808.89        12.08 o                         
   7   2   0       4347.69       4611.99        52.01 o                         
   8   2   0        910.70        966.25        13.42 o                         
   9   2   0        336.79        338.17        15.44 o                         
  -8   3   0       1338.92       1420.69        31.69 o                         
  -7   3   0       1406.20       1538.61        37.48 o                         
  -6   3   0       2517.15       2645.56        24.49 o                         
  -5   3   0       2773.07       2896.64        32.48 o                         
  -4   3   0       1931.42       1837.57        36.72 o                         
  -3   3   0       4962.27       5034.78        67.51 o                         
  -2   3   0       2857.05       2773.91        30.66 o                         
  -1   3   0        843.78        855.95        10.99 o                         
   0   3   0       5733.85       6075.26        38.11 o                         
   1   3   0       1561.46       1565.70        11.68 o                         
   2   3   0       1191.82       1241.39         8.78 o                         
   3   3   0       2043.30       2045.37        35.67 o                         
   4   3   0        146.54        148.58         3.39 o                         
   5   3   0          2.15          4.24         1.36 o                         
   6   3   0         89.33         99.84         7.19 o                         
   7   3   0         29.28         29.10         2.92 o                         
   8   3   0        194.31        210.16         6.49 o                         
   9   3   0         68.58         67.62         6.92 o                         
  -7   4   0          3.11          6.61         4.98 o                         
  -6   4   0        163.51        159.74         6.80 o                         
  -5   4   0        257.64        242.99         8.78 o                         
  -4   4   0          1.01          1.98         1.82 o                         
  -3   4   0        292.59        269.24        18.51 o                         
  -2   4   0        656.40        642.83        23.47 o                         
  -1   4   0       1364.85       1430.39        25.94 o                         
   0   4   0       4062.68       4206.95        43.84 o                         
   1   4   0       1750.44       1651.73        32.93 o                         
   2   4   0       1214.25       1165.79        10.96 o                         
   3   4   0       6713.14       6909.45        82.31 o                         
   4   4   0       2261.60       2182.27        28.83 o                         
   5   4   0       3961.17       4180.02        84.62 o                         
   6   4   0       3665.42       3719.64        46.25 o                         
   7   4   0        965.18       1042.23        30.30 o                         
   8   4   0       1479.83       1550.56        58.89 o                         
   9   4   0       1335.07       1491.35        31.96 o                         
  -6   5   0       1338.23       1446.94        44.02 o                         
  -5   5   0       1923.21       1997.06        29.42 o                         
  -4   5   0       2034.75       2084.93        21.11 o                         
  -3   5   0       2317.42       2399.74        58.94 o                         
  -2   5   0       2046.01       1950.43        56.59 o                         
  -1   5   0       6984.31       7067.69        52.46 o                         
   0   5   0       2700.78       2709.68        83.74 o                         
   1   5   0       2565.46       2325.42        35.66 o                         
   2   5   0       3408.23       3306.94        46.73 o                         
   3   5   0       1526.86       1581.98        26.89 o                         
   4   5   0        165.87        149.87         7.27 o                         
   5   5   0       1683.64       1696.16        30.96 o                         
   6   5   0        137.07        137.12         6.21 o                         
   7   5   0        348.64        363.93        10.99 o                         
   8   5   0         93.42         96.35         6.72 o                         
   9   5   0          0.12          1.07         3.00 o                         
  -5   6   0        565.58        583.16        34.33 o                         
  -4   6   0        107.16         98.71         4.92 o                         
  -3   6   0        121.54        118.60         5.57 o                         
  -2   6   0         42.59         42.26         2.70 o                         
  -1   6   0         21.54         16.81         1.38 o                         
   0   6   0        821.06        801.61        27.13 o                         
   1   6   0          6.86          7.20         1.56 o                         
   2   6   0       1154.99       1115.89        37.29 o                         
   3   6   0        182.11        171.74         6.63 o                         
   4   6   0       1423.60       1523.10        29.81 o                         
   5   6   0       2419.21       2430.91        39.79 o                         
   6   6   0       1081.20       1103.55        37.18 o                         
   7   6   0       1419.85       1569.87        46.56 o                         
   8   6   0       1089.81       1208.38        28.92 o                         
   9   6   0        248.16        268.84        10.33 o                         
  -4   7   0       1046.51       1155.01        26.24 o                         
  -3   7   0        543.90        557.44        17.96 o                         
  -2   7   0       2966.45       2907.13        38.79 o                         
  -1   7   0       1956.51       1965.27        70.83 o                         
   0   7   0       2768.74       2795.26        48.60 o                         
   1   7   0       2304.98       2289.35        32.57 o                         
   2   7   0       3147.56       3139.37        94.67 o                         
   3   7   0       1131.02       1115.91        25.03 o                         
   4   7   0        954.66        915.02        31.09 o                         
   5   7   0        840.00        878.37        23.68 o                         
   6   7   0       1487.70       1597.28        14.74 o                         
   7   7   0        830.60        905.14        27.87 o                         
   8   7   0        108.82        109.27         7.88 o                         
   9   7   0        215.28        255.29        10.56 o                         
  -3   8   0        213.85        203.97        10.04 o                         
  -2   8   0         94.24         92.86         4.40 o                         
  -1   8   0        104.82        101.72         6.67 o                         
   0   8   0        395.01        405.25         9.00 o                         
   1   8   0         10.55         10.24         1.55 o                         
   2   8   0        147.93        137.09         5.73 o                         
   3   8   0         23.77         25.09         1.95 o                         
   4   8   0        621.29        690.16        19.85 o                         
   5   8   0        173.89        178.01         5.94 o                         
   6   8   0        134.02        131.94         6.29 o                         
   7   8   0        582.95        612.78        29.64 o                         
   8   8   0        282.21        324.82        11.09 o                         
  -1   9   0       1049.01       1048.38        21.48 o                         
   0   9   0       1602.75       1405.58       306.80 o                         
   1   9   0        524.54        495.08        42.40 o                         
   2   9   0       1747.54       1650.44        74.67 o                         
   3   9   0       1283.69       1260.94        31.06 o                         
   4   9   0        593.71        618.42        29.53 o                         
   5   9   0       1239.02       1285.62        83.68 o                         
   6   9   0        657.30        683.77        37.84 o                         
   7   9   0        662.92        690.09        30.69 o                         
   2  10   0        264.23        269.72        16.94 o                         
   3  10   0         18.34         15.40         2.58 o                         
   4  10   0        222.11        209.28        10.47 o                         
  -4 -10   1        627.01        625.34        30.57 o                         
  -3 -10   1       1444.04       1397.01        93.88 o                         
  -2 -10   1        547.08        483.26        70.88 o                         
  -6  -9   1        219.87        214.99         7.56 o                         
  -5  -9   1        112.87        129.77         8.78 o                         
  -4  -9   1        673.00        686.44        21.24 o                         
  -3  -9   1         40.32         37.85         2.60 o                         
  -2  -9   1        179.86        168.72        12.56 o                         
  -1  -9   1         88.01         81.27         4.15 o                         
   0  -9   1        124.02        123.45         7.66 o                         
   1  -9   1          5.13          2.31         4.38 o                         
  -8  -8   1          0.99          2.04         2.78 o                         
  -7  -8   1        518.68        502.23        27.99 o                         
  -6  -8   1        306.80        326.01         9.15 o                         
  -5  -8   1        677.82        717.83        12.41 o                         
  -4  -8   1       1205.30       1218.05        47.77 o                         
  -3  -8   1       1217.64       1154.63        35.47 o                         
  -2  -8   1       1144.19       1069.11        80.36 o                         
  -1  -8   1       1746.73       1728.97        39.40 o                         
   0  -8   1        846.68        861.25        59.08 o                         
   1  -8   1        993.69        981.62        25.27 o                         
   2  -8   1       1577.23       1523.52        61.65 o                         
   3  -8   1        724.61        752.28        13.20 o                         
  -8  -7   1        500.38        528.59        20.54 o                         
  -7  -7   1        772.41        837.68        37.80 o                         
  -6  -7   1       1358.95       1432.91        14.23 o                         
  -5  -7   1       1785.86       1944.67        31.80 o                         
  -4  -7   1         93.31         91.22         3.84 o                         
  -3  -7   1       2210.13       2087.77        62.86 o                         
  -2  -7   1       2664.37       2658.62        64.93 o                         
  -1  -7   1        165.61        151.54         4.75 o                         
   0  -7   1        634.51        657.57        27.43 o                         
   1  -7   1        264.66        270.50         8.28 o                         
   2  -7   1         11.40         15.59         2.94 o                         
   3  -7   1         39.71         37.81         4.22 o                         
   4  -7   1         27.93         27.35         3.56 o                         
  -9  -6   1        201.03        220.69        12.73 o                         
  -8  -6   1        190.59        213.16        11.22 o                         
  -7  -6   1        369.59        397.39         9.23 o                         
  -6  -6   1         89.45         95.67         3.78 o                         
  -5  -6   1        589.13        602.78        10.26 o                         
  -4  -6   1        276.00        257.05        13.96 o                         
  -3  -6   1       2246.27       2330.29        53.29 o                         
  -2  -6   1        900.73        847.45        27.70 o                         
  -1  -6   1        227.31        218.47         8.38 o                         
   0  -6   1       2709.70       2673.62        42.55 o                         
   1  -6   1       1019.44        996.78        35.37 o                         
   2  -6   1       1599.12       1485.31        70.28 o                         
   3  -6   1       1764.57       1816.61        31.26 o                         
   4  -6   1       1714.23       1787.60        27.04 o                         
   5  -6   1        999.66        988.52        44.58 o                         
  -9  -5   1       1179.60       1328.32        40.67 o                         
  -8  -5   1        572.93        612.68        17.49 o                         
  -7  -5   1       1562.79       1653.72        59.39 o                         
  -6  -5   1       1931.17       2054.51        44.89 o                         
  -5  -5   1       1111.49       1111.52        12.36 o                         
  -4  -5   1       4009.41       4062.05        36.82 o                         
  -3  -5   1       2903.65       2744.87       193.11 o                         
  -2  -5   1       3839.81       3899.71        33.40 o                         
  -1  -5   1       4993.79       4791.89        30.32 o                         
   0  -5   1       1089.50       1122.54        28.33 o                         
   1  -5   1       1323.90       1350.39        15.10 o                         
   2  -5   1       3361.32       3505.31        27.90 o                         
   3  -5   1         52.47         51.18         3.66 o                         
   4  -5   1        533.77        548.09        10.54 o                         
   5  -5   1        792.15        817.05        15.65 o                         
   6  -5   1          1.53          3.99         4.49 o                         
  -9  -4   1        474.08        517.17        19.09 o                         
  -8  -4   1        735.65        751.34        28.49 o                         
  -7  -4   1        161.36        161.14         6.17 o                         
  -6  -4   1        122.63        117.51         3.23 o                         
  -5  -4   1        684.44        678.50        14.09 o                         
  -4  -4   1        517.21        519.15        18.39 o                         
  -3  -4   1        258.75        234.50         6.85 o                         
  -2  -4   1        292.79        305.26        10.21 o                         
  -1  -4   1       3463.09       3517.62        89.92 o                         
   0  -4   1          2.49          2.16         1.09 o                         
   1  -4   1        254.85        244.64         8.03 o                         
   2  -4   1       3671.27       3783.96        36.30 o                         
   3  -4   1       1031.16       1052.65        14.14 o                         
   4  -4   1       1247.62       1269.05        15.60 o                         
   5  -4   1       1630.38       1681.92        37.66 o                         
   6  -4   1        513.47        533.10        12.70 o                         
   7  -4   1       1321.10       1367.91        42.04 o                         
  -9  -3   1        224.49        227.72        12.61 o                         
  -8  -3   1        858.63        879.75        19.34 o                         
  -7  -3   1       1236.58       1304.54        46.43 o                         
  -6  -3   1       1665.74       1716.14        33.71 o                         
  -5  -3   1       2760.21       2697.80        23.67 o                         
  -4  -3   1       1891.84       1896.32        30.53 o                         
  -3  -3   1       6433.06       6331.38       163.70 o                         
  -2  -3   1      10027.47      10222.95        60.64 o                         
  -1  -3   1       3914.76       3999.78        71.04 o                         
   0  -3   1       5038.80       5158.61        71.42 o                         
   1  -3   1       4991.07       5118.62        55.88 o                         
   2  -3   1       2104.01       2111.32        17.10 o                         
   3  -3   1       5657.29       6028.64        40.69 o                         
   4  -3   1       2144.07       2137.79        17.57 o                         
   5  -3   1        334.57        350.17         9.15 o                         
   6  -3   1       1428.34       1431.66        17.91 o                         
   7  -3   1        310.03        332.90        16.80 o                         
   8  -3   1          1.54          2.55         3.99 o                         
  -9  -2   1        801.47        821.42        25.59 o                         
  -8  -2   1        903.52        934.28        13.77 o                         
  -7  -2   1       1659.70       1736.08        22.50 o                         
  -6  -2   1       1656.31       1706.59        17.57 o                         
  -5  -2   1        189.22        183.07         5.72 o                         
  -4  -2   1       2103.83       2150.98        16.28 o                         
  -3  -2   1        490.17        472.82         5.60 o                         
  -2  -2   1        378.47        384.02         5.78 o                         
  -1  -2   1        464.09        456.76         7.77 o                         
   0  -2   1        112.50        127.19         5.65 o                         
   1  -2   1        936.06        964.56        17.08 o                         
   2  -2   1        195.36        220.62         4.98 o                         
   3  -2   1        607.40        625.00         8.72 o                         
   4  -2   1        639.47        624.32        15.09 o                         
   5  -2   1        257.59        275.90         4.44 o                         
   6  -2   1        926.66        929.53        20.99 o                         
   7  -2   1        411.36        429.49        14.09 o                         
   8  -2   1        240.24        248.73        13.60 o                         
  -9  -1   1        373.95        394.05        17.28 o                         
  -8  -1   1          4.96          5.16         2.59 o                         
  -7  -1   1        251.78        237.67         7.25 o                         
  -6  -1   1       1012.17       1040.40        14.03 o                         
  -5  -1   1       2011.24       2138.88        19.25 o                         
  -4  -1   1       1928.90       1926.30        16.95 o                         
  -3  -1   1       6592.46       6770.03        49.28 o                         
  -2  -1   1       2622.50       2714.82        30.57 o                         
  -1  -1   1       7907.43       8567.43       141.63 o                         
   0  -1   1       4628.85       4882.18        89.48 o                         
   1  -1   1       3337.69       3638.67       108.13 o                         
   2  -1   1      13149.90      13349.50       175.08 o                         
   3  -1   1       4074.82       4159.49        48.24 o                         
   4  -1   1       4427.49       4576.86        41.78 o                         
   5  -1   1       5784.72       5906.25        47.15 o                         
   6  -1   1        838.58        789.98        23.16 o                         
   7  -1   1       1127.99       1122.12        66.14 o                         
   8  -1   1        531.95        570.37        24.60 o                         
   9  -1   1        262.44        266.37        14.45 o                         
  -9   0   1        795.80        813.60        19.87 o                         
  -8   0   1        624.72        620.09        15.63 o                         
  -7   0   1       3503.28       3559.09       129.69 o                         
  -6   0   1        477.84        461.84        31.24 o                         
  -5   0   1       3151.99       3049.95        60.52 o                         
  -4   0   1       4667.42       4818.43        48.32 o                         
  -3   0   1       2649.39       2812.35        18.70 o                         
  -2   0   1       4872.69       5045.99        49.26 o                         
  -1   0   1        995.23       1066.26        19.52 o                         
   1   0   1        535.57        578.81         6.61 o                         
   2   0   1       4326.48       4934.14        46.56 o                         
   3   0   1        674.40        737.45         6.73 o                         
   4   0   1        364.59        360.26         5.25 o                         
   5   0   1         83.14         94.09         2.98 o                         
   6   0   1         22.21         23.32         2.06 o                         
   7   0   1          3.65          3.68         2.26 o                         
   8   0   1        363.01        365.89        29.38 o                         
   9   0   1        300.23        303.49        16.08 o                         
  -8   1   1         10.98         13.03         3.98 o                         
  -7   1   1          2.56          2.94         2.38 o                         
  -6   1   1          8.81         11.53         1.90 o                         
  -5   1   1        540.56        534.79        12.96 o                         
  -4   1   1       1225.32       1197.40        12.24 o                         
  -3   1   1        556.77        574.84         5.65 o                         
  -2   1   1       4441.28       4717.52        48.97 o                         
  -1   1   1       4354.59       4723.46        18.75 o                         
   0   1   1        548.47        579.47         4.57 o                         
   1   1   1       3690.83       3994.31        42.21 o                         
   2   1   1      17313.68      18931.49       212.29 o                         
   3   1   1       2141.32       2140.25        14.13 o                         
   4   1   1       6388.16       6393.46        51.88 o                         
   5   1   1       2703.41       2742.58        46.22 o                         
   6   1   1       3276.53       3388.17       103.95 o                         
   7   1   1       2215.78       2265.51        26.33 o                         
   8   1   1        362.86        373.14         9.79 o                         
   9   1   1       1656.06       1583.05        87.51 o                         
  -8   2   1       1571.16       1586.74        48.95 o                         
  -7   2   1        709.02        719.01        20.41 o                         
  -6   2   1       1335.10       1360.84        18.60 o                         
  -5   2   1       2860.56       2632.62        27.21 o                         
  -4   2   1       1760.72       1691.28        25.40 o                         
  -3   2   1       8232.33       8329.94        63.94 o                         
  -2   2   1       7086.79       7830.50        90.09 o                         
  -1   2   1       2130.08       2147.02        29.34 o                         
   0   2   1      11135.15      11706.43        60.38 o                         
   1   2   1        672.85        728.94         6.24 o                         
   2   2   1       1400.51       1410.14         9.08 o                         
   3   2   1       2365.56       2328.96        22.75 o                         
   4   2   1        649.29        633.03        11.83 o                         
   5   2   1       1083.49       1055.44        11.63 o                         
   6   2   1        250.01        231.10         6.67 o                         
   7   2   1         67.78         68.77         3.71 o                         
   8   2   1         36.09         36.24         3.44 o                         
   9   2   1         11.85         11.88         2.82 o                         
  -7   3   1       1175.88       1187.17        28.38 o                         
  -6   3   1          0.96          0.86         2.06 o                         
  -5   3   1          2.61          5.00         2.13 o                         
  -4   3   1        191.94        190.27         7.22 o                         
  -3   3   1        152.08        143.77         3.55 o                         
  -2   3   1         82.19         86.26         2.51 o                         
  -1   3   1        121.85        137.03         2.55 o                         
   0   3   1        779.48        735.17        19.32 o                         
   1   3   1        471.07        495.43         4.67 o                         
   2   3   1       1094.78       1052.33        15.03 o                         
   3   3   1       3549.62       3614.02        47.67 o                         
   4   3   1       2106.20       2098.30        28.73 o                         
   5   3   1       1599.57       1606.23        19.90 o                         
   6   3   1       2542.43       2568.12        21.18 o                         
   7   3   1        747.58        764.65        13.16 o                         
   8   3   1       1459.48       1463.04        16.07 o                         
   9   3   1       1466.30       1567.32        25.33 o                         
  10   3   1        517.46        505.35        15.36 o                         
  -7   4   1        928.66        905.22        20.68 o                         
  -6   4   1        323.50        317.03        16.05 o                         
  -5   4   1       1037.02       1067.41        33.91 o                         
  -4   4   1       3918.44       3821.99        36.90 o                         
  -3   4   1       1287.78       1328.61        36.51 o                         
  -2   4   1       3529.30       3453.21        20.21 o                         
  -1   4   1       7848.43       8229.59       106.56 o                         
   0   4   1       2339.78       2313.65        17.86 o                         
   1   4   1       3623.26       3614.63        44.75 o                         
   2   4   1       4491.11       4387.12        56.65 o                         
   3   4   1       1954.80       1962.83        20.58 o                         
   4   4   1       4413.04       4487.34        49.47 o                         
   5   4   1       2250.96       2237.39        18.46 o                         
   6   4   1        327.60        321.61        13.23 o                         
   7   4   1        616.72        643.17        11.96 o                         
   8   4   1        339.52        356.57        18.04 o                         
   9   4   1        188.65        198.90         8.39 o                         
  10   4   1         80.55         96.16         7.10 o                         
  -6   5   1        601.18        605.63        22.89 o                         
  -5   5   1        921.60        924.89        18.51 o                         
  -4   5   1        132.91        129.18         7.02 o                         
  -3   5   1        530.28        576.88        10.35 o                         
  -2   5   1        547.90        531.93         8.36 o                         
  -1   5   1          7.31          7.07         1.18 o                         
   0   5   1        793.88        813.76        13.03 o                         
   1   5   1        224.07        229.41         4.18 o                         
   2   5   1        812.18        796.63        14.77 o                         
   3   5   1        279.87        293.81         9.06 o                         
   4   5   1        948.00        933.80        26.08 o                         
   5   5   1        355.01        333.19        17.98 o                         
   6   5   1         25.04         20.93         2.74 o                         
   7   5   1       1499.05       1533.85        33.70 o                         
   8   5   1        587.09        677.15        18.45 o                         
   9   5   1        365.14        406.56        13.56 o                         
  -5   6   1        565.97        570.37        15.48 o                         
  -4   6   1        247.49        235.13         9.74 o                         
  -3   6   1       2255.93       2202.13        22.60 o                         
  -2   6   1       1683.45       1677.52        21.67 o                         
  -1   6   1        118.18        133.42         4.84 o                         
   0   6   1       4533.61       4622.83        31.14 o                         
   1   6   1       3111.93       3024.29        44.10 o                         
   2   6   1       1268.80       1278.59        13.43 o                         
   3   6   1       4590.42       4201.74        41.30 o                         
   4   6   1       2781.57       2941.13        19.98 o                         
   5   6   1       1508.78       1547.27        57.55 o                         
   6   6   1       1622.22       1635.87        36.37 o                         
   7   6   1        536.77        550.37        32.48 o                         
   8   6   1        587.76        666.83        18.94 o                         
   9   6   1        524.31        549.85        19.67 o                         
  -4   7   1       1294.17       1277.84        76.61 o                         
  -3   7   1        879.84        862.50        18.46 o                         
  -2   7   1        874.68        848.16        69.42 o                         
  -1   7   1        855.42        908.04        19.99 o                         
   0   7   1        446.24        461.16        13.56 o                         
   1   7   1        142.96        138.17         3.42 o                         
   2   7   1        540.75        505.77        15.41 o                         
   3   7   1          0.56          1.95         1.60 o                         
   4   7   1          5.41          6.40         1.42 o                         
   5   7   1        462.83        460.12        18.10 o                         
   6   7   1         46.22         48.98         2.77 o                         
   7   7   1         11.50         12.97         2.44 o                         
   8   7   1         58.95         64.94         6.20 o                         
   9   7   1        611.88        696.94        18.20 o                         
  -3   8   1        339.49        340.07        10.04 o                         
  -2   8   1        103.66        103.29         5.69 o                         
  -1   8   1        418.09        406.93        13.49 o                         
   0   8   1        326.80        297.05        11.99 o                         
   1   8   1        829.06        775.90        23.28 o                         
   2   8   1       1655.56       1666.00        34.37 o                         
   3   8   1        647.66        632.36        18.68 o                         
   4   8   1       2567.79       2860.63        18.24 o                         
   5   8   1       1756.13       1823.29        64.29 o                         
   6   8   1        156.53        166.02         4.74 o                         
   7   8   1       1041.22       1072.41        37.74 o                         
   8   8   1        907.75        886.26        19.59 o                         
  -1   9   1        456.39        476.89        14.96 o                         
   0   9   1        912.06        881.48        28.22 o                         
   1   9   1        481.97        478.32        25.40 o                         
   2   9   1        319.93        307.80        10.13 o                         
   3   9   1        595.41        563.73        35.31 o                         
   4   9   1        366.90        337.39        10.85 o                         
   5   9   1        234.57        269.27         6.20 o                         
   6   9   1        164.27        170.88         6.11 o                         
   7   9   1         69.04         71.95         6.89 o                         
   2  10   1         32.67         27.55         3.03 o                         
   3  10   1        375.98        339.71        26.95 o                         
   4  10   1        593.18        569.23        11.84 o                         
  -6  -9   2         11.52         15.31         2.85 o                         
  -5  -9   2        386.95        383.75        13.68 o                         
  -4  -9   2         80.75         77.07         7.84 o                         
  -3  -9   2         89.06         92.51         5.81 o                         
  -2  -9   2       1094.35       1166.51        33.39 o                         
  -1  -9   2        385.60        404.76        16.82 o                         
   0  -9   2        652.44        686.87        23.48 o                         
   1  -9   2       1192.27       1310.72        25.64 o                         
  -7  -8   2        614.99        609.78        17.91 o                         
  -6  -8   2       1190.13       1292.32        59.44 o                         
  -5  -8   2       1033.91       1041.46        16.96 o                         
  -4  -8   2        823.37        897.23        47.78 o                         
  -3  -8   2       1476.93       1431.76        60.15 o                         
  -2  -8   2        502.45        530.19        14.10 o                         
  -1  -8   2        935.68        967.92        29.74 o                         
   0  -8   2       1505.94       1470.96        87.33 o                         
   1  -8   2        172.39        190.80         8.54 o                         
   2  -8   2        744.84        738.28        18.31 o                         
   3  -8   2        481.71        474.12        12.36 o                         
  -8  -7   2          7.59         13.11         3.53 o                         
  -7  -7   2        198.19        205.64        17.25 o                         
  -6  -7   2         49.83         57.47         8.44 o                         
  -5  -7   2        105.87        108.24         4.37 o                         
  -4  -7   2          3.16          3.00         1.84 o                         
  -3  -7   2         74.24         80.10        10.53 o                         
  -2  -7   2         35.10         29.19         2.74 o                         
  -1  -7   2        792.32        744.24        50.58 o                         
   0  -7   2       1235.08       1260.56        22.09 o                         
   1  -7   2        164.57        153.15         6.37 o                         
   2  -7   2       1040.33       1057.27        95.94 o                         
   3  -7   2        562.60        583.82        23.27 o                         
   4  -7   2        357.10        362.20        15.97 o                         
  -9  -6   2         68.37         71.01         7.45 o                         
  -8  -6   2        946.13       1062.71        41.16 o                         
  -7  -6   2       1261.45       1412.28        91.98 o                         
  -6  -6   2        524.58        564.40        32.22 o                         
  -5  -6   2       2263.16       2270.99        54.59 o                         
  -4  -6   2       2977.82       2995.51        20.32 o                         
  -3  -6   2       1397.37       1390.51        21.80 o                         
  -2  -6   2       1346.42       1383.76        21.67 o                         
  -1  -6   2       1955.98       1977.92        81.14 o                         
   0  -6   2       3478.60       3347.55        38.38 o                         
   1  -6   2       2196.08       2228.15        51.01 o                         
   2  -6   2       2075.81       2242.80        71.59 o                         
   3  -6   2       1068.21       1146.36        23.17 o                         
   4  -6   2       1496.26       1549.26        25.17 o                         
   5  -6   2        138.39        138.67         6.43 o                         
  -9  -5   2        423.06        465.40        14.44 o                         
  -8  -5   2        735.21        881.98        23.76 o                         
  -7  -5   2        145.89        149.15         5.42 o                         
  -6  -5   2        752.10        774.72        27.50 o                         
  -5  -5   2       1552.21       1598.01        16.21 o                         
  -4  -5   2        336.52        342.46        11.24 o                         
  -3  -5   2       1188.21       1060.84        21.43 o                         
  -2  -5   2        221.57        246.79        19.04 o                         
  -1  -5   2        350.09        364.58         6.55 o                         
   0  -5   2        111.44        103.43         3.57 o                         
   1  -5   2        638.14        625.18        20.05 o                         
   2  -5   2          0.89          1.49         2.97 o                         
   3  -5   2        400.24        397.55         8.91 o                         
   4  -5   2        715.14        757.68        13.94 o                         
   5  -5   2         48.08         50.59         3.91 o                         
   6  -5   2        491.03        459.29        17.51 o                         
  -9  -4   2         31.77         31.81         4.36 o                         
  -8  -4   2        897.25        963.98        90.12 o                         
  -7  -4   2        306.39        325.98        10.33 o                         
  -6  -4   2        900.94        927.26        15.68 o                         
  -5  -4   2       2265.10       2251.83        34.07 o                         
  -4  -4   2        952.98        911.07        46.25 o                         
  -3  -4   2       3836.26       3521.42       118.84 o                         
  -2  -4   2       1157.02        974.29        27.97 o                         
  -1  -4   2       3067.56       3038.48        92.11 o                         
   0  -4   2       6203.73       6196.17       171.94 o                         
   1  -4   2       3672.48       3540.90        69.55 o                         
   2  -4   2       2651.22       2720.86        25.51 o                         
   3  -4   2       5852.56       6050.27       159.31 o                         
   4  -4   2       1483.51       1496.91        22.87 o                         
   5  -4   2       1156.57       1216.24        15.99 o                         
   6  -4   2       1308.57       1383.54        22.94 o                         
   7  -4   2        888.13        890.12        29.95 o                         
  -9  -3   2        586.33        592.02        27.79 o                         
  -8  -3   2        389.11        424.05        30.23 o                         
  -7  -3   2       2195.10       2322.42        28.37 o                         
  -6  -3   2       2296.62       2345.14        42.44 o                         
  -5  -3   2        836.83        832.07        20.06 o                         
  -4  -3   2       4313.39       4394.95        55.31 o                         
  -3  -3   2       4283.67       4333.75        72.45 o                         
  -2  -3   2        671.25        616.13         6.99 o                         
  -1  -3   2       4237.71       4434.15        59.74 o                         
   0  -3   2        155.43        146.29         4.35 o                         
   1  -3   2         85.60         69.23         2.47 o                         
   2  -3   2       1441.45       1428.46        33.01 o                         
   3  -3   2         18.96         26.33         2.45 o                         
   4  -3   2         44.96         52.29         3.06 o                         
   5  -3   2         37.92         40.49         3.28 o                         
   6  -3   2        382.60        387.80        15.11 o                         
   7  -3   2          7.00          5.87         4.38 o                         
   8  -3   2        459.36        461.79        16.53 o                         
  -9  -2   2          1.08          0.77         2.67 o                         
  -8  -2   2         65.93         63.64         3.99 o                         
  -7  -2   2         89.33         84.12         4.51 o                         
  -6  -2   2        121.02        114.13         6.10 o                         
  -5  -2   2        233.15        252.25         6.02 o                         
  -4  -2   2       1556.84       1483.55        18.28 o                         
  -3  -2   2        858.95        821.75         8.39 o                         
  -2  -2   2         68.30         56.98         2.18 o                         
  -1  -2   2       7326.46       8031.22       107.33 o                         
   1  -2   2       2827.49       2884.67        25.11 o                         
   2  -2   2       6829.38       7000.75        55.35 o                         
   3  -2   2       1458.70       1416.35        12.06 o                         
   4  -2   2       2764.97       2672.14        50.54 o                         
   5  -2   2       4403.47       4632.16        23.51 o                         
   6  -2   2       1506.23       1521.22        17.48 o                         
   7  -2   2       1650.09       1760.56        28.49 o                         
   8  -2   2       1531.59       1643.77        49.80 o                         
  -9  -1   2        742.66        732.28        20.93 o                         
  -8  -1   2       1273.49       1241.74        21.97 o                         
  -7  -1   2        925.42        958.93        46.09 o                         
  -6  -1   2       1919.00       1940.97        16.68 o                         
  -5  -1   2       7990.61       8028.53       166.63 o                         
  -4  -1   2       1004.88        934.63        18.57 o                         
  -3  -1   2       4658.62       4722.16        54.23 o                         
  -2  -1   2      10058.15      10777.12       103.75 o                         
  -1  -1   2       2356.84       2505.76        14.11 o                         
   0  -1   2       8803.93       9573.62        96.67 o                         
   1  -1   2       9335.49      10250.71        99.58 o                         
   2  -1   2       2174.23       2195.03        22.81 o                         
   3  -1   2       3093.63       3284.16        33.43 o                         
   4  -1   2        293.88        266.38         3.98 o                         
   5  -1   2        182.17        202.51         3.74 o                         
   6  -1   2         77.49         74.94         2.25 o                         
   7  -1   2          3.17          3.35         1.82 o                         
   8  -1   2         42.04         39.93         5.01 o                         
   9  -1   2         25.43         23.15         5.58 o                         
  -9   0   2        939.48        903.72        24.95 o                         
  -8   0   2         26.45         26.86         3.87 o                         
  -7   0   2        590.54        585.02        16.20 o                         
  -6   0   2        333.80        330.15         7.82 o                         
  -5   0   2         20.07         17.21         1.41 o                         
  -4   0   2        798.48        833.43         7.85 o                         
  -3   0   2         13.31         12.64         1.05 o                         
  -2   0   2       2600.05       2825.70        48.52 o                         
  -1   0   2         25.84         35.06         1.54 o                         
   0   0   2       3635.80       3776.12        54.07 o                         
   1   0   2       2795.42       2916.68        32.14 o                         
   2   0   2       1906.22       2029.62        21.50 o                         
   3   0   2       1216.13       1191.43        18.17 o                         
   4   0   2       3196.64       3126.58        27.83 o                         
   5   0   2        594.71        574.48         9.86 o                         
   6   0   2       4916.81       4939.77        45.19 o                         
   7   0   2       1762.07       1773.19        76.35 o                         
   8   0   2       1273.60       1227.75        76.74 o                         
   9   0   2       1675.61       1816.25        72.88 o                         
  -8   1   2        747.07        730.62        22.16 o                         
  -7   1   2        674.56        690.46        16.59 o                         
  -6   1   2       2808.46       2794.92        50.34 o                         
  -5   1   2       1982.45       1957.33        49.01 o                         
  -4   1   2       3088.69       3008.73        26.90 o                         
  -3   1   2       3937.58       3922.91        24.25 o                         
  -2   1   2       2881.17       3122.53        39.23 o                         
  -1   1   2      11329.96      11680.29       103.19 o                         
   0   1   2       7571.65       8432.33        99.28 o                         
   1   1   2       1600.24       1600.33        20.42 o                         
   3   1   2        720.17        661.21        14.58 o                         
   4   1   2        823.31        746.23         8.99 o                         
   5   1   2       3600.16       3550.62        87.94 o                         
   6   1   2        643.42        648.50        10.31 o                         
   7   1   2        262.31        275.58        17.48 o                         
   8   1   2        410.03        419.20        10.87 o                         
   9   1   2         49.83         39.13         4.58 o                         
  -8   2   2        811.71        796.20        20.45 o                         
  -7   2   2        761.25        808.49        23.63 o                         
  -6   2   2        358.76        373.82         8.67 o                         
  -5   2   2       2496.83       2356.77        86.68 o                         
  -4   2   2       1033.97       1013.84        18.71 o                         
  -3   2   2        209.41        183.14         3.52 o                         
  -2   2   2       3139.04       3367.70        38.85 o                         
  -1   2   2       1046.28       1169.68        15.02 o                         
   0   2   2         30.01         36.44         1.13 o                         
   1   2   2         43.37         44.47         1.35 o                         
   2   2   2         13.46          7.56         0.99 o                         
   3   2   2        402.15        418.51         6.48 o                         
   4   2   2        138.67        132.27         3.16 o                         
   5   2   2       2667.50       2513.44        65.84 o                         
   6   2   2        557.01        547.31        10.15 o                         
   7   2   2       1094.54       1125.97        16.74 o                         
   8   2   2       1883.73       1880.42        85.17 o                         
   9   2   2        673.54        699.49        15.14 o                         
  10   2   2        478.94        480.00        15.83 o                         
  -7   3   2        159.79        173.43         9.10 o                         
  -6   3   2       1068.53       1012.02        30.29 o                         
  -5   3   2       1836.43       1781.83        39.78 o                         
  -4   3   2        692.20        665.34        13.32 o                         
  -3   3   2       1403.06       1403.35        22.39 o                         
  -2   3   2       3094.48       2905.40        37.64 o                         
  -1   3   2       4790.90       5232.19        55.94 o                         
   0   3   2       3728.85       3749.15        44.21 o                         
   1   3   2      10889.17      11529.09        32.69 o                         
   2   3   2       6480.67       6623.66        29.82 o                         
   3   3   2       6454.32       6550.47        58.12 o                         
   4   3   2       5566.02       5222.72       167.37 o                         
   5   3   2       1605.96       1555.31        72.66 o                         
   6   3   2       2510.51       2500.81        38.78 o                         
   7   3   2       2174.97       2257.20        26.69 o                         
   8   3   2        188.58        201.95         7.95 o                         
   9   3   2       1328.84       1357.52        22.44 o                         
  10   3   2        188.51        189.94         9.16 o                         
  -7   4   2        465.02        427.17        16.42 o                         
  -6   4   2       1786.59       1798.27        42.21 o                         
  -5   4   2       1706.06       1772.18        25.68 o                         
  -4   4   2       1976.20       1954.24        21.41 o                         
  -3   4   2       2008.53       2002.23        51.15 o                         
  -2   4   2        873.17        843.91         9.86 o                         
  -1   4   2       2361.30       2338.04        45.75 o                         
   0   4   2        970.66        897.05        13.67 o                         
   1   4   2          7.72          6.75         0.84 o                         
   2   4   2       1319.07       1343.55        15.82 o                         
   3   4   2        120.34        122.21         2.77 o                         
   4   4   2          9.89          9.18         1.29 o                         
   5   4   2         23.82         20.01         1.87 o                         
   6   4   2        612.15        550.28        24.07 o                         
   7   4   2        362.52        343.30        26.14 o                         
   8   4   2         75.64         78.75         4.11 o                         
   9   4   2        220.23        240.99         9.07 o                         
  10   4   2        527.25        549.04        15.07 o                         
  -6   5   2        183.59        203.59        12.20 o                         
  -5   5   2        244.98        232.61        14.17 o                         
  -4   5   2          4.92          6.01         2.65 o                         
  -3   5   2       1280.43       1272.21        26.07 o                         
  -2   5   2        508.06        489.71        12.06 o                         
  -1   5   2       1363.14       1326.38        34.22 o                         
   0   5   2       2476.74       2376.20        71.53 o                         
   1   5   2       2814.94       2876.74        34.64 o                         
   2   5   2       4446.47       4438.27        57.05 o                         
   3   5   2       2849.74       2819.27        50.08 o                         
   4   5   2       1626.34       1653.52        13.35 o                         
   5   5   2       4770.12       4852.49        55.74 o                         
   6   5   2       2058.48       2045.94        78.03 o                         
   7   5   2       2074.40       1980.34        20.17 o                         
   8   5   2       1697.41       1842.06        37.72 o                         
   9   5   2        430.66        463.09        14.74 o                         
  -5   6   2       1088.18       1094.01        54.20 o                         
  -4   6   2       1846.99       1933.20        32.36 o                         
  -3   6   2       2024.15       2089.12        24.05 o                         
  -2   6   2       1508.23       1539.63        32.26 o                         
  -1   6   2       1900.27       1876.41        50.37 o                         
   0   6   2       1286.20       1243.56        26.52 o                         
   1   6   2       3936.81       3688.55        90.01 o                         
   2   6   2        995.51       1002.43         9.27 o                         
   3   6   2        474.73        442.04        21.05 o                         
   4   6   2        739.75        663.62        44.92 o                         
   5   6   2        248.31        256.79        11.54 o                         
   6   6   2         48.27         50.18         3.31 o                         
   7   6   2        287.95        271.43         7.66 o                         
   8   6   2          8.68          7.83         3.42 o                         
   9   6   2          2.83          8.00         4.52 o                         
  -4   7   2          1.86          2.24         2.84 o                         
  -3   7   2         38.07         33.04         3.16 o                         
  -2   7   2         41.14         45.27         6.36 o                         
  -1   7   2        937.07        879.55        21.53 o                         
   0   7   2        204.86        191.40         8.00 o                         
   1   7   2        104.32        107.46         3.16 o                         
   2   7   2       2062.78       2060.37        24.32 o                         
   3   7   2        244.75        262.72         5.32 o                         
   4   7   2       1763.63       1732.63       120.54 o                         
   5   7   2        833.69        865.76        14.63 o                         
   6   7   2       1602.46       1714.81        24.00 o                         
   7   7   2       1942.82       1900.17        54.67 o                         
   8   7   2        904.04        967.01        19.37 o                         
   9   7   2        748.01        802.38        12.77 o                         
  -3   8   2       1214.13       1049.88        39.46 o                         
  -2   8   2       1557.07       1562.94        48.14 o                         
  -1   8   2        708.36        695.03        16.91 o                         
   0   8   2       2833.25       2691.95       121.35 o                         
   1   8   2       1665.80       1494.33        39.21 o                         
   2   8   2       1775.68       1766.01        46.86 o                         
   3   8   2       1130.80       1099.68        30.24 o                         
   4   8   2       1452.54       1488.35        41.98 o                         
   5   8   2        275.84        270.52        15.43 o                         
   6   8   2        260.36        271.14         6.90 o                         
   7   8   2        250.28        257.74        16.46 o                         
   8   8   2        366.38        394.64        22.83 o                         
  -1   9   2          0.34          0.78         3.83 o                         
   0   9   2          9.52          4.90         4.31 o                         
   1   9   2         24.98         19.63         2.31 o                         
   2   9   2         13.03         12.07         1.91 o                         
   3   9   2        253.37        265.29         6.94 o                         
   4   9   2         48.63         51.83         5.67 o                         
   5   9   2        116.72        119.69         4.44 o                         
   6   9   2       1008.08       1058.34        29.67 o                         
   7   9   2        463.94        513.06        17.29 o                         
   2  10   2       1527.68       1497.62        65.66 o                         
   3  10   2        495.69        440.44        33.62 o                         
   4  10   2       1120.15       1057.66        37.79 o                         
  -5  -9   3        378.98        406.95        18.56 o                         
  -4  -9   3        956.79        927.13        44.99 o                         
  -3  -9   3       1221.18       1165.30        38.11 o                         
  -2  -9   3        792.90        792.33        67.43 o                         
  -1  -9   3       1781.74       1740.01        50.45 o                         
   0  -9   3        520.23        508.85        13.89 o                         
   1  -9   3        604.85        653.32        17.46 o                         
  -7  -8   3        381.50        415.50        42.36 o                         
  -6  -8   3        100.63        112.80         5.68 o                         
  -5  -8   3        570.86        584.63        36.40 o                         
  -4  -8   3         41.45         38.49         3.92 o                         
  -3  -8   3         20.62         18.41         3.14 o                         
  -2  -8   3        281.87        259.95        10.59 o                         
  -1  -8   3         60.77         64.35         4.25 o                         
   0  -8   3         23.82         23.78         3.84 o                         
   1  -8   3         25.31         25.42         3.85 o                         
   2  -8   3        759.55        799.04        19.15 o                         
   3  -8   3        153.67        153.44         6.31 o                         
  -8  -7   3        358.76        399.25        24.83 o                         
  -7  -7   3        560.98        595.73        13.41 o                         
  -6  -7   3        120.49        127.45         7.09 o                         
  -5  -7   3       1878.39       1762.04        79.37 o                         
  -4  -7   3       1254.41       1309.56        35.10 o                         
  -3  -7   3       1617.01       1465.13        30.87 o                         
  -2  -7   3       2607.29       2712.31       303.70 o                         
  -1  -7   3       2217.77       2417.70        37.54 o                         
   0  -7   3       1432.23       1484.15        50.69 o                         
   1  -7   3       2191.86       2240.59       177.40 o                         
   2  -7   3        946.99       1068.81        18.46 o                         
   3  -7   3        894.85        985.77        17.52 o                         
   4  -7   3       1375.31       1398.65        19.49 o                         
  -8  -6   3        649.29        692.90        33.55 o                         
  -7  -6   3       1458.26       1655.82       109.31 o                         
  -6  -6   3        630.65        645.20        29.93 o                         
  -5  -6   3        742.80        755.00        14.11 o                         
  -4  -6   3       1012.54        837.34        23.39 o                         
  -3  -6   3       1691.66       1338.82        21.80 o                         
  -2  -6   3         13.97         10.95         1.64 o                         
  -1  -6   3       1276.08       1227.37        15.34 o                         
   0  -6   3       1430.56       1438.31        18.03 o                         
   1  -6   3         94.86         94.04         3.25 o                         
   2  -6   3          0.09         -0.51         3.34 o                         
   3  -6   3          0.38          1.38         3.00 o                         
   4  -6   3        515.60        563.63        37.07 o                         
   5  -6   3         58.02         52.14         4.13 o                         
  -9  -5   3         32.25         31.05         5.77 o                         
  -8  -5   3          2.17          3.26         2.31 o                         
  -7  -5   3         52.45         54.52         3.75 o                         
  -6  -5   3       1454.70       1459.80        61.06 o                         
  -5  -5   3         15.64         16.18         2.48 o                         
  -4  -5   3       1064.26       1100.06        20.26 o                         
  -3  -5   3       3508.16       3096.34        66.45 o                         
  -2  -5   3       1703.37       1663.62        46.16 o                         
  -1  -5   3       4168.46       4156.82        34.98 o                         
   0  -5   3       2680.05       2428.82       104.64 o                         
   1  -5   3        695.57        713.73         8.29 o                         
   2  -5   3       4276.32       4073.04        38.97 o                         
   3  -5   3       1592.49       1576.34        70.94 o                         
   4  -5   3       1931.36       2019.39        26.38 o                         
   5  -5   3       1552.76       1646.70        33.52 o                         
   6  -5   3       1500.55       1500.40        63.16 o                         
  -9  -4   3        271.04        297.21        11.90 o                         
  -8  -4   3       2260.71       2556.62        30.78 o                         
  -7  -4   3       2530.14       2418.97        26.79 o                         
  -6  -4   3        909.74        860.69        34.67 o                         
  -5  -4   3       2256.95       2040.24        56.81 o                         
  -4  -4   3       3055.71       2940.15        48.16 o                         
  -3  -4   3       1050.69       1009.58        27.67 o                         
  -2  -4   3       5017.36       4811.29        62.40 o                         
  -1  -4   3       2822.52       2845.46        19.44 o                         
   0  -4   3       2291.05       2457.04        50.68 o                         
   1  -4   3       2370.93       2447.89        25.47 o                         
   2  -4   3        359.85        364.56         9.49 o                         
   3  -4   3         62.70         62.67         4.45 o                         
   4  -4   3       1231.41       1268.44        17.38 o                         
   5  -4   3        534.10        537.50        10.09 o                         
   6  -4   3          9.96          9.37         2.77 o                         
   7  -4   3         78.02         74.85         7.29 o                         
  -9  -3   3         21.51         18.67         3.26 o                         
  -8  -3   3        279.74        300.99        12.23 o                         
  -7  -3   3        187.06        178.10         9.11 o                         
  -6  -3   3        190.86        184.72         4.44 o                         
  -5  -3   3         27.53         26.78         1.65 o                         
  -4  -3   3        337.83        342.29         9.84 o                         
  -3  -3   3          6.92          8.09         2.21 o                         
  -2  -3   3       3492.83       3712.06        61.54 o                         
  -1  -3   3       3495.93       3665.68        68.11 o                         
   0  -3   3         11.06          6.89         1.16 o                         
   1  -3   3       7725.11       7842.93       118.12 o                         
   2  -3   3       1125.81       1101.74        13.19 o                         
   3  -3   3       1402.08       1370.11        62.99 o                         
   4  -3   3       4757.22       4875.72        28.39 o                         
   5  -3   3       1981.21       1998.39        40.99 o                         
   6  -3   3       1104.59       1122.95        15.04 o                         
   7  -3   3       1659.54       1774.08        39.91 o                         
   8  -3   3        528.25        525.34        16.82 o                         
  -9  -2   3        711.47        701.53        13.90 o                         
  -8  -2   3       1833.83       1930.52       120.57 o                         
  -7  -2   3        849.40        908.89        19.64 o                         
  -6  -2   3       2365.76       2282.43        51.15 o                         
  -5  -2   3       3106.45       2929.70       115.21 o                         
  -4  -2   3       3420.79       3341.42        68.01 o                         
  -3  -2   3       4878.41       4789.07        41.84 o                         
  -2  -2   3       3701.31       3854.70        30.35 o                         
  -1  -2   3       8532.74       9208.57       118.10 o                         
   0  -2   3      10635.24      11509.80       207.05 o                         
   1  -2   3       3190.30       3353.13        43.95 o                         
   2  -2   3       2405.53       2331.71        25.56 o                         
   3  -2   3       3328.00       3285.85       118.51 o                         
   4  -2   3        879.88        873.69        27.76 o                         
   5  -2   3       1911.08       2011.08        14.98 o                         
   6  -2   3        494.63        499.04         9.19 o                         
   7  -2   3          0.75          1.10         5.25 o                         
   8  -2   3        172.54        174.40        10.50 o                         
  -9  -1   3        398.47        396.87        16.58 o                         
  -8  -1   3        597.44        616.05        16.09 o                         
  -7  -1   3        738.29        752.70        10.85 o                         
  -6  -1   3        748.52        717.80        54.45 o                         
  -5  -1   3        750.61        733.01        13.25 o                         
  -4  -1   3        718.72        683.63        11.83 o                         
  -3  -1   3        262.66        310.21         5.16 o                         
  -2  -1   3        567.76        630.61         7.84 o                         
  -1  -1   3        121.12        121.13         2.78 o                         
   0  -1   3        413.24        428.46         7.39 o                         
   1  -1   3        515.39        502.57         7.33 o                         
   2  -1   3       1665.87       1818.10        13.73 o                         
   3  -1   3       3494.08       3635.28        34.81 o                         
   4  -1   3       1447.65       1465.69        11.14 o                         
   5  -1   3       1437.08       1394.27        32.54 o                         
   6  -1   3       1531.09       1474.35        24.74 o                         
   7  -1   3        852.53        864.92        20.04 o                         
   8  -1   3       1055.82       1138.83        30.05 o                         
   9  -1   3        675.41        685.36        18.45 o                         
  -8   0   3        249.39        259.28        12.08 o                         
  -7   0   3       1749.75       1726.22        24.68 o                         
  -6   0   3        459.41        450.05        16.87 o                         
  -5   0   3       1541.96       1431.30        44.53 o                         
  -4   0   3       3799.04       3702.74        25.52 o                         
  -3   0   3       7319.47       7732.51        58.53 o                         
  -2   0   3       4163.43       4539.24        39.96 o                         
  -1   0   3      12686.61      13727.91       199.66 o                         
   0   0   3       4276.52       4431.24        60.77 o                         
   1   0   3       9380.94       9782.35        42.66 o                         
   2   0   3       5122.37       5014.59        45.19 o                         
   3   0   3       3404.80       3504.69        18.73 o                         
   4   0   3       6760.85       6841.11        60.18 o                         
   5   0   3       2775.24       2652.38        27.06 o                         
   6   0   3       1292.71       1227.72        28.88 o                         
   7   0   3       2176.36       2204.52        55.83 o                         
   8   0   3        120.63        128.15        11.17 o                         
   9   0   3        179.35        205.32        11.60 o                         
  -8   1   3       1743.02       1720.23        52.66 o                         
  -7   1   3       1300.23       1314.54        33.19 o                         
  -6   1   3        397.22        396.69         9.78 o                         
  -5   1   3       4278.21       4171.94        37.06 o                         
  -4   1   3        163.02        147.05         5.20 o                         
  -3   1   3       2213.35       2216.87        24.46 o                         
  -2   1   3       4050.22       4299.73        33.77 o                         
  -1   1   3        959.13       1024.59         7.18 o                         
   0   1   3        859.89        870.41        10.19 o                         
   1   1   3         71.03         73.75         1.82 o                         
   2   1   3         12.67         20.55         1.15 o                         
   3   1   3         22.37         23.79         1.39 o                         
   4   1   3       4011.89       4264.94        75.97 o                         
   5   1   3         23.18         16.28         1.39 o                         
   6   1   3        104.52        104.70         2.94 o                         
   7   1   3        640.25        648.13         9.33 o                         
   8   1   3        639.28        628.05        29.77 o                         
   9   1   3        185.10        174.55         7.57 o                         
  -8   2   3        108.09         95.25         8.24 o                         
  -7   2   3         10.37          8.85         4.43 o                         
  -6   2   3        192.27        178.29         6.21 o                         
  -5   2   3        505.98        483.94         8.59 o                         
  -4   2   3       1210.26       1183.54        38.66 o                         
  -3   2   3       2740.70       2774.63        65.63 o                         
  -2   2   3       5518.23       5477.58        82.49 o                         
  -1   2   3       2799.80       2954.86        27.11 o                         
   0   2   3       7943.51       8466.53        43.73 o                         
   1   2   3       6239.21       6290.89        28.98 o                         
   2   2   3        942.83        912.74        16.43 o                         
   3   2   3       4582.01       4592.24        48.78 o                         
   4   2   3      12870.28      13109.21       133.66 o                         
   5   2   3       1441.14       1340.28        31.10 o                         
   6   2   3       3869.81       3688.27       124.47 o                         
   7   2   3       1433.14       1459.75        19.10 o                         
   8   2   3       1386.10       1374.43        49.39 o                         
   9   2   3        805.28        794.52        26.81 o                         
  -7   3   3       1018.86       1026.05        35.24 o                         
  -6   3   3       2584.36       2578.64        65.94 o                         
  -5   3   3        959.56        928.35        18.65 o                         
  -4   3   3       1563.83       1467.69        59.38 o                         
  -3   3   3       3833.06       3583.12       111.30 o                         
  -2   3   3       1779.77       1690.36        20.06 o                         
  -1   3   3       5956.67       6011.32        26.43 o                         
   0   3   3       5278.16       5562.76        22.06 o                         
   1   3   3        150.27        130.39         2.20 o                         
   2   3   3       3127.70       3078.07        25.97 o                         
   3   3   3          1.79          3.18         0.78 o                         
   4   3   3         78.18         70.65         2.44 o                         
   5   3   3        142.57        128.74         3.63 o                         
   6   3   3          3.05          4.78         1.24 o                         
   7   3   3          6.31          6.85         1.79 o                         
   8   3   3         19.98         22.12         3.53 o                         
   9   3   3        145.41        150.04         4.78 o                         
  10   3   3         79.76         77.08         7.38 o                         
  -6   4   3          7.52          4.54         3.27 o                         
  -5   4   3        387.58        391.26         8.60 o                         
  -4   4   3        585.95        551.68        11.44 o                         
  -3   4   3        910.70        927.45        26.74 o                         
  -2   4   3         79.49         74.21         3.52 o                         
  -1   4   3       1563.74       1573.85        24.78 o                         
   0   4   3       1601.02       1561.90        16.15 o                         
   1   4   3       1460.49       1501.31        17.50 o                         
   2   4   3       2467.49       2259.60        13.52 o                         
   3   4   3       2464.09       2354.50        39.40 o                         
   4   4   3       2370.74       2332.50        26.78 o                         
   5   4   3       3820.11       3758.63        49.84 o                         
   6   4   3       2066.47       1968.21        48.46 o                         
   7   4   3       1414.07       1371.15        40.07 o                         
   8   4   3       1675.17       1711.90        47.18 o                         
   9   4   3        646.91        621.81        25.78 o                         
  10   4   3        673.88        663.56        30.52 o                         
  -6   5   3        738.31        715.68        22.84 o                         
  -5   5   3       1715.50       1641.00        60.57 o                         
  -4   5   3       1078.16       1062.13        23.69 o                         
  -3   5   3       1594.09       1650.85        19.40 o                         
  -2   5   3       5294.93       4949.20        68.41 o                         
  -1   5   3       1665.55       1666.06        32.01 o                         
   0   5   3       2742.56       2595.20        33.71 o                         
   1   5   3       5523.20       5567.91        61.89 o                         
   2   5   3       1205.01       1127.50        26.14 o                         
   3   5   3       1169.80       1091.17        22.81 o                         
   4   5   3       1733.21       1610.10        59.01 o                         
   5   5   3        368.84        369.01        12.25 o                         
   6   5   3        895.66        882.85        11.65 o                         
   7   5   3        251.31        253.82         9.91 o                         
   8   5   3          8.56          6.68         2.02 o                         
   9   5   3          9.77         12.59         2.33 o                         
  -5   6   3         63.42         54.71         4.42 o                         
  -4   6   3        117.68        116.50         6.36 o                         
  -3   6   3        187.00        164.96         6.29 o                         
  -2   6   3         34.21         44.07         3.04 o                         
  -1   6   3         12.86         11.21         1.36 o                         
   0   6   3          8.63          5.99         1.10 o                         
   1   6   3        701.54        657.98        10.90 o                         
   2   6   3         44.01         35.66         2.43 o                         
   3   6   3       1199.66       1159.44        27.98 o                         
   4   6   3       1777.56       1781.69        22.22 o                         
   5   6   3        138.90        134.69         5.19 o                         
   6   6   3       1217.85       1217.60        24.85 o                         
   7   6   3       1032.43       1092.09        39.40 o                         
   8   6   3        254.81        260.67        19.25 o                         
   9   6   3       1332.00       1350.46        28.57 o                         
  -4   7   3        412.82        398.88        10.61 o                         
  -3   7   3       1566.37       1463.70       105.09 o                         
  -2   7   3        814.35        815.25        21.13 o                         
  -1   7   3       3008.88       2729.47       177.14 o                         
   0   7   3       2060.77       2046.23        74.61 o                         
   1   7   3        377.71        370.06        11.38 o                         
   2   7   3       3379.79       3231.94        69.10 o                         
   3   7   3       3003.06       3058.59        23.37 o                         
   4   7   3        609.40        596.93        13.79 o                         
   5   7   3       2175.38       2096.76        33.48 o                         
   6   7   3       1079.65        993.64        40.74 o                         
   7   7   3        410.80        413.09        14.10 o                         
   8   7   3        277.25        295.93         8.28 o                         
   9   7   3        121.74        109.44         4.63 o                         
  -2   8   3        589.80        597.72        18.24 o                         
  -1   8   3        314.33        293.20        22.29 o                         
   0   8   3         79.84         71.54         3.91 o                         
   1   8   3         57.83         54.70         2.53 o                         
   2   8   3          3.42          1.65         1.33 o                         
   3   8   3         60.86         54.85         2.57 o                         
   4   8   3         14.29         14.72         1.88 o                         
   5   8   3        156.85        151.91         4.75 o                         
   6   8   3        304.46        302.17        12.96 o                         
   7   8   3          3.62          3.07         1.99 o                         
   8   8   3        350.03        376.98         8.38 o                         
  -1   9   3        877.13        919.74        23.71 o                         
   0   9   3        468.73        491.87        16.94 o                         
   1   9   3        741.48        675.57        40.33 o                         
   2   9   3        905.32        884.01        34.50 o                         
   3   9   3        964.89        944.95        37.23 o                         
   4   9   3       1678.93       1564.37        21.17 o                         
   5   9   3        618.07        595.33        31.68 o                         
   6   9   3       1519.71       1531.54        43.45 o                         
   7   9   3        775.75        692.17        14.81 o                         
   3  10   3         56.57         51.76         3.58 o                         
   4  10   3         18.12         17.01         2.38 o                         
  -5  -9   4        170.90        176.86        18.52 o                         
  -4  -9   4          7.09          8.63         3.22 o                         
  -3  -9   4        589.76        645.85        12.95 o                         
  -2  -9   4         95.09         94.60         4.96 o                         
  -1  -9   4          2.41          9.58         4.71 o                         
   0  -9   4         87.90         81.21         7.55 o                         
  -6  -8   4        184.94        159.79         6.59 o                         
  -5  -8   4        678.35        665.97        33.49 o                         
  -4  -8   4        333.58        352.59        23.81 o                         
  -3  -8   4       1244.77       1349.70        31.15 o                         
  -2  -8   4        671.93        648.86        18.87 o                         
  -1  -8   4        435.25        448.41        71.24 o                         
   0  -8   4       2100.65       2265.23       140.82 o                         
   1  -8   4        938.87        957.20        43.98 o                         
   2  -8   4        720.85        794.20        39.47 o                         
  -7  -7   4        802.90        876.74        48.83 o                         
  -6  -7   4        884.68        912.26        20.29 o                         
  -5  -7   4        706.81        594.78        42.44 o                         
  -4  -7   4       1448.00       1312.43        24.39 o                         
  -3  -7   4        880.04        966.18        18.95 o                         
  -2  -7   4        417.75        375.98        11.44 o                         
  -1  -7   4        835.69        828.21        27.42 o                         
   0  -7   4        136.12        129.36        13.46 o                         
   1  -7   4        197.73        210.67         8.75 o                         
   2  -7   4        638.08        674.89        41.18 o                         
   3  -7   4          6.50          6.80         3.27 o                         
   4  -7   4         51.32         45.44         5.35 o                         
  -8  -6   4         55.64         45.35         4.20 o                         
  -7  -6   4          0.07          1.41         2.99 o                         
  -6  -6   4        182.84        165.71        16.44 o                         
  -5  -6   4          6.43          7.86         4.56 o                         
  -4  -6   4        108.26        113.74         6.82 o                         
  -3  -6   4        228.66        232.86         6.53 o                         
  -2  -6   4        452.91        389.71         7.85 o                         
  -1  -6   4       1249.04       1287.27        76.89 o                         
   0  -6   4        299.51        331.11         8.02 o                         
   1  -6   4       2203.98       2156.45       106.75 o                         
   2  -6   4       2445.39       2474.95       171.87 o                         
   3  -6   4        535.85        572.86        29.15 o                         
   4  -6   4       1186.54       1280.98        35.59 o                         
   5  -6   4        841.18        844.94        35.02 o                         
  -8  -5   4        930.44        986.08        71.76 o                         
  -7  -5   4        623.81        631.69        18.20 o                         
  -6  -5   4       1826.60       1739.48        55.60 o                         
  -5  -5   4       3083.31       3048.27        77.35 o                         
  -4  -5   4        854.37        775.84        71.51 o                         
  -3  -5   4       3141.08       2754.20        37.51 o                         
  -2  -5   4       3144.32       2981.43        80.67 o                         
  -1  -5   4       1095.22       1154.48        20.53 o                         
   0  -5   4        706.85        658.97         9.29 o                         
   1  -5   4       1601.89       1626.24        71.17 o                         
   2  -5   4       1816.93       1695.54        90.14 o                         
   3  -5   4        862.45        862.66        30.20 o                         
   4  -5   4        609.75        634.04        39.58 o                         
   5  -5   4        175.65        173.52         6.59 o                         
   6  -5   4        240.60        232.38         9.46 o                         
  -8  -4   4        160.37        173.28         9.09 o                         
  -7  -4   4        128.54        131.62         9.45 o                         
  -6  -4   4        303.82        300.67         9.29 o                         
  -5  -4   4          1.06          1.41         1.66 o                         
  -4  -4   4         35.63         38.66         2.79 o                         
  -3  -4   4        839.03        842.18        38.18 o                         
  -2  -4   4        183.28        161.93         4.94 o                         
  -1  -4   4          3.38          3.77         1.62 o                         
   0  -4   4        355.04        363.98        17.09 o                         
   1  -4   4       2418.86       2413.46        60.54 o                         
   2  -4   4        277.60        272.22         9.94 o                         
   3  -4   4       1656.45       1742.50        16.74 o                         
   4  -4   4        646.29        668.86        17.73 o                         
   5  -4   4        777.77        818.87        17.69 o                         
   6  -4   4       1332.67       1411.43        54.83 o                         
   7  -4   4        236.19        283.32        11.28 o                         
  -9  -3   4        667.16        675.73        20.88 o                         
  -8  -3   4        146.70        155.12         7.66 o                         
  -7  -3   4         58.44         58.50         3.38 o                         
  -6  -3   4       3664.24       3425.17        98.12 o                         
  -5  -3   4       1646.05       1595.96        38.85 o                         
  -4  -3   4       2287.04       2092.89        57.86 o                         
  -3  -3   4       4967.85       4792.40        75.89 o                         
  -2  -3   4       1796.37       1688.91        54.03 o                         
  -1  -3   4       4113.55       4291.51       107.19 o                         
   0  -3   4       2218.44       2119.61        26.25 o                         
   1  -3   4       2578.63       2584.13        71.60 o                         
   2  -3   4       5052.49       4848.12       121.15 o                         
   3  -3   4       2085.98       2033.66        26.24 o                         
   4  -3   4       1170.68       1155.11        13.66 o                         
   5  -3   4       2574.91       2487.62        27.13 o                         
   6  -3   4        500.37        510.83        20.37 o                         
   7  -3   4        149.93        155.01         8.49 o                         
   8  -3   4        422.72        434.91        17.17 o                         
  -9  -2   4        533.59        516.24        18.61 o                         
  -8  -2   4        924.21        950.50        37.94 o                         
  -7  -2   4        660.27        652.25        12.74 o                         
  -6  -2   4        185.39        177.33         7.80 o                         
  -5  -2   4       1890.30       1787.92        51.99 o                         
  -4  -2   4       1769.17       1774.16        53.30 o                         
  -3  -2   4         69.91         71.44         2.58 o                         
  -2  -2   4       1961.12       2022.17        19.10 o                         
  -1  -2   4       1501.90       1716.78        28.76 o                         
   0  -2   4        278.41        325.75         6.13 o                         
   1  -2   4        298.79        321.61         5.61 o                         
   2  -2   4        204.01        203.01         3.67 o                         
   3  -2   4        688.83        652.27        12.42 o                         
   4  -2   4         19.00         21.14         1.93 o                         
   5  -2   4        553.70        551.98        13.60 o                         
   6  -2   4        779.15        794.23        10.98 o                         
   7  -2   4        410.78        412.87        13.83 o                         
   8  -2   4        677.12        693.25        24.79 o                         
  -8  -1   4         12.73         13.01         2.42 o                         
  -7  -1   4        388.61        393.74        10.20 o                         
  -6  -1   4        186.92        183.45        10.92 o                         
  -5  -1   4       1113.61       1088.28        38.11 o                         
  -4  -1   4       2044.26       1980.86        42.75 o                         
  -3  -1   4       1589.30       1645.38        27.92 o                         
  -2  -1   4       4606.10       4608.04        54.68 o                         
  -1  -1   4       3261.14       3163.49        37.81 o                         
   0  -1   4       1037.90       1054.12        31.32 o                         
   1  -1   4       9607.23       9759.67        93.89 o                         
   2  -1   4       5715.11       5875.91        61.98 o                         
   3  -1   4       2465.63       2406.52        27.28 o                         
   4  -1   4       4250.84       4081.31        55.41 o                         
   5  -1   4       1196.28       1130.71        18.56 o                         
   6  -1   4       1489.75       1467.28        13.38 o                         
   7  -1   4       2285.78       2239.30       114.25 o                         
   8  -1   4        551.72        600.49        14.32 o                         
   9  -1   4        466.80        514.09        16.90 o                         
  -8   0   4       1014.17        982.34        24.76 o                         
  -7   0   4        896.93        887.88        17.69 o                         
  -6   0   4       2073.86       1962.87        80.66 o                         
  -5   0   4       1136.05       1038.40        40.75 o                         
  -4   0   4       1829.32       1759.15        37.02 o                         
  -3   0   4       7329.55       7806.74        98.00 o                         
  -2   0   4        240.12        215.81         4.58 o                         
  -1   0   4       1003.55        931.70        21.87 o                         
   0   0   4       5734.22       5915.47        66.87 o                         
   1   0   4         62.85         66.60         2.31 o                         
   2   0   4       1338.13       1344.55        14.26 o                         
   3   0   4       1501.75       1531.23        10.52 o                         
   4   0   4          6.13          5.39         0.96 o                         
   5   0   4         57.84         59.06         2.35 o                         
   6   0   4        111.10        112.55         5.68 o                         
   7   0   4        108.09        105.50         4.45 o                         
   8   0   4         92.65         90.75         6.33 o                         
   9   0   4        202.20        201.20        13.23 o                         
  -8   1   4         67.35         58.63         6.97 o                         
  -7   1   4        346.41        333.86        13.43 o                         
  -6   1   4        571.08        538.94         9.69 o                         
  -5   1   4          2.58          3.42         1.33 o                         
  -4   1   4          4.59          3.13         1.20 o                         
  -3   1   4       1533.92       1483.45        33.30 o                         
  -2   1   4         21.98         20.37         1.44 o                         
  -1   1   4       1892.28       1911.77        26.95 o                         
   0   1   4       7052.63       7171.66        57.60 o                         
   1   1   4       1498.97       1484.92        27.65 o                         
   2   1   4       4096.42       4171.05        41.52 o                         
   3   1   4       4988.14       4773.41        65.32 o                         
   4   1   4       2070.36       2082.94        34.39 o                         
   5   1   4       1652.59       1568.33        50.36 o                         
   6   1   4       2639.67       2456.56        26.05 o                         
   7   1   4        799.93        785.00        21.20 o                         
   8   1   4       2488.02       2402.44        59.93 o                         
   9   1   4        996.54        989.74        40.17 o                         
  -7   2   4       1345.45       1344.58        34.33 o                         
  -6   2   4       1595.92       1567.72        64.83 o                         
  -5   2   4       1482.86       1466.46        17.23 o                         
  -4   2   4       3879.37       4067.42        84.60 o                         
  -3   2   4       2723.13       2739.94        64.79 o                         
  -2   2   4       1991.33       1883.58        31.79 o                         
  -1   2   4       3666.08       3552.42        39.35 o                         
   0   2   4       1469.54       1506.25        15.92 o                         
   1   2   4       5612.68       5698.99        31.73 o                         
   2   2   4       3282.47       3389.30        40.95 o                         
   3   2   4        324.92        303.50         7.81 o                         
   4   2   4      10784.08      10919.26       169.04 o                         
   5   2   4         40.95         35.22         1.85 o                         
   6   2   4         30.46         31.96         1.96 o                         
   7   2   4        672.27        645.84        10.07 o                         
   8   2   4          9.39          5.52         1.68 o                         
   9   2   4         16.25         12.69         1.81 o                         
  -7   3   4        196.23        204.38        13.49 o                         
  -6   3   4        262.96        255.40        15.34 o                         
  -5   3   4        262.84        261.90         8.73 o                         
  -4   3   4          1.22          1.29         1.69 o                         
  -3   3   4        797.72        801.59        11.64 o                         
  -2   3   4         11.78         10.50         1.31 o                         
  -1   3   4        593.87        593.72        27.65 o                         
   0   3   4         62.93         73.43         1.85 o                         
   1   3   4       3016.46       3087.23        12.10 o                         
   2   3   4       1718.71       1707.61        17.41 o                         
   3   3   4        550.38        548.24         9.78 o                         
   4   3   4        835.09        731.60        17.03 o                         
   5   3   4       1414.07       1434.01        17.70 o                         
   6   3   4        891.07        821.41        40.17 o                         
   7   3   4       1919.50       1913.44        21.49 o                         
   8   3   4        839.22        828.76        10.75 o                         
   9   3   4        755.76        746.73        21.94 o                         
  10   3   4       1074.94       1003.86        17.29 o                         
  -6   4   4        735.15        745.36        27.00 o                         
  -5   4   4        917.16        948.80        18.20 o                         
  -4   4   4       2332.51       2290.98        78.63 o                         
  -3   4   4       2816.70       2831.99        47.83 o                         
  -2   4   4       1254.37       1293.97        32.60 o                         
  -1   4   4       1921.07       1837.93        53.92 o                         
   0   4   4       3440.82       3396.24        50.36 o                         
   1   4   4       4349.32       4461.97        53.70 o                         
   2   4   4       2761.50       2616.82        28.29 o                         
   3   4   4       5149.59       5258.22        85.90 o                         
   4   4   4       2753.78       2695.13        74.80 o                         
   5   4   4       1603.42       1619.09        43.88 o                         
   6   4   4       1726.82       1717.36        41.64 o                         
   7   4   4        353.80        319.15        13.28 o                         
   8   4   4        431.90        438.63        12.25 o                         
   9   4   4        438.36        421.94        18.06 o                         
  -5   5   4        271.59        280.41        10.27 o                         
  -4   5   4       1116.40       1088.40        19.64 o                         
  -3   5   4        899.15        911.99        29.09 o                         
  -2   5   4        411.58        398.72         8.64 o                         
  -1   5   4        362.74        342.86        22.34 o                         
   0   5   4          7.96          8.11         1.08 o                         
   1   5   4        132.63        122.04         4.38 o                         
   2   5   4          0.41          0.75         1.01 o                         
   3   5   4        469.83        461.72        16.67 o                         
   4   5   4          0.56          1.06         1.38 o                         
   5   5   4        148.27        139.11         5.57 o                         
   6   5   4        551.90        545.59        10.19 o                         
   7   5   4        254.07        246.52         7.20 o                         
   8   5   4        730.96        716.86        32.08 o                         
   9   5   4        500.97        506.19        25.71 o                         
  -4   6   4        835.25        811.25        30.27 o                         
  -3   6   4        987.24        941.10        30.57 o                         
  -2   6   4        284.89        296.91        10.19 o                         
  -1   6   4       2219.24       2144.47        22.88 o                         
   0   6   4       1439.56       1421.96        35.15 o                         
   1   6   4       1695.78       1546.74        69.08 o                         
   2   6   4       2751.05       2691.22        38.31 o                         
   3   6   4       2320.41       2391.40        23.40 o                         
   4   6   4       2524.20       2236.69       104.62 o                         
   5   6   4       1748.78       1690.97        84.18 o                         
   6   6   4        812.31        819.41        11.59 o                         
   7   6   4       1914.79       1906.54        34.35 o                         
   8   6   4        848.63        895.48        15.73 o                         
   9   6   4        578.08        538.92        17.85 o                         
  -3   7   4        655.22        615.04        33.38 o                         
  -2   7   4       1245.05       1250.90        82.74 o                         
  -1   7   4        964.18        940.09        28.12 o                         
   0   7   4        426.04        414.80         8.34 o                         
   1   7   4        585.15        552.28        12.27 o                         
   2   7   4        271.64        262.25         5.82 o                         
   3   7   4        863.64        832.86        20.86 o                         
   4   7   4         37.99         38.34         5.32 o                         
   5   7   4         17.87         14.27         1.88 o                         
   6   7   4          6.28          7.93         1.89 o                         
   7   7   4          4.85          3.85         1.93 o                         
   8   7   4        321.51        322.46        32.63 o                         
   9   7   4          0.60          0.68         2.50 o                         
  -2   8   4        202.61        211.33        20.06 o                         
  -1   8   4        180.95        166.71        11.93 o                         
   0   8   4        413.24        414.60        11.83 o                         
   1   8   4       1722.88       1574.77        54.95 o                         
   2   8   4        612.71        541.69        29.79 o                         
   3   8   4        268.89        252.61        19.78 o                         
   4   8   4       2048.02       2117.60        31.22 o                         
   5   8   4        464.77        494.81        22.43 o                         
   6   8   4       1167.45       1121.49        64.37 o                         
   7   8   4        724.48        789.46        28.96 o                         
   8   8   4        872.84        913.62        13.73 o                         
   0   9   4       1126.62       1264.25        32.39 o                         
   1   9   4        392.79        388.70        12.37 o                         
   2   9   4       1358.51       1314.81        83.08 o                         
   3   9   4        643.44        600.78        60.25 o                         
   4   9   4        470.28        446.07         8.81 o                         
   5   9   4        183.92        190.22         7.81 o                         
   6   9   4        273.79        278.47        18.15 o                         
   7   9   4          2.73          3.68         2.49 o                         
  -3  -9   5        317.94        317.25         9.30 o                         
  -2  -9   5        120.80        130.30        13.12 o                         
  -1  -9   5        416.35        407.63        13.57 o                         
  -6  -8   5        339.59        309.08        11.79 o                         
  -5  -8   5        981.51        965.04        73.64 o                         
  -4  -8   5       1867.90       2088.82        70.73 o                         
  -3  -8   5        294.78        285.32        15.91 o                         
  -2  -8   5        830.58        924.69        23.31 o                         
  -1  -8   5       1223.40       1174.09        28.06 o                         
   0  -8   5        416.44        393.27        13.33 o                         
   1  -8   5       1080.16       1224.47        37.57 o                         
   2  -8   5        184.22        184.15         7.80 o                         
  -7  -7   5          0.94          2.31         2.67 o                         
  -6  -7   5        196.88        184.84         8.80 o                         
  -5  -7   5        158.57        136.54         8.02 o                         
  -4  -7   5         41.89         30.10         5.25 o                         
  -3  -7   5         73.31         76.93         7.52 o                         
  -2  -7   5         66.83         76.79         4.41 o                         
  -1  -7   5        573.20        596.41        10.14 o                         
   0  -7   5          6.47          6.19         2.59 o                         
   1  -7   5        454.59        482.89        14.84 o                         
   2  -7   5        501.94        547.15        16.37 o                         
   3  -7   5        274.42        286.66        13.72 o                         
  -7  -6   5        230.73        255.70        14.21 o                         
  -6  -6   5        970.83        882.07        58.55 o                         
  -5  -6   5       1504.89       1385.89       167.73 o                         
  -4  -6   5        358.31        367.25         9.11 o                         
  -3  -6   5       3070.19       3317.65        35.01 o                         
  -2  -6   5       2105.65       2255.86        25.01 o                         
  -1  -6   5       1736.11       1748.51        54.06 o                         
   0  -6   5       2601.25       2417.50       216.61 o                         
   1  -6   5       1864.23       1923.98        99.83 o                         
   2  -6   5        769.40        793.38        31.41 o                         
   3  -6   5       1316.46       1415.77        33.68 o                         
   4  -6   5        496.17        472.64        33.28 o                         
   5  -6   5        327.45        341.45         8.71 o                         
  -8  -5   5        293.80        301.09         8.78 o                         
  -7  -5   5       1197.15       1126.92        63.78 o                         
  -6  -5   5        475.73        455.65        26.00 o                         
  -5  -5   5        822.09        800.37        72.27 o                         
  -4  -5   5        227.57        259.36         7.31 o                         
  -3  -5   5        194.57        196.29        19.93 o                         
  -2  -5   5        176.17        171.73         5.08 o                         
  -1  -5   5        633.55        566.74        10.46 o                         
   0  -5   5        439.56        406.12         9.04 o                         
   1  -5   5        162.02        146.10         8.65 o                         
   2  -5   5        254.64        261.95         9.74 o                         
   3  -5   5        906.55        915.57        12.93 o                         
   4  -5   5        425.51        426.33         9.78 o                         
   5  -5   5        148.46        148.61         5.45 o                         
   6  -5   5        972.35        991.16        37.16 o                         
  -8  -4   5         43.66         37.81         4.66 o                         
  -7  -4   5        422.09        427.43        14.93 o                         
  -6  -4   5        337.88        341.62        14.15 o                         
  -5  -4   5         19.64         19.88         2.36 o                         
  -4  -4   5       3995.11       3961.82       138.25 o                         
  -3  -4   5        310.36        284.66        14.96 o                         
  -2  -4   5       2347.27       2088.95        63.13 o                         
  -1  -4   5       6660.06       6905.06        69.17 o                         
   0  -4   5       2642.74       2624.35        34.85 o                         
   1  -4   5       3675.39       3605.96       159.64 o                         
   2  -4   5       2840.39       2502.78        35.10 o                         
   3  -4   5        648.85        582.65        45.24 o                         
   4  -4   5       3165.17       3356.79        34.13 o                         
   5  -4   5       1033.61       1036.89        12.99 o                         
   6  -4   5       1092.36       1096.52        38.63 o                         
   7  -4   5        643.91        688.82        19.38 o                         
  -8  -3   5       1572.78       1529.85        45.02 o                         
  -7  -3   5        503.08        503.33        10.24 o                         
  -6  -3   5       2674.33       2623.50        27.08 o                         
  -5  -3   5       2901.92       2773.42        67.53 o                         
  -4  -3   5        444.45        426.70        16.61 o                         
  -3  -3   5       1392.26       1324.42        51.10 o                         
  -2  -3   5       2415.00       2450.85        23.17 o                         
  -1  -3   5        330.56        338.85         6.86 o                         
   0  -3   5       2521.51       2326.37        66.01 o                         
   1  -3   5       1047.14       1010.62        54.60 o                         
   2  -3   5        271.07        258.80         9.11 o                         
   3  -3   5        232.76        204.58         8.14 o                         
   4  -3   5          0.01         -0.46         1.29 o                         
   5  -3   5        252.59        253.07         7.38 o                         
   6  -3   5        127.19        132.96         5.45 o                         
   7  -3   5        946.51        970.47        23.68 o                         
  -8  -2   5          3.36          1.45         6.65 o                         
  -7  -2   5         77.66         73.98         5.08 o                         
  -6  -2   5         38.44         31.18         2.29 o                         
  -5  -2   5          7.76          7.66         1.33 o                         
  -4  -2   5        116.88        112.27         3.68 o                         
  -3  -2   5        809.83        726.58        32.73 o                         
  -2  -2   5       2542.46       2548.66        54.38 o                         
  -1  -2   5        892.29        859.66        27.80 o                         
   0  -2   5       5198.82       5318.58        83.91 o                         
   1  -2   5       5468.59       5404.68        73.49 o                         
   2  -2   5        316.96        272.25         5.70 o                         
   3  -2   5       6708.40       6483.68       106.92 o                         
   4  -2   5       1900.43       1757.01        71.74 o                         
   5  -2   5       1279.93       1293.66        26.71 o                         
   6  -2   5       3040.62       3051.57       107.54 o                         
   7  -2   5       1494.85       1539.41        35.94 o                         
   8  -2   5        468.15        474.56        15.58 o                         
  -8  -1   5        708.23        651.32        21.70 o                         
  -7  -1   5       1504.62       1458.47        25.23 o                         
  -6  -1   5       3260.82       2978.40        78.63 o                         
  -5  -1   5       1303.78       1246.03        20.69 o                         
  -4  -1   5       2983.56       2964.81        39.67 o                         
  -3  -1   5       3832.32       3682.67        62.58 o                         
  -2  -1   5       3139.95       3040.88        61.51 o                         
  -1  -1   5       3815.86       3559.21        35.22 o                         
   0  -1   5       2993.96       2922.73        40.85 o                         
   1  -1   5       3965.91       3926.90        71.60 o                         
   2  -1   5       3971.04       3881.68        42.39 o                         
   3  -1   5        733.26        726.41        13.91 o                         
   4  -1   5        278.52        266.35         5.63 o                         
   5  -1   5        833.14        857.44        22.42 o                         
   6  -1   5         56.66         59.55         2.74 o                         
   7  -1   5        151.00        151.72         4.35 o                         
   8  -1   5          0.84          0.44         4.61 o                         
  -8   0   5        343.65        315.58        15.71 o                         
  -7   0   5        209.21        199.33        11.46 o                         
  -6   0   5        187.74        191.61         8.34 o                         
  -5   0   5        169.21        163.90         4.96 o                         
  -4   0   5        129.66        120.14         3.24 o                         
  -3   0   5          1.46          3.24         1.17 o                         
  -2   0   5          1.82          2.05         0.99 o                         
  -1   0   5       1906.85       1930.68        54.96 o                         
   0   0   5         59.08         43.84         1.61 o                         
   1   0   5        971.11        923.81         9.98 o                         
   2   0   5       1691.35       1697.59        29.25 o                         
   3   0   5       1873.85       1784.65        26.94 o                         
   4   0   5       2263.19       2288.50        41.30 o                         
   5   0   5       3492.14       3438.17        39.14 o                         
   6   0   5       1573.70       1526.12        32.12 o                         
   7   0   5       1110.81       1097.30        26.74 o                         
   8   0   5       1232.53       1211.78        64.39 o                         
   9   0   5        779.75        764.49        36.06 o                         
  -7   1   5       1052.59       1000.15        50.67 o                         
  -6   1   5        842.05        834.65        14.83 o                         
  -5   1   5       3309.24       3376.69        50.68 o                         
  -4   1   5       1334.45       1317.22        19.22 o                         
  -3   1   5       2769.07       2699.35        41.24 o                         
  -2   1   5       5546.93       5689.55        40.72 o                         
  -1   1   5       8620.45       8935.77       130.93 o                         
   0   1   5       3012.24       2745.22        57.95 o                         
   1   1   5       8053.68       8142.00        83.36 o                         
   2   1   5       2502.34       2390.22        35.14 o                         
   3   1   5       3720.16       3740.57        48.47 o                         
   4   1   5       2276.88       2104.93        48.60 o                         
   5   1   5       1254.24       1222.97        41.13 o                         
   6   1   5       1860.99       1749.59        29.44 o                         
   7   1   5        809.89        774.39        10.32 o                         
   8   1   5         86.27         86.99         5.08 o                         
   9   1   5        409.03        365.66        15.80 o                         
  -7   2   5        419.91        404.76        18.60 o                         
  -6   2   5       1486.44       1472.01        33.70 o                         
  -5   2   5       1013.03       1023.68        13.93 o                         
  -4   2   5          2.97          4.16         1.68 o                         
  -3   2   5       2601.09       2486.20        77.99 o                         
  -2   2   5         22.97         29.54         1.86 o                         
  -1   2   5        381.63        355.95        19.32 o                         
   0   2   5       1182.60       1168.72        29.65 o                         
   1   2   5         36.51         30.59         1.25 o                         
   2   2   5        152.08        165.02         3.11 o                         
   3   2   5        260.08        261.61         7.07 o                         
   4   2   5        994.92        997.60        10.99 o                         
   5   2   5        557.96        535.82        21.39 o                         
   6   2   5       3278.07       3255.50        25.31 o                         
   7   2   5        319.39        297.01         6.60 o                         
   8   2   5        415.15        398.16         8.25 o                         
   9   2   5        709.40        705.34        23.14 o                         
  -6   3   5        669.43        710.91        23.37 o                         
  -5   3   5        476.68        459.57        19.69 o                         
  -4   3   5        890.34        889.03        13.10 o                         
  -3   3   5       1753.36       1712.99        25.72 o                         
  -2   3   5       3251.48       3238.49        89.07 o                         
  -1   3   5       3988.02       4027.35        94.38 o                         
   0   3   5       6114.80       6103.38        37.73 o                         
   1   3   5       2817.57       2788.78        50.22 o                         
   2   3   5       5099.72       5219.00        86.08 o                         
   3   3   5       4100.77       4030.40        73.36 o                         
   4   3   5       1409.44       1272.98        45.28 o                         
   5   3   5       2473.02       2473.42        20.58 o                         
   6   3   5       5998.99       5692.24        54.72 o                         
   7   3   5        362.32        354.13        12.25 o                         
   8   3   5       1294.73       1256.17        80.22 o                         
   9   3   5        422.23        406.65         9.28 o                         
  -6   4   5        710.42        674.01        19.97 o                         
  -5   4   5        951.42        949.65        19.32 o                         
  -4   4   5       2284.66       2241.43        43.59 o                         
  -3   4   5        564.67        554.54        11.10 o                         
  -2   4   5        688.15        696.48        34.05 o                         
  -1   4   5       2519.57       2232.03       118.57 o                         
   0   4   5        660.31        611.69        12.11 o                         
   1   4   5       1557.36       1489.43        15.04 o                         
   2   4   5       1245.91       1247.71        27.31 o                         
   3   4   5        267.19        275.07        10.38 o                         
   4   4   5        188.89        178.06         5.25 o                         
   5   4   5        294.88        313.47        10.20 o                         
   6   4   5        126.06        128.40         4.32 o                         
   7   4   5        116.36        103.38         4.17 o                         
   8   4   5        239.41        241.14         7.33 o                         
   9   4   5        291.24        252.59         8.66 o                         
  -5   5   5         14.55         13.28         3.50 o                         
  -4   5   5        271.12        266.52        10.25 o                         
  -3   5   5          1.92          5.56         2.18 o                         
  -2   5   5       1919.49       1821.13        30.03 o                         
  -1   5   5       2463.93       2566.53        28.11 o                         
   0   5   5        654.53        626.14        30.40 o                         
   1   5   5       2456.03       2291.26        57.92 o                         
   2   5   5       2532.68       2451.80        21.93 o                         
   3   5   5       2064.90       2055.14        55.84 o                         
   4   5   5       2361.88       2059.17       131.52 o                         
   5   5   5       2394.53       2208.57       103.32 o                         
   6   5   5       1689.13       1613.27        67.16 o                         
   7   5   5       2063.04       2005.06        67.29 o                         
   8   5   5       1075.46       1037.67        30.82 o                         
   9   5   5        624.59        579.41        15.37 o                         
  -4   6   5        861.58        846.46        21.45 o                         
  -3   6   5       1653.82       1669.14        42.93 o                         
  -2   6   5       1273.22       1169.21        36.38 o                         
  -1   6   5       1124.50       1148.93        21.49 o                         
   0   6   5       3565.83       3554.66        81.63 o                         
   1   6   5        859.10        877.16        14.43 o                         
   2   6   5        944.70        901.46        30.10 o                         
   3   6   5       1968.95       1933.56        37.22 o                         
   4   6   5        211.48        207.13        13.53 o                         
   5   6   5         90.97         83.25         4.72 o                         
   6   6   5        271.92        248.39        14.86 o                         
   7   6   5          0.35          0.85         1.73 o                         
   8   6   5         28.65         25.16         5.83 o                         
   9   6   5          7.34          5.82         2.94 o                         
  -3   7   5         41.81         45.95         5.15 o                         
  -2   7   5         54.46         43.62         3.65 o                         
  -1   7   5         28.00         23.73         2.60 o                         
   0   7   5        422.08        421.38        16.12 o                         
   1   7   5        651.76        637.73        16.03 o                         
   2   7   5        201.62        190.89         8.86 o                         
   3   7   5       1552.91       1516.07        46.22 o                         
   4   7   5        617.35        604.96        15.41 o                         
   5   7   5       1459.16       1490.60        13.33 o                         
   6   7   5       1555.22       1641.07        30.43 o                         
   7   7   5        396.29        409.93        11.73 o                         
   8   7   5        804.85        833.08        86.47 o                         
  -2   8   5        587.33        537.92        33.35 o                         
  -1   8   5       1789.25       1674.25        83.45 o                         
   0   8   5        905.98        886.84        36.66 o                         
   1   8   5       2110.89       2122.24        73.35 o                         
   2   8   5       1249.06       1286.86        38.31 o                         
   3   8   5        273.11        277.57        14.60 o                         
   4   8   5       1476.07       1496.88        41.92 o                         
   5   8   5       1528.04       1584.80        20.33 o                         
   6   8   5         84.87         92.37         3.72 o                         
   7   8   5        547.57        565.24        19.14 o                         
   8   8   5        203.91        176.97        12.57 o                         
   1   9   5          5.93          4.02         2.73 o                         
   2   9   5         84.53         86.40         5.45 o                         
   3   9   5        109.92        105.94         4.38 o                         
   4   9   5        253.05        250.49         7.21 o                         
   5   9   5        288.61        271.28        11.99 o                         
   6   9   5        311.93        299.04        12.95 o                         
  -5  -8   6          0.97          0.09         5.29 o                         
  -4  -8   6        221.85        270.87        11.06 o                         
  -3  -8   6         36.29         30.91         5.89 o                         
  -2  -8   6        100.15        103.46        12.04 o                         
  -1  -8   6        123.54        122.03         6.03 o                         
   0  -8   6          3.11          6.41         3.21 o                         
   1  -8   6        253.76        258.58        22.43 o                         
  -6  -7   6        762.25        705.38        22.68 o                         
  -5  -7   6        242.99        216.84        10.83 o                         
  -4  -7   6        736.33        722.00        19.89 o                         
  -3  -7   6       1882.63       1895.23       199.77 o                         
  -2  -7   6        865.45        962.63        17.09 o                         
  -1  -7   6       1762.39       1871.44        74.62 o                         
   0  -7   6       1296.67       1364.71        46.06 o                         
   1  -7   6        622.31        705.39        13.73 o                         
   2  -7   6       2070.14       2250.31        67.46 o                         
   3  -7   6        978.96       1010.21        17.69 o                         
  -7  -6   6        789.43        778.62        23.10 o                         
  -6  -6   6        523.14        475.57        15.67 o                         
  -5  -6   6        671.45        723.03        17.80 o                         
  -4  -6   6        916.80        961.06        13.98 o                         
  -3  -6   6        336.99        269.35        18.73 o                         
  -2  -6   6        839.99        854.70        63.68 o                         
  -1  -6   6        269.60        286.11        11.31 o                         
   0  -6   6          7.34          5.86         1.75 o                         
   1  -6   6        108.17        120.65         4.99 o                         
   2  -6   6          3.74          5.18         2.49 o                         
   3  -6   6         25.52         25.22         3.75 o                         
   4  -6   6         68.25         75.62         4.70 o                         
  -7  -5   6        201.20        211.13         8.89 o                         
  -6  -5   6         35.53         39.49         3.14 o                         
  -5  -5   6        317.20        290.45        16.81 o                         
  -4  -5   6       1080.59       1080.85        15.20 o                         
  -3  -5   6        513.28        533.33        20.61 o                         
  -2  -5   6        708.17        639.43        48.25 o                         
  -1  -5   6       1581.97       1622.07        78.87 o                         
   0  -5   6       1271.23       1265.24        98.55 o                         
   2  -5   6        992.00       1088.63        15.68 o                         
   3  -5   6       2546.85       2641.95        64.59 o                         
   4  -5   6       2267.65       2385.71       106.79 o                         
   5  -5   6        541.15        563.26        14.18 o                         
  -8  -4   6        960.52        904.61        76.39 o                         
  -7  -4   6        567.63        552.78        19.74 o                         
  -6  -4   6       1530.40       1471.16        63.99 o                         
  -5  -4   6       1502.94       1394.56        54.42 o                         
  -4  -4   6       1999.62       1948.92        68.73 o                         
  -3  -4   6       3853.91       3889.91       118.47 o                         
  -2  -4   6        491.55        526.71        10.37 o                         
  -1  -4   6       2252.66       2078.05       115.94 o                         
   0  -4   6       1637.49       1615.66        18.38 o                         
   1  -4   6        304.64        275.64        24.13 o                         
   2  -4   6         49.21         44.26         4.28 o                         
   3  -4   6        652.70        557.45        91.14 o                         
   4  -4   6        370.05        376.66        12.26 o                         
   5  -4   6         50.70         46.13         3.54 o                         
   6  -4   6         10.27          4.88         2.78 o                         
  -8  -3   6         18.64         10.42         3.33 o                         
  -7  -3   6        258.94        252.50        12.32 o                         
  -6  -3   6          3.89          1.97         1.64 o                         
  -5  -3   6         68.89         68.19         3.77 o                         
  -4  -3   6          4.39          6.04         1.56 o                         
  -3  -3   6        328.39        348.35        14.96 o                         
  -2  -3   6        582.74        571.84        11.15 o                         
  -1  -3   6         58.56         68.94         3.92 o                         
   0  -3   6       2078.61       2078.09        44.33 o                         
   1  -3   6        851.86        785.51        40.67 o                         
   2  -3   6       1721.40       1596.94        80.94 o                         
   3  -3   6       3652.75       3228.70        50.76 o                         
   4  -3   6        944.64        883.94        88.23 o                         
   5  -3   6       1629.11       1694.93        56.78 o                         
   6  -3   6       1150.07       1222.06        40.87 o                         
   7  -3   6        633.60        660.74        22.88 o                         
  -8  -2   6        219.75        197.42         9.19 o                         
  -7  -2   6       1613.54       1548.49        28.32 o                         
  -6  -2   6        913.08        875.43        25.61 o                         
  -5  -2   6        393.18        408.23         9.26 o                         
  -4  -2   6       7130.36       7113.75       107.31 o                         
  -3  -2   6       3206.31       3152.39       100.67 o                         
  -2  -2   6       2500.70       2519.01        22.76 o                         
  -1  -2   6       5263.04       5022.99        53.00 o                         
   0  -2   6       1779.04       1710.50        19.59 o                         
   1  -2   6       2512.93       2397.44        89.55 o                         
   2  -2   6       1975.66       1761.36        90.67 o                         
   3  -2   6       1020.12        924.18        34.57 o                         
   4  -2   6       2192.67       2171.77       141.74 o                         
   5  -2   6        506.89        460.82        11.19 o                         
   6  -2   6        194.09        192.59        11.97 o                         
   7  -2   6        525.17        553.26        23.23 o                         
   8  -2   6         49.96         52.10         5.81 o                         
  -8  -1   6        799.46        758.27        30.52 o                         
  -7  -1   6        340.91        321.56        20.84 o                         
  -6  -1   6        383.41        377.26        16.58 o                         
  -5  -1   6        263.43        258.68         6.79 o                         
  -4  -1   6          9.23         11.60         2.02 o                         
  -3  -1   6        575.64        593.23        10.07 o                         
  -2  -1   6        397.05        386.33         9.04 o                         
  -1  -1   6        418.69        396.01         8.09 o                         
   0  -1   6         17.60         16.69         2.13 o                         
   1  -1   6          0.45          3.44         1.27 o                         
   2  -1   6       2019.54       1908.90       141.76 o                         
   3  -1   6        342.73        333.44         9.51 o                         
   4  -1   6        870.03        851.88        10.27 o                         
   5  -1   6       1878.80       1769.68        24.24 o                         
   6  -1   6        197.65        198.74         5.03 o                         
   7  -1   6       1038.42       1043.70        31.90 o                         
   8  -1   6       1043.38       1090.89        34.02 o                         
  -7   0   6         69.39         65.72         4.73 o                         
  -6   0   6        464.56        452.20        11.74 o                         
  -5   0   6       1839.06       1792.47        16.90 o                         
  -4   0   6       1427.89       1349.16        12.51 o                         
  -3   0   6       2611.32       2646.63       102.39 o                         
  -2   0   6       5011.39       4891.56        61.10 o                         
  -1   0   6       2792.23       2915.65        39.59 o                         
   0   0   6       5410.41       5722.34        41.20 o                         
   1   0   6       3993.24       3939.81       173.22 o                         
   2   0   6       1838.08       1736.78        16.07 o                         
   3   0   6       5903.33       5702.45        48.94 o                         
   4   0   6       3247.73       3320.49        29.44 o                         
   5   0   6       1001.40       1003.71        28.26 o                         
   6   0   6       1513.46       1452.34        16.84 o                         
   7   0   6        456.61        409.90         8.15 o                         
   8   0   6        382.21        396.81        12.16 o                         
   9   0   6        667.34        622.58        17.83 o                         
  -7   1   6        978.27        931.77        23.63 o                         
  -6   1   6       1296.99       1282.35        23.45 o                         
  -5   1   6        521.17        545.48        10.62 o                         
  -4   1   6       1794.27       1845.25        46.75 o                         
  -3   1   6        568.10        556.34        21.72 o                         
  -2   1   6        681.40        682.88        25.73 o                         
  -1   1   6       3010.98       3100.45        54.74 o                         
   0   1   6          7.80         13.43         2.71 o                         
   1   1   6         46.83         66.33         3.66 o                         
   2   1   6       1145.07       1212.95        12.33 o                         
   3   1   6        334.44        327.93         6.93 o                         
   4   1   6          6.11          6.54         1.23 o                         
   5   1   6          0.20          1.03         1.25 o                         
   6   1   6        463.46        460.53        13.76 o                         
   7   1   6        330.23        310.31         8.66 o                         
   8   1   6        509.26        517.15        21.58 o                         
   9   1   6        358.12        351.90        10.57 o                         
  -7   2   6         80.87         79.13         8.30 o                         
  -6   2   6         69.73         75.20         4.97 o                         
  -5   2   6          9.04          8.78         2.28 o                         
  -4   2   6       1914.50       1905.18        39.22 o                         
  -3   2   6       1010.99       1010.82        31.87 o                         
  -2   2   6        237.76        263.98         6.79 o                         
  -1   2   6       4299.71       4484.29        51.95 o                         
   0   2   6       1259.81       1277.08        43.56 o                         
   1   2   6       3702.18       3749.47        36.37 o                         
   2   2   6       6287.97       6565.06        88.65 o                         
   3   2   6       2568.76       2511.37        52.95 o                         
   4   2   6       2523.53       2578.48        40.60 o                         
   5   2   6       3361.13       3415.18        54.20 o                         
   6   2   6       1149.65       1134.70        20.24 o                         
   7   2   6        873.58        853.53        10.24 o                         
   8   2   6       1146.91       1138.49        17.94 o                         
   9   2   6        409.80        388.32        14.26 o                         
  -6   3   6        681.92        728.41        27.31 o                         
  -5   3   6       2032.55       2015.23        41.80 o                         
  -4   3   6       1858.32       1684.24        66.81 o                         
  -3   3   6       1532.52       1503.62        18.67 o                         
  -2   3   6       2703.02       2755.27        60.03 o                         
  -1   3   6       1884.87       1801.40        64.70 o                         
   0   3   6        429.58        415.36        21.10 o                         
   1   3   6       1847.56       1875.82        25.19 o                         
   2   3   6        334.08        355.55        14.45 o                         
   3   3   6       1169.85       1217.19        12.62 o                         
   4   3   6        486.36        464.08        28.60 o                         
   5   3   6         11.80         13.81         2.14 o                         
   6   3   6       1325.74       1353.04        26.15 o                         
   7   3   6        116.24         98.18         4.05 o                         
   8   3   6        605.91        587.39        11.76 o                         
   9   3   6         28.15         21.24         2.72 o                         
  -5   4   6          3.43          4.69         2.80 o                         
  -4   4   6         18.16         20.58         2.59 o                         
  -3   4   6          6.73          7.90         1.87 o                         
  -2   4   6        591.78        600.43        15.48 o                         
  -1   4   6          1.49          4.15         1.54 o                         
   0   4   6        652.61        631.30        12.47 o                         
   1   4   6       2554.42       2345.83        75.91 o                         
   2   4   6        699.11        660.35         9.00 o                         
   3   4   6       3029.55       2787.94        38.39 o                         
   4   4   6       2646.04       2646.43        72.61 o                         
   5   4   6        879.57        883.80        18.74 o                         
   6   4   6       1027.22       1033.84        12.47 o                         
   7   4   6       1289.78       1269.57        44.89 o                         
   8   4   6        892.14        878.08        24.67 o                         
   9   4   6        796.47        776.67        42.88 o                         
  -5   5   6        797.20        786.51        24.41 o                         
  -4   5   6       1278.81       1305.65        34.39 o                         
  -3   5   6       1532.90       1540.86        36.12 o                         
  -2   5   6       2589.28       2588.63        88.38 o                         
  -1   5   6       2255.47       2123.58        81.67 o                         
   0   5   6        924.18        912.01        14.82 o                         
   1   5   6       1206.61       1247.25        21.61 o                         
   2   5   6       1895.45       1887.25        39.21 o                         
   3   5   6       1935.02       1906.03        34.48 o                         
   4   5   6        799.01        793.74         9.04 o                         
   5   5   6       1099.44       1135.54        13.46 o                         
   6   5   6        587.60        591.64        15.04 o                         
   7   5   6        102.89        104.40         4.66 o                         
   8   5   6        217.82        210.77         7.32 o                         
   9   5   6          1.63          2.80         2.33 o                         
  -4   6   6        142.14        132.44         7.00 o                         
  -3   6   6         22.07         22.15         3.29 o                         
  -2   6   6        190.61        180.28        12.57 o                         
  -1   6   6         99.27        116.07         7.47 o                         
   0   6   6         62.97         61.93         3.16 o                         
   1   6   6         58.90         62.89         2.77 o                         
   2   6   6        379.43        311.18        21.46 o                         
   3   6   6        255.57        242.02        17.23 o                         
   4   6   6        373.52        328.35        33.18 o                         
   5   6   6       1111.61        996.32        45.38 o                         
   6   6   6        325.79        321.00        11.57 o                         
   7   6   6        483.09        483.02        10.60 o                         
   8   6   6        707.40        682.18        34.30 o                         
   9   6   6        420.65        424.74        26.26 o                         
  -2   7   6       1391.09       1413.37       129.43 o                         
  -1   7   6       1407.69       1346.20        53.62 o                         
   0   7   6        580.17        585.74         9.27 o                         
   1   7   6       1929.29       1922.05        67.37 o                         
   2   7   6       1426.20       1424.33        42.46 o                         
   3   7   6        964.60        890.95        55.97 o                         
   4   7   6       1525.78       1275.76        45.82 o                         
   5   7   6       1020.72        981.44        17.93 o                         
   6   7   6        785.48        705.38        20.61 o                         
   7   7   6        509.63        553.33         9.72 o                         
   8   7   6        188.69        187.80        12.70 o                         
  -1   8   6         94.94         91.00         5.98 o                         
   0   8   6        324.43        299.42         8.95 o                         
   1   8   6        111.93        104.65         4.86 o                         
   2   8   6          0.51          1.45         1.69 o                         
   3   8   6          2.73          2.24         1.66 o                         
   4   8   6          3.11          5.15         2.17 o                         
   5   8   6          4.68          3.22         1.70 o                         
   6   8   6        124.01        117.15         9.21 o                         
   7   8   6        322.56        328.87        20.61 o                         
   1   9   6        654.56        592.75        56.08 o                         
   2   9   6        642.37        661.61        12.93 o                         
   3   9   6       1583.84       1575.72        15.07 o                         
   4   9   6        563.37        562.56        11.95 o                         
   5   9   6        217.11        239.53        10.68 o                         
  -3  -8   7        221.02        253.34        14.00 o                         
  -2  -8   7        189.21        194.32         9.13 o                         
  -1  -8   7        880.66       1001.35        17.70 o                         
   0  -8   7        471.33        507.00        77.62 o                         
  -5  -7   7       1306.47       1304.78        28.64 o                         
  -4  -7   7        342.58        329.98        29.02 o                         
  -3  -7   7        600.23        650.67        37.84 o                         
  -2  -7   7       1479.88       1295.68        35.86 o                         
  -1  -7   7         49.06         46.12         4.52 o                         
   0  -7   7        255.12        260.68        27.29 o                         
   1  -7   7        584.56        604.87        15.53 o                         
   2  -7   7         30.84         29.97         3.70 o                         
  -6  -6   7         31.33         31.35         3.62 o                         
  -5  -6   7        240.98        233.26         7.84 o                         
  -4  -6   7          6.20          5.03         4.02 o                         
  -3  -6   7          0.68          0.96         2.63 o                         
  -2  -6   7        731.93        702.30        63.36 o                         
  -1  -6   7        128.24        114.38         5.07 o                         
   0  -6   7        447.56        464.07        13.07 o                         
   1  -6   7       1398.70       1455.34        74.51 o                         
   2  -6   7        109.11        127.44         7.25 o                         
   3  -6   7        756.63        789.94        26.66 o                         
   4  -6   7        953.81        983.65        14.76 o                         
  -7  -5   7        538.73        557.40        35.62 o                         
  -6  -5   7       1525.18       1569.71        63.61 o                         
  -5  -5   7        459.71        468.45        15.00 o                         
  -4  -5   7       1352.99       1425.48        17.18 o                         
  -3  -5   7       1990.27       1682.53        27.27 o                         
  -2  -5   7        387.10        423.17        25.52 o                         
  -1  -5   7       2574.16       2527.16       259.91 o                         
   0  -5   7       1792.26       1795.18       131.86 o                         
   1  -5   7        789.96        763.32        59.35 o                         
   2  -5   7       1156.47       1290.16        22.24 o                         
   3  -5   7        685.68        693.87        13.96 o                         
   4  -5   7        114.58        107.11        16.04 o                         
   5  -5   7        309.18        306.33         7.99 o                         
  -7  -4   7        243.53        224.91         9.55 o                         
  -6  -4   7         52.58         52.26         3.71 o                         
  -5  -4   7        538.00        476.91        53.96 o                         
  -4  -4   7         61.63         64.98         4.35 o                         
  -3  -4   7         19.42         22.93         2.72 o                         
  -2  -4   7         29.58         18.26         2.58 o                         
  -1  -4   7         62.69         55.60         3.61 o                         
   0  -4   7        109.24        117.88         4.97 o                         
   1  -4   7          1.25          0.28         2.07 o                         
   2  -4   7       1151.85       1106.81        98.02 o                         
   3  -4   7        110.81        112.92         7.60 o                         
   4  -4   7         13.10         11.80         4.24 o                         
   5  -4   7       1561.42       1586.27        25.35 o                         
   6  -4   7        859.12        806.44        48.15 o                         
  -7  -3   7        495.24        466.69        21.54 o                         
  -6  -3   7        348.85        329.36        10.60 o                         
  -5  -3   7       1180.95       1107.17        43.59 o                         
  -4  -3   7       1108.18       1130.05        52.13 o                         
  -3  -3   7        215.63        227.79         7.14 o                         
  -2  -3   7       5425.53       5441.04       150.00 o                         
  -1  -3   7       1035.96       1036.21        59.26 o                         
   0  -3   7       1933.56       2014.68        61.90 o                         
   1  -3   7       5950.48       6079.13       182.15 o                         
   2  -3   7       1732.64       1652.53        74.49 o                         
   3  -3   7       1577.52       1526.49       154.53 o                         
   4  -3   7       1340.86       1264.94        80.20 o                         
   5  -3   7        242.95        232.70         8.59 o                         
   6  -3   7       1256.76       1296.91        39.14 o                         
   7  -3   7        281.53        302.51        11.31 o                         
  -7  -2   7        389.56        392.15        13.37 o                         
  -6  -2   7       1506.60       1440.81        58.19 o                         
  -5  -2   7        356.29        363.97         8.80 o                         
  -4  -2   7       1417.50       1379.73        18.49 o                         
  -3  -2   7       1453.99       1404.89        43.51 o                         
  -2  -2   7          6.50          4.67         2.26 o                         
  -1  -2   7        132.97        120.12         4.94 o                         
   0  -2   7        600.16        585.43        12.04 o                         
   1  -2   7         26.99         27.82         2.95 o                         
   2  -2   7        150.96        140.24         5.39 o                         
   3  -2   7         24.71         24.98         2.28 o                         
   4  -2   7        151.49        139.31         6.67 o                         
   5  -2   7        137.49        131.65         7.70 o                         
   6  -2   7        198.01        194.02         9.50 o                         
   7  -2   7        699.73        693.83        19.11 o                         
  -7  -1   7         30.31         29.02         4.28 o                         
  -6  -1   7        307.82        311.09        12.18 o                         
  -5  -1   7        722.96        651.94        13.93 o                         
  -4  -1   7         73.65         82.92         4.02 o                         
  -3  -1   7        435.67        435.96        14.97 o                         
  -2  -1   7       1341.05       1306.84        39.08 o                         
  -1  -1   7       1997.49       1939.38        80.86 o                         
   0  -1   7       4072.28       4140.56       113.10 o                         
   1  -1   7       1614.78       1482.61        77.86 o                         
   2  -1   7       3768.52       3850.93        35.22 o                         
   3  -1   7       4196.70       3998.88        84.09 o                         
   4  -1   7        418.38        380.28        22.25 o                         
   5  -1   7       3350.41       3269.22       209.20 o                         
   6  -1   7       1219.18       1200.22        34.27 o                         
   7  -1   7        490.95        444.66        14.20 o                         
   8  -1   7       1142.75       1174.83        23.29 o                         
  -7   0   7       1040.71       1012.89        23.42 o                         
  -6   0   7       1050.84       1068.79        22.73 o                         
  -5   0   7       1588.84       1584.17        16.62 o                         
  -4   0   7       2974.15       2852.10        72.84 o                         
  -3   0   7        775.38        766.02        45.27 o                         
  -2   0   7       1493.15       1416.46        20.34 o                         
  -1   0   7       2080.49       2112.56        34.86 o                         
   0   0   7        980.75        972.71        72.85 o                         
   1   0   7       1026.35        920.38        21.12 o                         
   2   0   7        724.61        726.88        12.66 o                         
   3   0   7        446.17        457.30         7.72 o                         
   4   0   7        445.69        411.52        14.93 o                         
   5   0   7          3.66          4.46         1.28 o                         
   6   0   7         54.50         52.07         2.75 o                         
   7   0   7         17.95         17.27         1.92 o                         
   8   0   7         41.96         41.19         3.75 o                         
  -7   1   7         15.12         12.50         3.23 o                         
  -6   1   7          9.79          7.48         3.08 o                         
  -5   1   7          1.78          4.05         3.26 o                         
  -4   1   7         46.67         55.24         4.24 o                         
  -3   1   7        103.08        106.73         4.23 o                         
  -2   1   7        158.00        168.02         5.43 o                         
  -1   1   7        740.62        737.69        41.14 o                         
   0   1   7        709.63        715.65        10.85 o                         
   2   1   7        991.91        952.14        34.29 o                         
   3   1   7       1473.17       1475.61        34.67 o                         
   4   1   7       2240.90       2147.27        84.95 o                         
   5   1   7       2050.19       1955.08        25.47 o                         
   6   1   7       1565.01       1555.15        24.50 o                         
   7   1   7       1908.34       1861.94        48.16 o                         
   8   1   7        850.11        810.59        19.16 o                         
   9   1   7        461.98        430.07        12.21 o                         
  -6   2   7        638.11        607.66        31.92 o                         
  -5   2   7       1822.40       1709.18        25.06 o                         
  -4   2   7       1190.56       1140.04        73.84 o                         
  -3   2   7       3142.39       3063.54        39.44 o                         
  -2   2   7       1427.87       1496.83        36.59 o                         
  -1   2   7       2010.53       1941.03        31.40 o                         
   0   2   7       3589.54       3620.93        58.22 o                         
   1   2   7       4252.53       4496.31        96.58 o                         
   2   2   7        847.33        864.64        10.77 o                         
   3   2   7       2356.83       2430.68        31.95 o                         
   4   2   7        604.08        577.51        28.77 o                         
   5   2   7        659.43        665.16         9.05 o                         
   6   2   7        459.36        464.75        13.64 o                         
   7   2   7        148.19        141.28         3.93 o                         
   8   2   7        182.55        163.27         5.40 o                         
   9   2   7         60.14         54.07         4.71 o                         
  -6   3   7        204.19        209.48        13.19 o                         
  -5   3   7         65.36         65.07         4.22 o                         
  -4   3   7        491.58        452.51        24.54 o                         
  -3   3   7        192.63        189.65         7.17 o                         
  -2   3   7        553.60        549.25        13.74 o                         
  -1   3   7        468.93        440.95        22.52 o                         
   0   3   7        464.37        498.44        14.45 o                         
   1   3   7        148.80        149.32         4.32 o                         
   2   3   7          2.62          4.87         1.42 o                         
   3   3   7        940.43        960.32        19.34 o                         
   4   3   7       1035.09       1065.20        22.13 o                         
   5   3   7        735.40        746.40        13.03 o                         
   6   3   7       1459.96       1532.09        15.75 o                         
   7   3   7        727.11        725.61        23.31 o                         
   8   3   7       1928.20       1901.58        88.30 o                         
   9   3   7        261.77        290.25         9.90 o                         
  -5   4   7         57.98         46.90         4.67 o                         
  -4   4   7       1256.06       1175.14        94.46 o                         
  -3   4   7       1247.27       1264.67        28.35 o                         
  -2   4   7       1337.44       1378.25        54.66 o                         
  -1   4   7       2213.79       2323.80        39.34 o                         
   0   4   7       3310.58       3022.76        74.71 o                         
   1   4   7       2747.83       2587.25        29.99 o                         
   2   4   7       3124.45       3188.01        97.07 o                         
   3   4   7       1398.38       1345.30        50.35 o                         
   4   4   7       1978.92       2011.70        19.27 o                         
   5   4   7       1491.58       1548.76        28.43 o                         
   6   4   7        451.64        462.26         9.15 o                         
   7   4   7        615.80        637.72        17.71 o                         
   8   4   7       1942.77       1836.56       143.13 o                         
   9   4   7          3.58          4.46         2.01 o                         
  -4   5   7        308.60        316.50         9.87 o                         
  -3   5   7        320.60        324.04        10.33 o                         
  -2   5   7        874.55        868.77        12.90 o                         
  -1   5   7         54.45         59.31         3.48 o                         
   0   5   7         15.42         16.47         2.10 o                         
   1   5   7        691.92        709.11        17.26 o                         
   2   5   7          9.60         11.72         1.43 o                         
   3   5   7         18.73         20.06         1.86 o                         
   4   5   7         22.44         22.36         3.23 o                         
   5   5   7        838.33        834.11        44.07 o                         
   6   5   7         64.21         66.78         3.89 o                         
   7   5   7        514.17        520.46        22.19 o                         
   8   5   7        322.49        329.02        41.38 o                         
   9   5   7        311.97        281.59         7.02 o                         
  -3   6   7        216.84        212.26        17.38 o                         
  -2   6   7        929.35        883.44        51.48 o                         
  -1   6   7        294.65        291.86        10.93 o                         
   0   6   7       2469.64       2347.96        69.77 o                         
   1   6   7       2599.56       2564.02        86.28 o                         
   2   6   7        776.50        745.33        22.45 o                         
   3   6   7       1721.17       1655.61        53.83 o                         
   4   6   7       1766.11       1836.05        49.48 o                         
   5   6   7       1304.88       1365.86        16.89 o                         
   6   6   7       1042.87       1096.29        18.12 o                         
   7   6   7       1050.53       1068.09        53.10 o                         
   8   6   7        624.41        623.17        48.15 o                         
  -2   7   7        453.60        441.53        13.34 o                         
  -1   7   7        781.00        766.70        23.98 o                         
   0   7   7        624.87        614.00        12.91 o                         
   1   7   7        298.06        314.57         7.28 o                         
   2   7   7       1131.12       1095.99        66.85 o                         
   3   7   7        112.18         94.86         4.47 o                         
   4   7   7         60.73         60.71         3.05 o                         
   5   7   7        268.48        267.99         8.03 o                         
   6   7   7          3.01          3.13         1.84 o                         
   7   7   7         46.32         46.74         3.42 o                         
   8   7   7          0.11          1.36         2.53 o                         
   0   8   7        433.93        409.24        24.56 o                         
   1   8   7        295.96        275.96        24.28 o                         
   2   8   7        670.05        636.46        12.90 o                         
   3   8   7       1061.72        985.02        45.78 o                         
   4   8   7        368.60        367.01        15.15 o                         
   5   8   7       1224.19       1299.61        23.20 o                         
   6   8   7        651.35        605.07        29.37 o                         
   7   8   7        875.22        781.27        21.66 o                         
   3   9   7        767.49        648.32        19.24 o                         
   4   9   7        343.58        327.57        19.01 o                         
  -4  -7   8        126.50        139.16        10.57 o                         
  -3  -7   8        124.93        135.26        25.33 o                         
  -2  -7   8          0.27          0.48         2.20 o                         
  -1  -7   8         15.24         21.86         3.21 o                         
   0  -7   8        477.12        490.79        13.86 o                         
   1  -7   8         13.76         14.77         3.62 o                         
  -5  -6   8        317.05        286.20         9.99 o                         
  -4  -6   8       1413.74       1540.14        24.49 o                         
  -3  -6   8        616.10        509.12        29.88 o                         
  -2  -6   8        991.30       1081.91        76.23 o                         
  -1  -6   8       2315.46       2462.43       146.93 o                         
   0  -6   8        907.33        926.48       146.99 o                         
   1  -6   8       1240.29       1335.41        23.78 o                         
   2  -6   8       1121.99       1127.05        83.43 o                         
   3  -6   8        376.80        403.34        24.97 o                         
  -6  -5   8        753.09        728.41        17.75 o                         
  -5  -5   8        540.20        473.00        25.96 o                         
  -4  -5   8        218.65        227.78        14.33 o                         
  -3  -5   8        173.46        167.55        17.94 o                         
  -2  -5   8        435.26        479.82        35.00 o                         
  -1  -5   8          7.23          3.95         2.82 o                         
   0  -5   8        107.95        118.35        10.54 o                         
   1  -5   8          0.90         -0.32         2.48 o                         
   2  -5   8        202.87        205.26         9.54 o                         
   3  -5   8         45.54         51.06         5.08 o                         
   4  -5   8        126.72        149.80         6.49 o                         
   5  -5   8        306.21        311.44        12.41 o                         
  -6  -4   8         16.01         11.39         2.67 o                         
  -5  -4   8        933.02        938.32        47.94 o                         
  -4  -4   8        431.08        436.32        10.20 o                         
  -3  -4   8        985.61        891.38        42.29 o                         
  -2  -4   8       2000.20       2045.42        60.67 o                         
  -1  -4   8       1169.04       1164.47       150.74 o                         
   0  -4   8        966.30        958.85        16.41 o                         
   1  -4   8       2411.77       2475.60       138.34 o                         
   2  -4   8       1306.21       1230.97       144.28 o                         
   3  -4   8       2409.03       2450.09        28.09 o                         
   4  -4   8        851.45        890.42        22.60 o                         
   5  -4   8       1516.13       1574.12        46.89 o                         
   6  -4   8       1103.29       1118.30        25.66 o                         
  -7  -3   8        751.39        709.27        25.53 o                         
  -6  -3   8       1290.47       1176.68        50.74 o                         
  -5  -3   8        590.15        601.71        14.73 o                         
  -4  -3   8       1302.37       1380.88        23.17 o                         
  -3  -3   8       1615.18       1603.75        72.58 o                         
  -2  -3   8       1052.22        966.60        51.29 o                         
  -1  -3   8       2449.70       2176.34       130.26 o                         
   0  -3   8         31.48         30.67         3.40 o                         
   1  -3   8        693.48        677.10        13.84 o                         
   2  -3   8        294.33        285.44        21.35 o                         
   3  -3   8          0.21         -0.28         2.81 o                         
   4  -3   8        115.86        114.15         6.60 o                         
   5  -3   8         91.96         88.93         5.95 o                         
   6  -3   8          0.93          0.38         2.81 o                         
  -7  -2   8         16.04         13.99         5.76 o                         
  -6  -2   8        140.30        141.08         6.83 o                         
  -5  -2   8          4.39          6.65         2.34 o                         
  -4  -2   8        377.23        345.06        10.96 o                         
  -3  -2   8        812.48        799.55        21.74 o                         
  -2  -2   8        426.00        421.17         9.98 o                         
  -1  -2   8        882.20        822.73        42.69 o                         
   0  -2   8       1978.26       1792.48        85.38 o                         
   1  -2   8        101.93         88.40         9.73 o                         
   2  -2   8       3123.25       3128.88        34.11 o                         
   3  -2   8       1625.28       1587.29        30.74 o                         
   4  -2   8       1827.70       1735.10       115.46 o                         
   5  -2   8       2624.00       2674.90        32.02 o                         
   6  -2   8        806.30        760.51        20.66 o                         
   7  -2   8        831.13        854.92        19.49 o                         
  -6  -1   8        480.72        517.73        13.98 o                         
  -5  -1   8       2060.30       1861.57       101.54 o                         
  -4  -1   8       1662.59       1647.32        31.28 o                         
  -3  -1   8        523.17        550.30        41.81 o                         
  -2  -1   8       7142.76       7144.63        74.90 o                         
  -1  -1   8       2677.53       2767.55       204.56 o                         
   0  -1   8       1060.72       1035.64        62.41 o                         
   1  -1   8       2681.61       2473.39       198.61 o                         
   2  -1   8        758.91        700.23        12.39 o                         
   3  -1   8        618.62        550.16        10.81 o                         
   4  -1   8        632.04        615.80        16.88 o                         
   5  -1   8         96.42         88.16        11.28 o                         
   6  -1   8        424.38        407.50        15.39 o                         
   7  -1   8          5.34          5.51         4.18 o                         
   8  -1   8          0.64          1.40         3.69 o                         
  -6   0   8        411.12        380.65        15.08 o                         
  -5   0   8         34.87         35.10         2.94 o                         
  -4   0   8          0.10          1.82         2.16 o                         
  -3   0   8          0.38          2.41         1.92 o                         
  -2   0   8        357.51        377.94        13.19 o                         
  -1   0   8          0.38          0.91         2.05 o                         
   0   0   8         22.26         21.30         2.42 o                         
   1   0   8       1508.37       1486.31        92.63 o                         
   2   0   8        572.09        588.65        12.41 o                         
   3   0   8        429.62        427.60         9.43 o                         
   4   0   8       2556.20       2549.85        36.92 o                         
   5   0   8        998.05        992.87        18.88 o                         
   6   0   8        924.58        855.58        32.71 o                         
   7   0   8       1759.86       1622.26        34.22 o                         
   8   0   8        291.87        267.47        14.34 o                         
  -6   1   8       1279.88       1225.14        69.01 o                         
  -5   1   8        415.20        379.22        11.85 o                         
  -4   1   8       1140.59       1125.41        30.92 o                         
  -3   1   8       2995.23       3041.69        81.35 o                         
  -2   1   8       2397.45       2557.87        67.60 o                         
  -1   1   8       2439.18       2254.69        85.10 o                         
   0   1   8       4612.64       4548.26        87.95 o                         
   1   1   8       1935.91       2038.56        66.25 o                         
   2   1   8       2961.17       3098.86        25.91 o                         
   3   1   8       2077.01       2060.29        16.02 o                         
   4   1   8        933.49        920.61        47.88 o                         
   5   1   8       1825.45       1900.89        49.95 o                         
   6   1   8        933.34        953.45        22.58 o                         
   7   1   8        142.60        144.27         5.91 o                         
   8   1   8        235.06        223.77        11.13 o                         
  -6   2   8        436.69        387.83        19.19 o                         
  -5   2   8        481.95        458.32        20.53 o                         
  -4   2   8        858.78        811.98        33.88 o                         
  -3   2   8         54.89         69.44         3.87 o                         
  -2   2   8        646.53        630.76        34.67 o                         
  -1   2   8         29.14         30.92         2.58 o                         
   0   2   8         15.38         18.08         2.03 o                         
   1   2   8        298.90        283.18        36.52 o                         
   2   2   8        317.56        327.20         6.18 o                         
   3   2   8        870.39        903.16        23.05 o                         
   4   2   8         18.85         22.94         2.03 o                         
   5   2   8        840.44        838.78        20.06 o                         
   6   2   8        427.10        417.96         8.64 o                         
   7   2   8        303.01        279.54        12.26 o                         
   8   2   8        692.85        649.56        11.82 o                         
  -5   3   8        482.77        446.93        17.69 o                         
  -4   3   8        565.19        592.06        19.21 o                         
  -3   3   8        483.10        460.78        14.21 o                         
  -2   3   8       2654.57       2694.41        27.31 o                         
  -1   3   8       2344.18       2449.12        72.22 o                         
   0   3   8        530.53        499.78        16.99 o                         
   1   3   8       4485.12       4452.35       142.57 o                         
   2   3   8       1842.56       1961.43        15.40 o                         
   3   3   8       2834.42       2809.55        34.59 o                         
   4   3   8       3258.71       3425.73        72.06 o                         
   5   3   8       1596.35       1623.55        16.29 o                         
   6   3   8        900.89        897.98        18.48 o                         
   7   3   8       1322.44       1275.82        26.58 o                         
   8   3   8        353.85        351.71        11.47 o                         
   9   3   8        240.22        231.17         8.92 o                         
  -4   4   8        521.23        508.31        22.70 o                         
  -3   4   8       1627.11       1747.20        36.16 o                         
  -2   4   8       1085.82       1133.89        24.89 o                         
  -1   4   8        635.17        669.10        13.39 o                         
   0   4   8        701.95        747.55        29.13 o                         
   1   4   8        563.64        576.01        17.50 o                         
   2   4   8         16.22         19.53         2.05 o                         
   3   4   8        337.29        348.71         6.57 o                         
   4   4   8          1.24          2.18         1.81 o                         
   5   4   8         14.36         13.24         1.45 o                         
   6   4   8          5.32          4.15         1.70 o                         
   7   4   8        224.92        217.68         8.66 o                         
   8   4   8         17.12         12.62         4.60 o                         
  -3   5   8        108.82        104.73         6.69 o                         
  -2   5   8        476.46        490.24        16.57 o                         
  -1   5   8        320.42        309.53        17.19 o                         
   0   5   8       1406.58       1380.90        15.84 o                         
   1   5   8        413.22        423.81        13.95 o                         
   2   5   8       1450.18       1569.24        25.77 o                         
   3   5   8       2832.48       2963.75       107.24 o                         
   4   5   8       1200.20       1277.03        17.21 o                         
   5   5   8       1854.73       1923.02        42.57 o                         
   6   5   8       1896.99       1965.32        23.42 o                         
   7   5   8        562.25        512.13        12.77 o                         
   8   5   8        531.85        537.74        27.48 o                         
  -2   6   8       1091.26       1113.36        49.01 o                         
  -1   6   8       1193.66       1223.19        43.81 o                         
   0   6   8       1525.03       1529.67        45.14 o                         
   1   6   8        908.36        959.32        23.91 o                         
   2   6   8        252.37        253.80         6.84 o                         
   3   6   8        374.86        390.64         7.50 o                         
   4   6   8        499.62        473.40        33.00 o                         
   5   6   8        391.05        406.09        22.65 o                         
   6   6   8         55.57         50.93         2.77 o                         
   7   6   8         42.44         46.10         3.10 o                         
   8   6   8         36.80         34.95         3.56 o                         
  -1   7   8         58.50         54.63         4.12 o                         
   0   7   8         31.12         29.88         3.28 o                         
   1   7   8         52.95         43.80         2.51 o                         
   2   7   8        673.99        706.31        22.11 o                         
   3   7   8        507.27        467.11        15.19 o                         
   4   7   8        769.40        678.73        31.63 o                         
   5   7   8        621.73        633.48        17.43 o                         
   6   7   8        602.24        616.13        24.10 o                         
   7   7   8        974.26        898.34        39.60 o                         
   1   8   8       1029.72        895.40        65.08 o                         
   2   8   8        459.99        459.54        23.32 o                         
   3   8   8        942.50        965.20        18.22 o                         
   4   8   8        749.83        739.49        39.83 o                         
   5   8   8        275.72        265.13        11.16 o                         
   6   8   8        475.04        435.59        23.35 o                         
  -2  -7   9        979.18        870.17        25.26 o                         
  -1  -7   9        541.64        594.42        17.63 o                         
   0  -7   9        374.63        423.66        10.03 o                         
  -4  -6   9        233.47        220.79         9.55 o                         
  -3  -6   9        911.51        979.59        33.37 o                         
  -2  -6   9        138.64        127.47         6.43 o                         
  -1  -6   9         93.87         82.58         9.85 o                         
   0  -6   9        606.18        585.08        31.55 o                         
   1  -6   9         37.50         39.49         5.69 o                         
   2  -6   9          0.41          1.79         2.44 o                         
  -5  -5   9        231.36        218.30         9.66 o                         
  -4  -5   9         69.10         68.79         5.28 o                         
  -3  -5   9        845.78        846.59        65.72 o                         
  -2  -5   9        435.22        338.68        12.48 o                         
  -1  -5   9        172.67        153.38        15.11 o                         
   0  -5   9       1647.97       1551.04        41.76 o                         
   1  -5   9        631.02        590.78        90.36 o                         
   2  -5   9        676.18        699.43        18.23 o                         
   3  -5   9       1532.16       1510.13        44.88 o                         
   4  -5   9        259.09        271.76         9.95 o                         
  -6  -4   9        292.26        308.04        13.38 o                         
  -5  -4   9        658.39        641.25        35.85 o                         
  -4  -4   9       2087.27       2110.45        78.45 o                         
  -3  -4   9        395.78        366.71        14.42 o                         
  -2  -4   9        972.56        938.48       111.71 o                         
  -1  -4   9       1369.94       1407.82       155.38 o                         
   0  -4   9        178.20        182.42         6.71 o                         
   1  -4   9       1059.74       1028.50        77.15 o                         
   2  -4   9        776.55        770.53        85.77 o                         
   3  -4   9         74.59         74.67         5.96 o                         
   4  -4   9        156.50        158.39         8.28 o                         
   5  -4   9         63.41         57.25         5.82 o                         
  -6  -3   9         97.87         90.85         5.95 o                         
  -5  -3   9         12.38         12.81         3.36 o                         
  -4  -3   9         67.03         65.53         7.36 o                         
  -3  -3   9          3.08          5.14         4.81 o                         
  -2  -3   9         99.15         97.28         5.58 o                         
  -1  -3   9        500.62        500.70        39.46 o                         
   0  -3   9        622.46        574.41        49.34 o                         
   1  -3   9        658.78        641.46        58.65 o                         
   2  -3   9        629.58        598.46        45.54 o                         
   3  -3   9        322.79        313.84        31.80 o                         
   4  -3   9       1316.27       1321.27        29.44 o                         
   5  -3   9        501.11        511.15        15.91 o                         
   6  -3   9        139.90        133.79         9.16 o                         
  -6  -2   9        686.43        651.80        26.48 o                         
  -5  -2   9       1254.83       1195.28        43.87 o                         
  -4  -2   9        689.64        663.61        13.10 o                         
  -3  -2   9       1589.30       1536.78       108.02 o                         
  -2  -2   9       1505.51       1489.79        33.56 o                         
  -1  -2   9        365.16        345.84         8.62 o                         
   0  -2   9       4053.37       3851.25       108.31 o                         
   1  -2   9       1132.68       1073.80        89.20 o                         
   2  -2   9        691.01        654.36        20.56 o                         
   3  -2   9       3062.86       3020.62       102.17 o                         
   4  -2   9        499.11        494.24        41.68 o                         
   5  -2   9        278.10        292.40        14.67 o                         
   6  -2   9        241.72        222.09        12.17 o                         
  -6  -1   9        547.65        510.06        13.01 o                         
  -5  -1   9        101.56         95.12         4.62 o                         
  -4  -1   9        629.17        550.29        16.64 o                         
  -3  -1   9         35.01         38.26         3.12 o                         
  -2  -1   9        114.81        116.81         5.19 o                         
  -1  -1   9        149.25        147.45        10.44 o                         
   0  -1   9        595.37        617.56        21.47 o                         
   1  -1   9        176.32        178.48         6.63 o                         
   2  -1   9          1.28          3.83         2.45 o                         
   3  -1   9        432.49        390.65        10.49 o                         
   4  -1   9        213.92        210.00         8.39 o                         
   5  -1   9        132.27        130.85        10.25 o                         
   6  -1   9        618.78        596.88        24.94 o                         
   7  -1   9        506.52        459.95        19.13 o                         
  -6   0   9        445.30        413.52        23.31 o                         
  -5   0   9        451.91        420.20        12.92 o                         
  -4   0   9        952.79        943.53        44.23 o                         
  -3   0   9       1646.31       1590.67        74.81 o                         
  -2   0   9        428.61        440.98        10.15 o                         
  -1   0   9       1068.61       1051.79       125.75 o                         
   0   0   9       2550.02       2506.62       137.62 o                         
   1   0   9       2026.56       1887.81       104.78 o                         
   2   0   9       3050.10       2882.37        24.67 o                         
   3   0   9       1206.74       1250.25        19.26 o                         
   4   0   9       1706.97       1589.70        21.61 o                         
   5   0   9       1928.80       1812.19        53.54 o                         
   6   0   9        145.37        150.15         5.17 o                         
   7   0   9        984.29        916.99        18.58 o                         
   8   0   9        395.37        361.53        12.47 o                         
  -5   1   9        977.17        890.94        59.56 o                         
  -4   1   9        746.40        737.90        15.14 o                         
  -3   1   9        794.23        824.81        13.60 o                         
  -2   1   9       1246.85       1242.51        30.07 o                         
  -1   1   9         82.80         82.30         5.46 o                         
   0   1   9        164.21        153.01        12.90 o                         
   1   1   9        430.44        433.41        11.74 o                         
   2   1   9         15.16         23.08         7.05 o                         
   3   1   9          3.72          0.97         1.91 o                         
   4   1   9          1.28          1.76         1.69 o                         
   5   1   9         26.21         23.27         2.31 o                         
   6   1   9         25.55         24.92         2.11 o                         
   7   1   9        141.51        141.13         4.29 o                         
   8   1   9        316.01        266.78        14.09 o                         
  -5   2   9        283.33        281.73        37.51 o                         
  -4   2   9        271.78        271.70         8.54 o                         
  -3   2   9        179.51        174.58         6.32 o                         
  -2   2   9        695.79        787.94        26.53 o                         
  -1   2   9        825.83        859.24        35.86 o                         
   0   2   9        897.50        892.09        32.31 o                         
   1   2   9       1612.06       1663.92        29.91 o                         
   2   2   9       1409.33       1364.72       112.58 o                         
   3   2   9       2477.49       2610.11       104.88 o                         
   4   2   9       1170.58       1202.89        68.24 o                         
   5   2   9       1021.94       1077.56        33.83 o                         
   6   2   9       1411.51       1429.73        54.71 o                         
   7   2   9       1059.29       1059.67        20.47 o                         
   8   2   9        622.98        601.81        26.21 o                         
  -4   3   9        689.91        738.86        33.04 o                         
  -3   3   9       1556.54       1638.06        30.44 o                         
  -2   3   9        901.45        862.30        13.89 o                         
  -1   3   9       1538.93       1583.98        70.61 o                         
   0   3   9        684.33        681.29        12.76 o                         
   1   3   9        570.02        562.88        23.17 o                         
   2   3   9       1141.83       1194.28        25.02 o                         
   3   3   9        933.23        932.50        33.23 o                         
   4   3   9         11.25         14.26         1.71 o                         
   5   3   9        189.67        209.44         6.55 o                         
   6   3   9         15.30         17.35         2.05 o                         
   7   3   9          2.16          2.78         1.71 o                         
   8   3   9          3.52          2.06         2.15 o                         
  -4   4   9          5.69          3.80         2.70 o                         
  -3   4   9         83.62         85.85         5.27 o                         
  -2   4   9          0.40          0.03         2.12 o                         
  -1   4   9         52.82         54.39         3.91 o                         
   0   4   9       1518.31       1522.19        40.99 o                         
   1   4   9         19.48         20.92         2.45 o                         
   2   4   9        837.74        798.92        91.84 o                         
   3   4   9        846.22        944.37        20.28 o                         
   4   4   9        203.77        217.25         6.91 o                         
   5   4   9       1253.73       1233.94        65.66 o                         
   6   4   9       1099.17       1110.64        33.26 o                         
   7   4   9        622.60        582.68         8.87 o                         
   8   4   9        871.45        854.04        34.83 o                         
  -3   5   9        169.68        161.51         6.16 o                         
  -2   5   9       1185.61       1244.66        24.96 o                         
  -1   5   9       1408.18       1393.93       107.92 o                         
   0   5   9        984.02        992.84        16.33 o                         
   1   5   9       1342.94       1451.28        43.77 o                         
   2   5   9       1622.09       1747.50        41.88 o                         
   3   5   9       1006.73       1051.06        31.94 o                         
   4   5   9        732.74        793.43         9.58 o                         
   5   5   9        315.86        296.64        11.35 o                         
   6   5   9        357.64        345.75        15.18 o                         
   7   5   9        222.68        222.67         6.93 o                         
   8   5   9         26.04         24.19         2.97 o                         
  -2   6   9          4.92          5.82         2.88 o                         
  -1   6   9          0.23          0.75         2.52 o                         
   0   6   9         44.18         47.31         5.23 o                         
   1   6   9         72.79         68.33         4.24 o                         
   2   6   9        224.71        235.82        12.85 o                         
   3   6   9         18.98         18.84         2.16 o                         
   4   6   9        170.64        166.19         9.26 o                         
   5   6   9        239.88        238.78        11.74 o                         
   6   6   9        117.42        124.80         4.38 o                         
   7   6   9        865.50        829.87        50.69 o                         
   0   7   9       1096.69       1069.66        36.30 o                         
   1   7   9        499.04        499.04        12.18 o                         
   2   7   9       1722.79       1616.66       118.57 o                         
   3   7   9       1442.37       1434.40       156.81 o                         
   4   7   9        360.53        347.85        21.41 o                         
   5   7   9        666.17        697.25        26.37 o                         
   6   7   9        665.07        661.34        23.41 o                         
   3   8   9          1.16          2.19         1.83 o                         
   4   8   9         81.96         84.61         3.82 o                         
  -2  -6  10          0.85         -0.61         3.20 o                         
  -1  -6  10        442.40        367.38        52.96 o                         
   0  -6  10        186.22        174.94        10.35 o                         
   1  -6  10        141.89        169.77         9.10 o                         
  -4  -5  10        620.10        574.54        46.94 o                         
  -3  -5  10        367.67        381.81        26.15 o                         
  -2  -5  10       1329.24       1332.69        53.03 o                         
  -1  -5  10        597.72        529.52        50.46 o                         
   0  -5  10        567.82        523.34        12.73 o                         
   1  -5  10       1458.53       1399.81       208.47 o                         
   2  -5  10        434.04        471.09        18.07 o                         
   3  -5  10        368.09        376.24        12.78 o                         
  -5  -4  10        125.22        111.55         9.39 o                         
  -4  -4  10        196.31        213.60         9.52 o                         
  -3  -4  10         92.50         90.84         5.33 o                         
  -2  -4  10          0.00         -0.12         2.63 o                         
  -1  -4  10         16.51         17.69         2.80 o                         
   0  -4  10         29.36         29.69         3.64 o                         
   1  -4  10        163.46        180.86        24.38 o                         
   2  -4  10         68.32         58.12        11.69 o                         
   3  -4  10        187.28        184.61         8.40 o                         
   4  -4  10        517.11        502.15        14.76 o                         
  -5  -3  10        484.42        434.00        17.14 o                         
  -4  -3  10        147.31        126.78        11.37 o                         
  -3  -3  10       1521.93       1433.84        29.41 o                         
  -2  -3  10        859.05        888.06        77.54 o                         
  -1  -3  10       1074.38       1075.21        45.60 o                         
   0  -3  10       1786.69       1680.39        22.06 o                         
   1  -3  10        986.21       1005.23        46.72 o                         
   2  -3  10        553.94        520.90        37.75 o                         
   3  -3  10       1726.72       1489.02       183.72 o                         
   4  -3  10        664.04        694.31        19.28 o                         
   5  -3  10       1054.08       1001.59        21.00 o                         
  -5  -2  10        356.85        344.87         9.62 o                         
  -4  -2  10        888.23        892.12        55.63 o                         
  -3  -2  10        206.41        194.77        21.57 o                         
  -2  -2  10        416.29        452.91        32.56 o                         
  -1  -2  10        691.80        666.86        65.70 o                         
   0  -2  10        121.02        116.83         6.29 o                         
   1  -2  10        571.33        540.53        16.74 o                         
   2  -2  10        173.01        162.30         7.86 o                         
   3  -2  10         14.13         20.81         3.66 o                         
   4  -2  10          5.87          4.31         2.53 o                         
   5  -2  10        160.67        154.67         8.04 o                         
   6  -2  10        394.66        392.79        13.58 o                         
  -5  -1  10         57.24         55.88         4.63 o                         
  -4  -1  10        752.38        782.78        35.33 o                         
  -3  -1  10        173.98        198.15         7.43 o                         
  -2  -1  10        913.39        942.24        65.01 o                         
  -1  -1  10       1479.79       1600.83        31.47 o                         
   0  -1  10        846.92        774.22        14.53 o                         
   1  -1  10        924.94        896.93        83.75 o                         
   2  -1  10       2162.33       2148.96        99.22 o                         
   3  -1  10        237.12        221.07         9.14 o                         
   4  -1  10       2196.13       2090.87        84.24 o                         
   5  -1  10       1225.60       1114.00       137.09 o                         
   6  -1  10        936.82        886.71        29.47 o                         
   7  -1  10       1085.04       1041.95        27.21 o                         
  -5   0  10        997.65        951.43        21.87 o                         
  -4   0  10        419.28        421.14        10.87 o                         
  -3   0  10       1346.67       1394.74        22.15 o                         
  -2   0  10       1326.02       1422.11        45.88 o                         
  -1   0  10        174.80        200.75        11.81 o                         
   0   0  10       3594.65       3682.08        55.56 o                         
   1   0  10        917.41        958.21        16.87 o                         
   2   0  10         60.37         78.82         4.52 o                         
   3   0  10        539.12        549.71        11.55 o                         
   4   0  10         72.95         77.85         4.33 o                         
   5   0  10          5.42          9.34         3.16 o                         
   6   0  10         32.78         29.58         3.20 o                         
   7   0  10         21.42         16.10         4.60 o                         
  -5   1  10          1.12          3.26         3.61 o                         
  -4   1  10         24.44         23.34         3.04 o                         
  -3   1  10         98.75        104.03         4.85 o                         
  -2   1  10        363.03        361.20        13.78 o                         
  -1   1  10        263.74        272.98        19.38 o                         
   0   1  10        744.30        790.09        15.04 o                         
   1   1  10        292.62        293.29         9.01 o                         
   2   1  10        414.19        432.85        11.71 o                         
   3   1  10       1711.14       1742.11        48.67 o                         
   4   1  10        977.49        935.65        84.64 o                         
   5   1  10        535.27        518.41        15.66 o                         
   6   1  10       1694.02       1651.22        49.24 o                         
   7   1  10        811.36        780.88        20.57 o                         
  -4   2  10       1537.05       1463.15        21.17 o                         
  -3   2  10        596.10        608.59        12.57 o                         
  -2   2  10       1083.85       1132.24        43.80 o                         
  -1   2  10       2376.55       2526.01        75.10 o                         
   0   2  10       1729.19       1802.45        23.68 o                         
   1   2  10       1004.90       1024.95        81.04 o                         
   2   2  10       2119.09       2090.60       171.92 o                         
   3   2  10        689.18        736.91        23.66 o                         
   4   2  10        833.87        855.83        11.32 o                         
   5   2  10        470.84        463.72         8.87 o                         
   6   2  10        171.54        163.91         5.43 o                         
   7   2  10        249.88        237.83        15.67 o                         
  -3   3  10         30.42         32.84         3.33 o                         
  -2   3  10        183.72        189.91        10.75 o                         
  -1   3  10         93.53         84.27         4.55 o                         
   0   3  10         12.79         11.00         2.78 o                         
   1   3  10        137.66        125.82        13.52 o                         
   2   3  10        164.72        188.33         8.95 o                         
   3   3  10         68.87         71.11         5.66 o                         
   4   3  10        607.78        627.16        27.31 o                         
   5   3  10       1173.83       1269.30        37.09 o                         
   6   3  10         60.73         73.86         3.76 o                         
   7   3  10        744.18        723.51        27.41 o                         
  -3   4  10        772.58        794.65        24.97 o                         
  -2   4  10        888.36        980.18        30.96 o                         
  -1   4  10        822.14        832.68        30.31 o                         
   0   4  10       1979.32       1985.16        51.01 o                         
   1   4  10       2066.12       2233.37        35.93 o                         
   2   4  10        337.56        351.51         9.17 o                         
   3   4  10       2491.22       2651.58        57.93 o                         
   4   4  10       1042.71       1071.25        15.11 o                         
   5   4  10       1204.04       1086.27        57.21 o                         
   6   4  10        941.34       1011.19        21.85 o                         
   7   4  10        480.74        457.63        24.28 o                         
  -2   5  10        150.66        152.00         9.25 o                         
  -1   5  10        617.19        648.73        35.64 o                         
   0   5  10        227.55        229.60         9.31 o                         
   1   5  10         39.11         41.92         3.06 o                         
   2   5  10          4.73          5.33         2.31 o                         
   3   5  10         37.19         39.64         2.68 o                         
   4   5  10        346.42        380.65        11.94 o                         
   5   5  10          0.40          1.20         1.78 o                         
   6   5  10        111.69        117.86         4.48 o                         
   7   5  10        105.28        106.46         4.53 o                         
   0   6  10        805.77        867.57        46.81 o                         
   1   6  10        543.42        582.82        33.46 o                         
   2   6  10       1311.35       1375.17        21.45 o                         
   3   6  10        557.04        525.15        34.77 o                         
   4   6  10       1108.48       1179.14        19.82 o                         
   5   6  10       1590.21       1630.57        50.74 o                         
   6   6  10        686.71        709.52        28.11 o                         
   2   7  10        436.71        425.44        15.98 o                         
   3   7  10        134.92        138.15         5.70 o                         
   4   7  10          1.65          3.02         2.65 o                         
   5   7  10         36.09         33.29         2.68 o                         
  -2  -5  11         21.23         18.28         3.65 o                         
  -1  -5  11        260.42        243.94        28.06 o                         
   0  -5  11          4.35          4.80         2.79 o                         
   1  -5  11         29.41         24.53         4.58 o                         
  -3  -4  11        698.83        668.00        95.78 o                         
  -2  -4  11        341.99        346.83        12.78 o                         
  -1  -4  11       1145.19       1088.87        27.05 o                         
   0  -4  11        944.72        936.83        71.50 o                         
   1  -4  11        317.93        301.60        16.05 o                         
   2  -4  11       1587.08       1498.69        44.73 o                         
   3  -4  11        725.05        772.66        19.81 o                         
  -4  -3  11        362.57        359.20        32.00 o                         
  -3  -3  11        394.53        400.79        67.16 o                         
  -2  -3  11       1588.37       1589.83        79.23 o                         
  -1  -3  11        119.45        114.59         6.78 o                         
   0  -3  11        304.85        297.19        13.76 o                         
   1  -3  11        451.65        428.32        21.46 o                         
   2  -3  11         16.24         12.29         3.03 o                         
   3  -3  11        131.30        120.18         7.99 o                         
   4  -3  11        124.94        123.46         8.25 o                         
  -4  -2  11          8.73          7.32         3.48 o                         
  -3  -2  11         89.95         74.26         9.27 o                         
  -2  -2  11        424.63        459.32        15.91 o                         
  -1  -2  11        294.81        309.27        11.48 o                         
   0  -2  11        445.62        433.61        12.57 o                         
   1  -2  11       1297.50       1306.41        34.00 o                         
   2  -2  11       1015.66        972.63       103.32 o                         
   3  -2  11        867.29        815.53        24.50 o                         
   4  -2  11        628.03        579.45        98.14 o                         
   5  -2  11        576.15        538.61        39.75 o                         
  -4  -1  11        762.41        711.09        27.62 o                         
  -3  -1  11       1432.67       1428.64        54.71 o                         
  -2  -1  11        618.83        616.41        17.78 o                         
  -1  -1  11       1138.42       1241.29        23.27 o                         
   0  -1  11       1009.65       1127.01        27.45 o                         
   1  -1  11        224.04        230.91        22.46 o                         
   2  -1  11       1703.20       1719.09        68.47 o                         
   3  -1  11        565.85        541.26        44.30 o                         
   4  -1  11         39.99         39.44         4.62 o                         
   5  -1  11        929.27        840.14        45.47 o                         
   6  -1  11         21.98         16.79         5.16 o                         
  -4   0  11        195.21        192.42         7.94 o                         
  -3   0  11          9.49          9.25         2.76 o                         
  -2   0  11         29.07         22.75         3.22 o                         
  -1   0  11         67.62         68.31         4.19 o                         
   0   0  11        161.50        160.10        14.76 o                         
   1   0  11         69.29         67.83         6.32 o                         
   2   0  11       1218.07       1279.64        56.13 o                         
   3   0  11        626.85        642.26        47.44 o                         
   4   0  11        225.12        219.47        21.36 o                         
   5   0  11        554.51        519.86        16.55 o                         
   6   0  11        592.77        573.23        17.57 o                         
  -4   1  11        881.61        856.83        15.66 o                         
  -3   1  11        881.40        961.55        21.74 o                         
  -2   1  11       1134.80       1194.51        20.44 o                         
  -1   1  11       1721.82       1750.74       143.62 o                         
   0   1  11        529.22        518.88        43.81 o                         
   1   1  11        897.49        904.64        25.95 o                         
   2   1  11       2085.30       2085.51       183.96 o                         
   3   1  11        994.94        983.55        27.83 o                         
   4   1  11       1222.10       1226.01        81.61 o                         
   5   1  11        443.87        423.99        22.07 o                         
   6   1  11        439.99        379.11        48.71 o                         
   7   1  11        496.57        466.95        16.11 o                         
  -3   2  11        462.48        519.57        22.60 o                         
  -2   2  11        199.79        204.48         7.70 o                         
  -1   2  11        109.75        116.90         5.13 o                         
   0   2  11        125.53        131.55        14.86 o                         
   1   2  11         70.03         65.84         4.03 o                         
   2   2  11         60.97         66.57         7.59 o                         
   3   2  11          0.06          1.49         2.23 o                         
   4   2  11        192.81        182.76         7.11 o                         
   5   2  11        245.21        247.97         8.18 o                         
   6   2  11        156.40        157.51         6.62 o                         
   7   2  11        215.91        198.20         8.58 o                         
  -2   3  11        872.91        936.29        26.42 o                         
  -1   3  11        442.54        476.97        14.12 o                         
   0   3  11       1162.75       1282.38        34.35 o                         
   1   3  11       1126.38       1106.09        21.38 o                         
   2   3  11       1055.00       1150.83        37.34 o                         
   3   3  11       1209.59       1275.67        23.06 o                         
   4   3  11       1073.66       1080.09        75.11 o                         
   5   3  11       1172.90       1220.65        25.72 o                         
   6   3  11        608.36        622.99        12.98 o                         
   7   3  11        391.29        398.70        28.35 o                         
  -2   4  11        368.21        388.00        11.02 o                         
  -1   4  11        656.49        700.23        20.97 o                         
   0   4  11        344.03        382.54        17.87 o                         
   1   4  11        290.35        301.49        15.99 o                         
   2   4  11        100.26        112.12        11.63 o                         
   3   4  11         13.37         11.02         3.45 o                         
   4   4  11        126.77        132.30         7.84 o                         
   5   4  11         24.10         21.67         2.32 o                         
   6   4  11        128.62        123.82         5.24 o                         
  -1   5  11        474.13        498.42        21.55 o                         
   0   5  11        226.63        243.80         9.64 o                         
   1   5  11        408.44        439.63        25.66 o                         
   2   5  11       1647.14       1767.08        43.48 o                         
   3   5  11        298.98        303.42        16.58 o                         
   4   5  11        673.14        636.44        40.90 o                         
   5   5  11        938.51        998.98        54.38 o                         
   6   5  11        247.28        260.38        11.34 o                         
   1   6  11        866.05        820.20        29.20 o                         
   2   6  11        356.43        371.16        26.33 o                         
   3   6  11        393.69        437.89        18.32 o                         
   4   6  11        383.15        369.38         8.41 o                         
   5   6  11        188.08        202.73         6.42 o                         
  -1  -4  12        212.84        198.30         8.53 o                         
   0  -4  12        640.94        591.54        74.52 o                         
   1  -4  12        266.87        211.38        12.50 o                         
  -2  -3  12         12.49          8.16         3.87 o                         
  -1  -3  12         34.64         39.23         4.18 o                         
   0  -3  12        190.31        172.54         7.67 o                         
   1  -3  12        299.41        269.82        42.72 o                         
   2  -3  12         69.55         68.69         8.35 o                         
   3  -3  12        422.10        431.91        15.04 o                         
  -3  -2  12        653.11        646.54        41.86 o                         
  -2  -2  12        247.22        274.03         9.30 o                         
  -1  -2  12       1301.69       1336.80       133.11 o                         
   0  -2  12        806.51        778.60        16.43 o                         
   1  -2  12        550.51        553.65        16.54 o                         
   2  -2  12        886.68        795.19        85.93 o                         
   3  -2  12        413.94        393.65        29.61 o                         
   4  -2  12        138.38        152.34        10.39 o                         
  -3  -1  12          8.24          7.89         4.58 o                         
  -2  -1  12        249.93        254.45         9.63 o                         
  -1  -1  12          0.34         -1.49         2.61 o                         
   0  -1  12          1.88          1.66         3.14 o                         
   1  -1  12         50.20         51.59         3.99 o                         
   2  -1  12         51.26         59.03         8.59 o                         
   3  -1  12          0.72          2.86         2.72 o                         
   4  -1  12        566.15        523.84        46.86 o                         
   5  -1  12         90.93         91.18         7.33 o                         
  -3   0  12        321.20        350.42        13.11 o                         
  -2   0  12       1220.93       1333.76       128.04 o                         
  -1   0  12        490.14        530.87        13.44 o                         
   0   0  12        924.29        986.74        21.56 o                         
   1   0  12       1293.74       1388.04        36.62 o                         
   2   0  12        685.87        678.66        15.06 o                         
   3   0  12        490.50        516.55        29.26 o                         
   4   0  12       1246.34       1141.29       184.59 o                         
   5   0  12        134.88        127.62        10.77 o                         
  -2   1  12        145.65        147.05        10.61 o                         
  -1   1  12        373.65        421.21        31.81 o                         
   0   1  12        456.71        513.41        13.44 o                         
   1   1  12          1.58          1.43         2.71 o                         
   2   1  12        878.90        886.99        19.81 o                         
   3   1  12         75.76         81.26        10.92 o                         
   4   1  12        120.89        125.90        18.35 o                         
   5   1  12          3.21          3.15         2.66 o                         
   6   1  12         18.97         15.79         3.68 o                         
  -2   2  12        108.51        139.95         6.48 o                         
  -1   2  12        455.20        536.81        51.94 o                         
   0   2  12        822.37        890.74       108.90 o                         
   1   2  12        571.52        632.07        15.42 o                         
   2   2  12        698.01        746.65        16.25 o                         
   3   2  12        467.96        483.22        12.08 o                         
   4   2  12        527.09        552.90        13.70 o                         
   5   2  12       1004.76        966.86       101.49 o                         
   6   2  12        632.95        596.94        38.62 o                         
  -1   3  12        378.83        405.29        12.81 o                         
   0   3  12        463.78        498.08        15.55 o                         
   1   3  12        964.67       1059.72        52.88 o                         
   2   3  12        564.23        593.70        13.87 o                         
   3   3  12        122.66        142.97         9.75 o                         
   4   3  12        457.27        439.80        46.83 o                         
   5   3  12         81.06         78.61         4.84 o                         
   6   3  12         55.83         48.05         2.88 o                         
   0   4  12          6.99          6.60         3.06 o                         
   1   4  12        388.17        422.86        16.08 o                         
   2   4  12        135.91        143.47        21.25 o                         
   3   4  12        393.80        390.03        26.07 o                         
   4   4  12        351.03        386.44        10.10 o                         
   5   4  12        291.79        293.90        10.49 o                         
   2   5  12        845.54        885.43        53.99 o                         
   3   5  12        890.72        910.16        83.00 o                         
   4   5  12         61.52         65.24         5.00 o                         
   0  -2  13        603.51        632.61        17.09 o                         
   1  -2  13          0.62          1.60         2.70 o                         
  -1  -1  13        283.70        317.81        33.43 o                         
   0  -1  13        602.15        658.27        15.23 o                         
   1  -1  13        636.97        700.10        56.12 o                         
   2  -1  13        497.81        509.33        13.09 o                         
   3  -1  13       1147.99       1195.29        77.02 o                         
  -1   0  13        784.86        799.35        41.88 o                         
   0   0  13        238.92        260.22        14.35 o                         
   1   0  13        378.90        400.10        20.51 o                         
   2   0  13        297.89        307.54        24.85 o                         
   3   0  13         38.75         36.19         4.32 o                         
   4   0  13        351.35        358.21        43.31 o                         
  -1   1  13        187.96        191.17        25.31 o                         
   0   1  13        105.42        120.76        14.25 o                         
   1   1  13        266.27        247.87        10.81 o                         
   2   1  13        544.34        628.25        14.58 o                         
   3   1  13        295.54        305.62        11.64 o                         
   4   1  13       1100.25       1057.62       142.56 o                         
   0   2  13        667.03        690.46        44.97 o                         
   1   2  13        949.74       1025.23        45.22 o                         
   2   2  13        264.80        292.12        13.24 o                         
   3   2  13        313.95        353.62        11.08 o                         
   4   2  13        962.67        943.64        18.40 o                         
   1   3  13         16.26         16.14         5.36 o                         
   2   3  13         35.41         36.53         3.60 o                         
   3   3  13        288.29        288.34        14.95 o                         
   4   3  13        273.47        272.79        12.31 o                         
                                                                                
